# Supplementary material for: Presence of male mitochondria in somatic tissues and their functional importance at the whole animal level in the marine bivalve Arctica islandica
Source: Commun Biol. 2021 Sep 20;4:1104. doi: 10.1038/s42003-021-02593-1 (PMC8452683; doi:10.1038/s42003-021-02593-1)
Supplement: Supplementary file 4 — Supplementary Data 1 [file 42003_2021_2593_MOESM4_ESM.xlsx]

## Sheet: table S1
Table S1: Comparison between F- and M- mtDNAs
																		nucleotides				amino acids
gene	Type	mitotype	start	stop	Unassigned Region	SNPs		Synonymous		Non-synonymous		Indel		Length	Anticodon	Start codon	Stop Codon	within p distance	se	between p distance	se	within p distance	se	between p distance	se
COX1	PCG	common	1	1671	42	24	73	22	56	2	17	0	1 (30bp)	1671		ATG	TAA	0.0095751	0.0018271	0.0528156	0.00559769	0.00239808	0.00167574	0.0271195	0.00671525
		divergent	1	1701	1	32		29		3		0		1701		GTG	TAG/TAA	0.00294809	0.000593148			0.00127538	0.000806136
Ala /trnA	tRNA	common	1714	1777	0	0	1					0	0	64	TGC			0	0	0.015625	0.0154573
		divergent	1703	1766	0	0						0		64	TGC			0	0
COX2	PCG	common	1778	2800	50	12	19	9	11	3	8	0	0	1023		ATG	TAA	0.00782014	0.00228819	0.0282905	0.00477841	0.00589971	0.00323714	0.0248135	0.00752342
		divergent	1767	2810	50	26		17		9		1 (21bp)		1044		ATG	TAA	0.00347881	0.000682619			0.0030583	0.00110167
Asn/trnN	tRNA	common	2851	2914	-14	0	0					0	0	64	GTT			0	0	0.00551471	0.00579875
		divergent	2861	2924	-14	1						0		64	GTT			0.00758272	0.00752552
NAD5	PCG	common	2901	4625	40	21	7	21	6	0	1	0	0	1725		ATA	TAG	0.00811594	0.00170098	0.0122648	0.00225512	0	0	0.0061488	0.00282962
		divergent	2911	4635	40	41		28		13		0		1725		ATA	TAG	0.00309463	0.000484554			0.00266448	0.000677423
Met/trnM	tRNA	common	4666	4731	2	0	0					0	0	66	CAT			0	0	0.00445633	0.00372746
		divergent	4676	4741	2	2						0		66	CAT			0.00757576	0.00592239
NAD2	PCG	common	4734	5756	12	14	45	10	31	4	14	0	0	1023		ATG	TAA	0.00912349	0.0022794	0.055776	0.00675886	0.00784314	0.00373028	0.0454441	0.0105241
		divergent	4744	5766	12	19		14		5		0		1023		ATG	TAA	0.00237192	0.00055435			0.0017301	0.000740224
Gly/trnG	tRNA	common	5769	5832	1199	0	0					0	0	64	TCC			0	0	0	0
		divergent	5779	5842	840	0						1 (1bp)		64	TCC			0	0
ATP8	PCG	common	7080	7193	-50	1	5	1	3	0	2	0	0	114		ATG	TAA	0.00584795	0.00597294	0.0502236	0.0189258	0	0	0.0540541	0.0359714
		divergent	6704	6817	-50	1		1		0		0		114		ATG	TAA	0.00103199	0.00100943			0	0
NAD4	PCG	common	7144	8559	16	28	80	23	58	5	22	0	0	1416		ATG	TAA	0.0131827	0.00250151	0.0704553	0.00642647	0.00707714	0.0029373	0.0482494	0.00913762
		divergent	6768	8183	15	28		20		8		0		1416		ATG	TAA	0.00278332	0.000530886			0.00235731	0.00102489
NAD6	PCG	common	8576	9046	5	3	30	3	19	0	11	0	0	471		ATG	TAA	0.00424628	0.00243219	0.0692727	0.0107007	0	0	0.0708899	0.0200787
		divergent	8199	8669	5	7		4		3		0		471		ATG	TAA	0.00174847	0.000638891			0.00226244	0.00125234
NAD4L	PCG	common	9052	9336	59	4	15	4	11	0	4	0	0	285		ATA	TAG	0.00935673	0.00440267	0.0639835	0.0128772	0	0	0.0331665	0.0167748
		divergent	8675	8959	59	7		5		2		0		285		ATA	TAG	0.00356037	0.00143535			0.00250313	0.00171352
Trp/trnW	tRNA	common	9396	9460	8	0	2					0	1 (2bp)	65	TCA			0	0	0.0316742	0.0208645
		divergent	9019	9085	9	1						0		67	TCA			0.00175593	0.00180163
Gln/trnQ	tRNA	common	9469	9535	11	0	0					0	0	67	TTG			0	0	0.0140474	0.0140121
		divergent	9095	9161	12	1						0		67	TTG			0.00175593	0.00162175
Arg/trnR	tRNA	common	9547	9609	0	0	1					0	0	63	TCG			0	0	0.0168067	0.0157472
		divergent	9174	9236	0	1						0		63	TCG			0.00186741	0.00183818
Cytb	PCG	common	9610	10768	-38	13	87	11	63	2	24	0	1 (12bp)	1158(+1)		ATG	TAA	0.00748417	0.00201271	0.0908406	0.00815906	0.00173611	0.00165966	0.0588325	0.011839
		divergent	9237	10383	-26	36		30		6		0		1146(+1)		ATG	TAG	0.00576849	0.00106523			0.00397637	0.00169074
16S	rRNA	common	10731	12108	-51	6	72					0	4 (1bp, 1bp, 1bp, 127bp)	1378				0.00290276	0.00120432	0.060391	0.00595391
		divergent	10358	11861	-51	34						0		1504				0.0032658	0.000602723
His/trnH	tRNA	common	12058	12117	0	0	1					0	0	60	GTG			0	0	0.0166667	0.0167489
		divergent	11811	11870	0	0						0		60	GTG			0	0
Glu/trnE	tRNA	common	12118	12183	-4	1	1					0	0	66	TTC			0.010101	0.00999224	0.0219846	0.0148342
		divergent	11871	11936	-4	2						0		66	TTC			0.00356506	0.00252955
Ser/trnS2	tRNA	common	12180	12242	0	0	2					0	0	63	CGA			0	0	0.0326797	0.0216322
		divergent	11933	11995	0	1						0		63	CGA			0.00186741	0.00182487
ATP6	PCG	common	12243	12986	29	10	47	10	41	0	6	0	1(27bp)	744		ATG	TAA	0.00896057	0.00260889	0.0774469	0.00920939	0	0	0.0257044	0.0095591
		divergent	11996	12712	29	17		15		2		0		717		ATG	TAA	0.00319961	0.000809975			0.000988631	0.00068925
NAD3	PCG	common	13016	13426	4	2	10	2	7	0	3	0	0	411		ATG	TAG	0.00324412	0.00210393	0.0284815	0.00745202	0	0	0.0229239	0.0122154
		divergent	12742	13152	4	8		6		2		0		411		ATG	TAA	0.00327394	0.00121823			0.0017301	0.00114885
Ile/trnI	tRNA	common	13431	13496	0	0	4					0	0	66	GAT			0	0	0.0606061	0.027477
		divergent	13157	13222	0	0						0		66	GAT			0	0
Lys/trnK	tRNA	common	13497	13562	1	0	1					0	0	66	TTT			0	0	0.016934	0.0149936
		divergent	13223	13288	1	2						0		66	TTT			0.00356506	0.00244856
Leu2/trnL2	tRNA	common	13564	13627	1	0	0					0	0	64	TAA			0	0	0.00183824	0.0013001
		divergent	13290	13353	1	2						0		64	TAA			0.00367647	0.00252238
NAD1	PCG	common	13629	14540	15	9	35	9	28	0	7	0	0	912		ATG	TAA	0.00657895	0.00215103	0.0496431	0.00659723	0	0	0.0238789	0.00851679
		divergent	13355	14266	17	24		20		4		0		912		ATG	TAA	0.00393447	0.000908457			0.0015531	0.000764451
Pro/trnP	tRNA	common	14556	14617	1097	0	0					0	0	62	TGG			0	0	0	0
		divergent	14284	14345	496	0						0		62	TGG			0	0
Leu1/trnL1	tRNA	common	15715	15777	3	1	2					0	0	63	TAG			0.010582	0.0104377	0.042328	0.0237448
		divergent	14842	14904	3	0						0		63	TAG			0	0
Val/trnV	tRNA	common	15781	15843	50	0	1					0	0	63	TAC			0	0	0.0168067	0.0156582
		divergent	14908	14970	50	1						0		63	TAC			0.00186741	0.00174245
Asp/trnD	tRNA	common	15894	15956	22	2	1					0	0	63	GTC			0.021164	0.0144661	0.0273887	0.0168245
		divergent	15021	15083	22	1						0		63	GTC			0.00186741	0.00184197
Thr/trnT	tRNA	common	15979	16041	1	0	2					0	0	63	TGT			0	0	0.0345472	0.0225556
		divergent	15106	15168	2	3						0		63	TGT			0.00560224	0.00324844
12S	rRNA	common	16043	16936	55	1	9					0	0	894				0.000745712	0.000722201	0.0121946	0.00336833
		divergent	15171	16064	54	6						0		894				0.000789578	0.000304076
Cys/trnC	tRNA	common	16992	17054	0	0	4					0	0	63	GCA			0	0	0.0644258	0.0302401
		divergent	16119	16181	0	1						0		63	GCA			0.00186741	0.00179229
Tyr/trnY	tRNA	common	17055	17116	78	0	1					0	0	62	GTA			0	0	0.016129	0.0156787
		divergent	16182	16243	103	0						0		62	GTA			0	0
COX3	PCG	common	17195	18124	27	10	79	10	33	0	46	0	3 (24bp, 3bp, 18bp)	930		GTG	TAA	0.00716846	0.00219138	0.102382	0.00989017	0	0	0.136655	0.0192195
		divergent	16347	17231	27	21		19		2		0		885		TTG	TAA	0.00357262	0.000780559			0.00115046	0.000827178
Phe/trnF	tRNA	common	18152	18215	94	1	3					0	0	64	GAA			0.0104167	0.0105383	0.0487132	0.0265024
		divergent	17259	17322	93	1						0		64	GAA			0.00344669	0.0033661
all PCGs	PGC	common				151	532	135	367	16	165							0.00847149	0.000473942	0.0557661	0.00234621	0.00253357	0.000713799	0.0414372	0.00331884
		divergent				267		208		59								0.0033169	0.000246142			0.00212976	0.000299188
all rRNA	rRNA	common				7	81											0.00205399	0.000685121	0.0414097	0.00386993
		divergent				40												0.00234264	0.00040201
all tRNA	tRNA	common				5	27											0.00248571	0.00113758	0.0233082	0.00357296
		divergent				20												0.00229981	0.000614698
complete genome		common				252	745					11 (48bp, 2bp, 1bp, 1bp, 1bp, 17bp, 1bp, 34bp, 1bp, 6bp, 1bp)	34 (11bp, 21bp, 9bp, 1bp, 710bp, 1bp, 156bp, 3bp, 12bp, 161bp, 1bp, 1bp, 1bp, 1bp, 2bp, 1bp, 1bp, 1bp, 1bp, 127bp, 1bp, 27bp, 1bp, 1bp, 598bp, 1bp, 1bp, 1bp, 1bp, 1bp, 1bp, 3bp, 18bp, 1bp)					0.00927546	0.000633875	0.054688	0.00113648
		divergent				405						8 (21bp, 1bp, 1bp, 2bp, 1bp, 1bp, 1bp,1bp)						0.0034415	0.000187398
all p-distance were estimated using bootstrap method (1000 replicates) and gaps were treated with pairwise deletion
for cytochrome b, at position 9879 for common and 9506 for divergent, there is a shift of the codon frame (+1)
