# Supplementary material for: Presence of male mitochondria in somatic tissues and their functional importance at the whole animal level in the marine bivalve Arctica islandica
Source: Commun Biol. 2021 Sep 20;4:1104. doi: 10.1038/s42003-021-02593-1 (PMC8452683; doi:10.1038/s42003-021-02593-1)
Supplement: Supplementary file 5 — Supplementary Data 2 [file 42003_2021_2593_MOESM5_ESM.xlsx]

## Sheet: table S2
Table S2: Primers and PCR conditions
Candidate gene	Forward primer: 5' - 3'	Reverse primer: 5' - 3'	Amplicon size	cDNA or DNA dilution	Initial denaturation	Denaturation	Annealing	Elongation	Final elongation	Melting curve
Multiplex PCR						36 cycles
Cytochrome b common mtDNA	TAATAATTGCTTTCACTGG	ATAATATCTATGAAAAGGCAG	301bp	-	94˚C - 2 min	94˚C - 2 min	57˚C - 20 sec	65˚C - 50 sec	65˚C - 8 min	-
Cytochrome b divergent mtDNA		CACCAACCAAAATTACTAG	212 bp
16S common mtDNA	AAGGTAGCGTAATCAGTTGT	AATTTTAATCCAACATCGAGGTC	377 bp
16S divergent mtDNA			503 bp
Quantitative PCR						45 cycles
Cytochrome b common mtDNA	TAATAATTGCTTTCACTGG	TACCAACYAAAACCARTAA	212 bp	none	95˚C - 5 min	95˚C - 10 sec	55˚C - 30 sec	72˚C - 10 sec	-	65˚C to 95˚C (0.5˚C/2 sec)
Cytochrome b divergent mtDNA		CACCAACCAAAATTACTAG	212 bp	none	95˚C - 5 min	95˚C - 10 sec	52˚C - 30 sec	72˚C - 20 sec	-	65˚C to 95˚C (0.5˚C/2 sec)
28S	AAAGACTAATCGAACCATCTAGTAG	TACCCATTTAAAGTTTGAGAATAGG	154 bp	DNA: none cDNA: 1000 fold	95˚C - 5 min	95˚C - 10 sec	55˚C - 30 sec	72˚C - 10 sec	-	65˚C to 95˚C (0.5˚C/2 sec)
18S	GTCATATGCTTGTCTCAAAGATTA	AAGGAACCATAACTGATTTAATGAG	97 bp	DNA: 10 fold cDNA: 500 fold	95˚C - 5 min	95˚C - 10 sec	55˚C - 30 sec	72˚C - 10 sec	-	65˚C to 95˚C (0.5˚C/2 sec)
β Actin	ACGATGGATGGGAACACAG	GGGGTCAAACACGAGGATTA	242 bp	DNA: none cDNA: 10 fold	95˚C - 5 min	95˚C - 10 sec	60˚C - 30 sec		-	65˚C to 95˚C (0.5˚C/2 sec)
