# Supplementary material for: Presence of male mitochondria in somatic tissues and their functional importance at the whole animal level in the marine bivalve Arctica islandica
Source: Commun Biol. 2021 Sep 20;4:1104. doi: 10.1038/s42003-021-02593-1 (PMC8452683; doi:10.1038/s42003-021-02593-1)
Supplement: Supplementary file 6 — Supplementary Data 3 [file 42003_2021_2593_MOESM6_ESM.txt]

>AisF96_Norway Reversed:
GGGCCTGCCCGGTGATCGACGGGTTAAACGGCTGCAGTGAATAACTGTACTAAGGTAGCG
TAATCAGTTGTCCTTTAATTGGGGAAAGGAATGAATGGTTTGACGAAAGGGTAGCTGTTT
CAGAGGTAGATAAAGAAGTTTTCTTTCAGGTGAAAAGACCTGAATTTTTGTAAAAGACGA
GAAGACCCCGTCGAACTTAATTATAATTTTATATTAGGCAATTATATTGCAGGTTATTCT
ATAGATAAAAAGTTTAATGTAAAAATTTAGGGCTTGTGTTGAATACTAATATTTAATTTG
CCAATGGTAAAAGATTTGATATAAAATCTAAAGTTTTATGTTAAATTTTATATTGAAAGT
TAATGTGTAATAACTGCTCAGTAT-AAGGTTTGAAATTTTATTGGGGCAATAGGAAGCAA
TGAAGATCGCTTTTTTATAATATAAGGATCCATTATGATTGAAGAAAGCAAAAGTTACCG
CGGGGATAACAGCGTTATTTTTTCTGAGAGTTCTAATTGAGGGAAAAGTTTGCGACCTCG
ATGTTGGATTAAAATTTCTTTATGCTGCAGCAGGTATAATAGTAGGAC
>AisF102_Norway Reversed:
GGGCCTGCCCGGTGATCGACGGGTTAAACGGCTGCAGTGAATAACTGTACTAAGGTAGCG
TAATCAGTTGTCCTTTAATTGGGGAAAGGAATGAATGGTTTGACGAAAGGGTAACTGTTT
CAGAGGTAGATAAAGAAGTTTTCTTTCAGGTGAAAAGACCTGAATTTTTGTAAAAGACGA
GAAGACCCCGTCGAACTTAATTATAATTTTATATTAGGCAATTATATTGCAGGTTATTCT
ATAGATAAAAAGTTTAATGTAAAAATTTAGGGCTTGTGTTGAATACTAATATTTAATTTG
CCAATGGTAAAAGATTTGATATAAAATCTAAAGTTTTATGTTAAATTTTATATTGAAAGT
TAATGTGTAATAACTGCTTAGTAT-AAGGTTTGAAATTTTATTGGGGCAATAGGAAGCAA
TGAAGATCGCTTTTTTATAATATAAGGATCCATTATGATTGAAGAAAGCAAAAGTTACCG
CGGGGATAACAGCGTTATTTTTTCTGAGAGTTCTAATTGAGGGAAAAGTTTGCGACCTCG
ATGTTGGATTAAAATTTCTTTATGCTGCAGCAGGTGTAATAGTAGGAC
>AisF1253_Iceland Reversed:
GGGCCTGCCCGGTGATCGACGGGTTAAACGGCTGCAGTGAATAACTGTACTAAGGTAGCG
TAATCAGTTGTCCTTTAATTGGGGAAAGGAATGAATGGTTTGACGAAAGGGTAACTGTTT
CAGAGGTAGATAAAGAAGTTTTCTTTTAGGTGAAAAGACCTGAATTTTTGTAAAAGACGA
GAAGACCCCGTCGAACTTAATTATAATTTTATATTAGGCAATTATATTGCAGGTTATTCT
ATAGATAAAAAGTTTAATGTAAAAATTTAGGGCTTGTGTTGAATACTAATATTTAATTTG
CCAATGGTAAAAGATTTGATATAAAATCTAAAGTTTTATGTTAAATTTTATATTGAAAGT
TAATGTGTAATAACTGCTTAGTAT-AAGGTTTGAAATTTTATTGGGGCAATAGGAAGCAA
TGAAGATCGCTTTTTTATAATATAAGGATCCATTATGATTGAAGAAAGCAAAAGTTACCG
CGGGGATAACAGCGTTATTTTTTCTGAGAGTTCTAATTGAGGGAAAAGTTTGCGACCTCG
ATGTTGGATTAAAATTTCTTTATGCTGCAGCAGGTATAATAGTAGGAC
>AisF1275_Iceland Reversed:
GGGCCTGCCCGGTGATCGACGGGTTAAACGGCTGCAGTGAATAACTGTACTAAGGTAGCG
TAATCAGTTGTCCTTTAATTGGGGAAAGGAATGAATGGTTTGACGAAAGGGTAGCTGTTT
CAGAGGTAGATAAAGAAGTTTTCTTTCAGGTGAAAAGACCTGAATTTTTGTAAAAGACGA
GAAGACCCCGTCGAACTTAATTATAATTTTATATTAGGCAATTATATTGCAGGTTATTCT
ATAGATAAAAAGTTTAATGTAAAAATTTAGGGCTTGTGTTGAATACTAATATTTAATTTG
CCAATGGTAAAAGATTTGATATAAAATCTAAAGTTTTATGTTAAATTTTATATTTAAAGT
TAATGTGTAATAACTGCTTAGTAT-AAGGTTTGAAATTTTATTGGGGCAATAGGAAGCAA
TGAAGATCGCTTTTTTATAATATAAGGATCCATTATGATTGAAGAAAGCAAAAGTTACCG
CGGGGATAACAGCGTTATTTTTTCTGAGAGTTCTAATTGAGGGAAAAGTTTGCGACCTCG
ATGTTGGATTAAAATTTCTTTATGCTGCAGCAGGTATAATAGTAGGAC
>AisF1276_Iceland Reversed:
GGGCCTGCCCGGTGATCGACGGGTTAAACGGCTGCAGTGAATAACTGTACTAAGGTAGCG
TAATCAGTTGTCCTTTAATTGGGGAAAGGAATGAATGGTTTGACGAAAGGGTAGCTGTTT
CAGAGGTAGATAAAGAAGTTTTCTTTCAGGTGAAAAGACCTGAATTTTTGTAAAAGACGA
GAAGACCCCGTCGAACTTAATTATAATTTTATATTAGGCAATTATATTGCAGGTTATTCT
ATAGATAAAAAGTTTAATGTAAAAATTTAGGGCTTGTGTTGAATACTAATATTTAATTTG
CCAATGGTAAAAGATTTGATATAAAATCTAAAGTTTTATGTTAAATTTTATATTGAAAGT
TAATGTGTAATAACTGCTCAGTAT-AAGGTTTGAAATTTTATTGGGGCAATAGGAAGCAA
TGAAGATCGCTTTTTTATAATATAAGGATCCATTATGATTGAAGAAAGCAAAAGTTACCG
CGGGGATAACAGCGTTATTTTTTCTGAGAGTTCTAATTGAGGGAAAAGTTTGCGACCTCG
ATGTTGGATTAAAATTTCTTTATGCTGCAGCAGGTATAATAGTAGGAC
>AisF1285_Iceland Reversed:
GGGCCTGCCCGGTGATCGACGGGTTAAACGGCTGCAGTGAATAACTGTACTAAGGTAGCG
TAATCAGTTGTCCTTTAATTGGGGAAAGGAATGAATGGTTTGACGAAAGGGTAACTGTTT
CAGAGGTAGATAAAGAAGTTTTCTTTCAGGTGAAAAGACCTGAATTTTTGTAAAAGACGA
GAAGACCCCGTCGAACTTAATTATAATTTTATATTAGGCAATTATATTGCAGGTTATTCT
ATAGATAAAAAGTTTAATGTAAAAATTTAGGGCTTGTGTTGAATACTAATATTTAATTTG
CCAATGGTAAAAGATTTGATATAAAATCTAAAGTTTTATGTTAAATTTTATATTGAAAGT
TAATGTGTAATAACTGCTTAGTAT-AAGGTTTGAAATTTTATTGGGGCAATAGGAAGCAA
TGAAGATCGCTTTTTTATAATATAAGGATCCATTATGATTGAAGAAAGCAAAAGTTACCG
CGGGGATAACAGCGTTATTTTTTCTGAGAGTTCTAATTGAGGGAAAAGTTTGCGACCTCG
ATGTTGGATTAAAATTTCTTTATGCTGCAGCAGGTATAATAGTAGGAC
>AisF1288_Iceland Reversed:
GGGCCTGCCCGGTGATCGACGGGTTAAACGGCTGCAGTGAATAACTGTACTAAGGTAGCG
TAATCAGTTGTCCTTTAATTGGGGAAAGGAATGAATGGTTTGACGAAAGGGTAGCTGTTT
CAGAGGTAGATAAAGAAGTTTTCTTTCAGGTGAAAAGACCTGAATTTTTGTAAAAGACGA
GAAGACCCCGTCGAACTTAATTATAATTTTATATTAGGCAATTATATTGCAGGTTATTCT
ATAGATAAAAAGTTTAATGTAAAAATTTAGGGCTTGTGTTGAATACTAATATTTAATTTG
CCAATGGTAAAAGATTTGATATAAAATCTAAAGTTTTATGTTAAATTTTATATTGAAAGT
TAATGTGTAATAACTGCTTAGTAT-AAGGTTTGAAATTTTATTGGGGCAATAGGAAGCAA
TGAAGATCGCTTTTTTATAATATAAGGATCCATTATGATTGAAGAAAGCAAAAGTTACCG
CGGGGATAACAGCGTTATTTTTTCTGAGAGTTCTAATTGAGGGAAAAGTTTGCGACCTCG
ATGTTGGATTAAAATTTCTTTATGCTGCAGCAGGTATAATAGTAGGAC
>AisF1327_Iceland Reversed:
GGGCCTGCCCGGTGATCGACGGGTTAAACGGCTGCAGTGAATAACTGTACTAAGGTAGCG
TAATCAGTTGTCCTTTAATTGGGGAAAGGAATGAATGGTTTGACGAAAGGGTAGCTGTTT
CAGAGGTAGATAAAGAAGTTTTCTTTCAGGTGAAAAGACCTGAATTTTTGTAAAAGACGA
GAAGACCCCGTCGAACTTAATTATAATTTTATATTAGGCAATTATATTGCAGGTTATTCT
ATAGATAAAAAGTTTAATGTAAAAATTTAGGGCTTGTGTTGAATACTAATATTTAATTTG
CCAATGGTAAAAGATTTGATATAAAATCTAAAATTTTATGTTAAATTTTATATTGAAAGT
TAATGTGTAATAACTGCTTAGTAT-AAGGTTTGAAATTTTATTGGGGCAATAGGAAGCAA
TGAAGATCGCTTTTTTATAATATAAGGATCCATTATGATTGAAGAAAGCAAAAGTTACCG
CGGGGATAACAGCGTTATTTTTTCTGAGAGTTCTAATTGAGGGAAAAGTTTGCGACCTCG
ATGTTGGATTAAAATTTCTTTATGCTGCAGCAGGTATAATAGTAGGAC
>AisF1448_Iceland Reversed:
GGGCCTGCCCGGTGATCGACGGGTTAAACGGCTGCAGTGAATAACTGTACTAAGGTAGCG
TAATCAGTTGTCCTTTAATTGGGGAAAGGAATGAATGGTTTGACGAAAGGGTAGCTGTTT
CAGAGGTAGATAAAGAAGTTTTCTTTCAGGTGAAAAGACCTGAATTTTTGTAAAAGACGA
GAAGACCCCGTCGAACTTAATTATAATTTTATATTAGGCAATTATATTGCAGGTTATTCT
ATAGATAAAAAGTTTAATGTAAAAATTTAGGGCTTGTGTTGAATACTAATATTTAATTTG
CCAATGGTAAAAGATTTGATATAAAATCTAAAGTTTTATGTTAAATTTTATATTTAAAGT
TAATGTGTAATAACTGCTTAGTAT-AAGGTTTGAAATTTTATTGGGGCAATAGGAAGCAA
TGAAGATCGCTTTTTTATAATATAAGGATCCATTATGATTGAAGAAAGCAAAAGTTACCG
CGGGGATAACAGCGTTATTTTTTCTGAGAGTTCTAATTGAGGGAAAAGTTTGCGACCTCG
ATGTTGGATTAAAATTTCTTTATGCTGCAGCAGGTATAATAGTAGGAC
>AisF1498_Iceland Reversed:
GGGCCTGCCCGGTGATCGACGGGTTAAACGGCTGCAGTGAATAACTGTACTAAGGTAGCG
TAATCAGTTGTCCTTTAATTGGGGAAAGGAATGAATGGTTTGACGAAAGGGTAGCTGTTT
CAGAGGTAGATAAAGAAGTTTTCTTTCAGGTGAAAAGACCTGAATTTTTGTAAAAGACGA
GAAGACCCCGTCGAACTTAATTATAATTTTATATTAGGCAATTATATTGCAGGTTATTCT
ATAGATAAAAAGTTTAATGTAAAAATTTAGGGCTTGTGTTGAATACTAATATTTAATTTG
CCAATGGTAAAAGATTTGATATAAAATCTAAAGTTTTATGTTAAATTTTATATTGAAAGT
TAATGTGTAATAACTGCTTAGTAT-AAGGTTTGAAATTTTATTGGGGCAATAGGAAGCAA
TGAAGATCGCTTTTTTATAATATAAGGATCCATTATGATTGAAGAAAGCAAAAGTTACCG
CGGGGATAACAGCGTTATTTTTTCTGAGAGTTCTAATTGAGGGAAAAGTTTGCGACCTCG
ATGTTGGATTAAAATTTCTTTATGCTGCAGCAGGTATAATAGTAGGAC
>AisF1515_Iceland Reversed:
GGGCCTGCCCGGTGATCGACGGGTTAAACGGCTGCAGCGAATAACTGTACTAAGGTAGCG
TAATCAGTTGTCCTTTAATTGGGGAAAGGAATGAATGGTTTGACGAAAGGGTAGCTGTTT
CAGAGGTAGATAAAGAAGTTTTCTTTCAGGTGAAAAGACCTGAATTTTTGTAAAAGACGA
GAAGACCCCGTCGAACTTAATTATAATTTTATATTAGGCAATTATATTGCAGGTTATTCT
ATAGATAAAAAGTTTAATGTAAAAATTTAGGGCTTGTGTTGAATACTAATATTTAATTTG
CCAATGGTAAAAGATTTGATATAAAATCTAAAGTTTTATGTTAAATTTTATATTGAAAGT
TAATGTGTAATAACTGCTTAGTAT-AAGGTTTGAAATTTTATTGGGGCAATAGGAAGCAA
TGAAGATCGCTTTTTTATAATATAAGGATCCATTATGATTGAAGAAAGCAAAAGTTACCG
CGGGGATAACAGCGTTATTTTTTCTGAGAGTTCTAATTGAGGGAAAAGTTTGCGACCTCG
ATGTTGGATTAAAATTTCTTTATGCTGCAGCAGGTATAATAGTAGGAC
>AisF222_Iceland Reversed:
GGGCCTGCCCGGTGATCGACGGGTTAAACGGCTGCAGTGAATAACTGTACTAAGGTAGCG
TAATCAGTTGTCCTTTAATTGGGGAAAGGAATGAATGGTTTGACGAAAGGGTAGCTGTTT
CAGAGGTAGATAAAGAAGTTTTCTTTCAGGTGAAAAGACCTGAATTTTTGTAAAAGACGA
GAAGACCCCGTCGAACTTAATTATAATTTTATATTAGGCAATTATATTGCAGGTTATTCT
ATAGATAAAAAGTTTAATGTAAAAATTTAGGGCTTGTGTTGAATACTAATATTTAATTTG
CCAATGGTAAAAGATTTGATATAAAATCTAAAGTTTTATGTTAAATTTTATATTGAAAGT
TAATGTGTAATAACTGCTTAGTAT-AAGGTTTGAAATTTTATTGGGGCAATAGGAAGCAA
TGAAGATCGCTTTTTTATAATATAAGGATCCATTATGATTGAAGAAAGCAAAAGTTACCG
CGGGGATAACAGCGTTATTTTTTCTGAGAGTTCTAATTGAGGGAAAAGTTTGCGACCTCG
ATGTTGGATTAAAATTTCTTTATGCTGCAGCAGGTATAATAGTAGGAC
>AisF851_US Reversed:
GGGCCTGCCCGGTGATCGACGGGTTAAACGGCTGCAGTGAATAACTGTACTAAGGTAGCG
TAATCAGTTGTCCTTTAATTGGGGAAAGGAATGAATGGTTTGACGAAAGGGTAGCTGTTT
CAGAGGTAGATAAAGAAGTTTTCTTTCAGGTGAAAAGACCTGAATTTTTGTAAAAGACGA
GAAGACCCCGTCGAACTTAATTATAATTTTATATTAGGCAATTATATTGCAGGTTATTCT
ATAGATAAAAAGTTTAATGTAAAAATTTAGGGCTTGTGTTGAATACTAATATTTAATTTG
CCAATGGTAAAAGATTTGATATAAAATCTAAAGTTTTATGTTAAATTTTATATTGAAAGT
TAATGTGTAATAACTGCTTAGTAT-AAGGTTTGAAATTTTATTGGGGCAATAGGAAGCAA
TGAAGATCGCTTTTTTATAATATAAGGATCCATTATGATTGAAGAAAGCAAAAGTTACCG
CGGGGATAACAGCGTTATTTTTTCTGAGAGTTCTAATTGAGGGAAAAGTTTGCGACCTCG
ATGTTGGATTAAAATTTCTTTATGCTGCAGCAGGTATAATAGTAGGAC
>AisF106_Norway Reversed:
GGGCCTGCCCGGTGATCGACGGGTTAAACGGCTGCAGTGAATAACTGTACTAAGGTAGCG
TAATCAGTTGTCCTTTAATTGGGGAAAGGAATGAATGGTTTGACGAAAGGGTAACTGTTT
CAGAGGTAGATAAAGAAGTTTTCTTTCAGGTGAAAAGACCTGAATTTTTGTAAAAGACGA
GAAGACCCCGTCGAACTTAATTATAATTTTATATTAGGCAATTATATTGCAGGTTATTCT
ATAGATAAAAAGTTTAATGTAAAAATTTAGGGCTTGTGTTGAATACTAATATTTAATTTG
CCAATGGTAAAAGATTTGATATAAAATCTAAAGTTTTATGTTAAATTTTATATTGAAAGT
TAATGTGTAATAACTGCTTAGTAT-AAGGTTTGAAATTTTATTGGGGCAATAGGAAGCAA
TGAAGATCGCTTTTTTATAATATAAGGATCCATTATGATTGAAGAAAGCAAAAGTTACCG
CGGGGATAACAGCGTTATTTTTTCTGAGAGTTCTAATTGAGGGAAAAGTTTGCGACCTCG
ATGTTGGATTAAAATTTCTTTATGCTGCAGCAGGTGTAATAGTAGGAC
>AisF858_US Reversed:
GGGCCTGCCCGGTGATCGACGGGTTAAACGGCTGCAGTGAATAACTGTACTAAGGTAGCG
TAATCAGTTGTCCTTTAATTGGGGAAAGGAATGAATGGTTTGACGAAAGGGTAGCTGTTT
CAGAGGTAGATAAAGAAGTTTTCTTTCAGGTGAAAAGACCTGAATTTTTGTAAAAGACGA
GAAGACCCCGTCGAACTTAATTATAATTTTATATTAGGCAATTATATTGCAGGTTATTCT
ATAGATAAAAAGTTTAATGTAAAAATTTAGGGCTTGTGTTGAATACTAATATTTAATTTG
CCAATGGTAAAAGATTTGATATAAAATCTAAAGTTTTATGTTAAATTTTATATTTAAAGT
TAATGTGTAATAACTGCTTAGTAT-AAGGTTTGAAATTTTATTGGGGCAATAGGAAGCAA
TGAAGATCGCTTTTTTATAATATAAGGATCCATTATGATTGAAGAAAGCAAAAGTTACCG
CGGGGATAACAGCGTTATTTTTTCTGAGAGTTCTAATTGAGGGAAAAGTTTGCGACCTCG
ATGTTGGATTAAAATTTCTTTATGCTGCAGCAGGTATAATAGTAGGAC
>AisF91_Norway Reversed:
GGGCCTGCCCTGTGACCGACGGGTTTAACGGCTGCAGTGAATAGCTGTGCTAAGGTAGCG
TAATCAGTTGTCCTTTAATTGGGGAAAGGAATGAATGGTTTGACGAAAGGGTAGCTGTTT
CAGAGGTAGATAAGGAAGTTTTCTTTTAGGTGAAAAGACCTGAGTTTTTGTAAAAGACGA
GAAGACCCCGTCGAACTTAATTATAATTTTATATTAGG----------------------
------------------------------------------------------------
---------------------------------------------TTCTATATTATAAGT
TGATGTATAATAGACTCCTAATATAAAAATTTGAAATTTTATTGGGGCAATAGAAAGTAA
TGAGAATCGCTTTTTTATAATATAAAGATCCATTATGATTGAAAAAAGCAAAAGTTACCG
CGGGGATAACAGCGTTATTTTTTTTGAGAGTTCTGATTGAGGGAAAAGTTTGCGACCTCG
ATGTTGGATTAAAATTTCTTTATGCTGCAGCAGGTATAATAGTAGGAC
>AisF92_Norway Reversed:
GGGCCTGCCCTGTGACCGACGGGTTTAACGGCTGCAGTGAATAGCTGTGCTAAGGTAGCG
TAATCAGTTGTCCTTTAATTGGGGAAAGGAATGAATGGTTTGACGAAAGGGTAGCTGTTT
CAGAGGTAGATAAGGAAGTTTTCTTTCAGGTGAAAAGACCTGAGTTTTTGTAAAAGACGA
GAAGACCCCGTCGAACTTAATTATAATTTTATATTAGG----------------------
------------------------------------------------------------
---------------------------------------------TTCTATATTATAAGT
TGATGTGTAATAGACTCCTAATATAAAAATTTGAAATTTTATTGGGGCAATAGAAAGCAA
TGAGAATCGCTTTTTTATAATATAAAGATCCATTATGATTGAAAAAAGCAAAAGTTACCG
CGGGGATAACAGCGTTATTTTTTTTGAGAGTTCTGATTGAGGGAAAAGTTTGCGACCTCG
ATGTTGGATTAAAATTTCTTTATGCTGCAGCAGGTATAATAGTAGGAC
>AisF93_Norway Reversed:
GGGCCTGCCCTGTGACCGACGGGTTTAACGGCTGCAGTGAATAGCTGTGCTAAGGTAGCG
TAATCAGTTGTCCTTTAATTGGGGAAAGGAATGAATGGTTTGACGAAAGGGTAGCTGTTT
CAGAGGTAGATAAGGAAGTTTTCTTTTAGGTGAAAAGACCTGAGTTTTTGTAAAAGACGA
GAAGACCCCGTCGAACTTAATTATAATTTTATATTAGG----------------------
------------------------------------------------------------
---------------------------------------------TTCTATATTATAAGT
TGATGTATAATAGACTCCTAATATAAAAATTTGAAATTTTATTGGGGCAATAGAAAGTAA
TGAGAATCGCTTTTTTATAATATAAAGATCCATTATGATTGAAAAAAGCAAAAGTTACCG
CGGGGATAACAGCGTTATTTTTTTTGAGAGTTCTGATTGAGGGAAAAGTTTGCGACCTCG
ATGTTGGATTAAAATTTCTTTATGCTGCAGCAGGTATAATAGTAGGAC
>AisF94_Norway Reversed:
GGGCCTGCCCTGTGACCGACGGGTTTAACGGCTGCAGTGAATAGCTGTGCTAAGGTAGCG
TAATCAGTTGTCCTTTAATTGGGGAAAGGAATGAATGGTTTGACGAAAGGGTAGCTGTTT
CAGAGGTAGATAAGGAAGTTTTCTTTTAGGTGAAAAGACCTGAGTTTTTGTAAAAGACGA
GAAGACCCCGTCGAACTTAATTATAATTTTATATTAGG----------------------
------------------------------------------------------------
---------------------------------------------TTCTATATTATAAGT
TGATGTATAATAGACTCCTAATATAAAAATTTGAAATTTTATTGGGGCAATAGAAAGTAA
TGAGAATCGCTTTTTTATAATATAAAGATCCATTATGATTGAAAAAAGCAAAAGTTACCG
CGGGGATAACAGCGTTATTTTTTTTGAGAGTTCTGATTGAGGGAAAAGTTTGCGACCTCG
ATGTTGGATTAAAATTTCTTTATGCTGCAGCAGGTATAATAGTAGGAC
>AisF101_Norway Reversed:
GGGCCTGCCCTGTGACCGACGGGTTTAACGGCTGCAGTGAATAGCTGTGCTAAGGTAGCG
TAATCAGTTGTCCTTTAATTGGGGAAAGGAATGAATGGTTTGACGAAAGGGTAGCTGTTT
CAGAGGTAGATAAGGAAGTTTTCTTTCAGGTGAAAAGACCTGAGTTTTTGTAAAAGACGA
GAAGACCCCGTCGAACTTAATTATAATTTTATATTAGG----------------------
------------------------------------------------------------
---------------------------------------------TTCTATATTATAAGT
TGATGTGTAATAGACTCCTAATATAAAAATTTGAAATTTTATTGGGGCAATAGAAAGCAA
TGAGAATCGCTTTTTTATAATATAAAGATCCATTATGATTGAAAAAAGCAAAAGTTACCG
CGGGGATAACAGCGTTATTTTTTTTGAGAGTTCTGATTGAGGGAAAAGTTTGCGACCTCG
ATGTTGGATTAAAATTTCTTTATGCTGCAGCAGGTATAATAGTAGGAC
>AisF103_Norway Reversed:
GGGCCTGCCCTGTGACCGACGGGTTTAACGGCTGCAGTGAATAGCTGTGCTAAGGTAGCG
TAATCAGTTGTCCTTTAATTGGGGAAAGGAATGAATGGTTTGACGAAAGGGTAGCTGTTT
CAGAGGTAGATAAGGAAGTTTTCTTTCAGGTGAAAAGACCTGAGTTTTTGTAAAAGACGA
GAAGACCCCGTCGAACTTAATTATAATTTTATATTAGG----------------------
------------------------------------------------------------
---------------------------------------------TTCTATATTATAAGT
TGATGTGTAATAGACTCCTAGTATAAAAATTTGAAATTTTATTGGGGCAATAGAAAGCAA
TGAGAATCGCTTTTTTATAATATAAAGATCCATTATGATTGAAAAAAGCAAAAGTTACCG
CGGGGATAACAGCGTTATTTTTTCTGAGAGTTCTGATTGAGGGAAAAGTTTGCGACCTCG
ATGTTGGATTAAAATTTCTTTATGCTGCAGCAGGTATAATAGTAGGAC
>AisF104_Norway Reversed:
GGGCCTGCCCTGTGACCGACGGGTTTAACGGCTGCAGTGAATAGCTGTGCTAAGGTAGCG
TAATCAGTTGTCCTTTAATTGGGGAAAGGAATGAATGGTTTGACGAAAGGGTAGCTGTTT
CAGAGGTAGATAAGGAAGTTTTCTTTTAGGTGAAAAGACCTGAGTTTTTGTAAAAGACGA
GAAGACCCCGTCGAACTTAATTATAATTTTATATTAGG----------------------
------------------------------------------------------------
---------------------------------------------TTCTATATTATAAGT
TGATGTATAATAGACTCCTAATATAAAAATTTGAAATTTTATTGGGGCAATAGAAAGTAA
TGAGAATCACTTTTTTATAATATAAAGATCCATTATGATTGAAAAAAGCAAAAGTTACCG
CGGGGATAACAGCGTTATTTTTTTTGAGAGTTCTGATTGAGGGAAAAGTTTGCGACCTCG
ATGTTGGATTAAAATTTCTTTATGCTGCAGCAGGTATAATAGTAGGAC
>AisF105_Norway Reversed:
GGGCCTGCCCTGTGACCGACGGGTTTAACGGCTGCAGTGAATAGCTGTGCTAAGGTAGCG
TAATCAGTTGTCCTTTAATTGGGGAAAGGAATGAATGGTTTGACGAAAGGGTAGCTGTTT
CAGAGGTAGATAAGGAAGTTTTCTTTTAGGTGAAAAGACCTGAGTTTTTGTAAAAGACGA
GAAGACCCCGTCGAACTTAATTATAATTTTATATTAGG----------------------
------------------------------------------------------------
---------------------------------------------TTCTATATTATAAGT
TGATGTATAATAGACTCCTAATATAAAAATTTGAAATTTTATTGGGGCAATAGAAAGTAA
TGAGAATCGCTTTTTTATAATATAAAGATCCATTATGATTGAAAAAAGCAAAAGTTACCG
CGGGGATAACAGCGTTATTTTTTTTGAGAGTTCTGATTGAGGGAAAAGTTTGCGACCTCG
ATGTTGGATTAAAATTTCTTTATGCTGCAGCAGGTATAATAGTAGGAC
>AisF107_Norway Reversed:
GGGCCTGCCCTGTGACCGACGGGTTTAACGGCTGCAGTGAATAGCTGTGCTAAGGTAGCG
TAATCAGTTGTCCTTTAATTGGGGAAAGGAATGAATGGTTTGACGAAAGGGTAGCTGTTT
CAGAGGTAGATAAGGAAGTTTTCTTTCAGGTGAAAAGACCTGAGTTTTTGTAAAAGACGA
GAAGACCCCGTCGAACTTAATTATAATTTTATATTAGG----------------------
------------------------------------------------------------
---------------------------------------------TTCTATATTATAAGT
TGATGTGTAATAGACTCCTAGTATAAAAATTTGAAATTTTATTGGGGCAATAGAAAGCAA
TGAGAATCGCTTTTTTATAATATAAAGATCCATTATGATTGAAAAAAGCAAAAGTTACCG
CGGGGATAACAGCGTTATTTTTTCTGAGAGTTCTGATTGAGGGAAAAGTTTGCGACCTCG
ATGTTGGATTAAAATTTCTTTATGCTGCAGCAGGTATAATAGTAGGAC
>AisF108_Norway Reversed:
GGGCCTGCCCTGTGACCGACGGGTTTAACGGCTGCAGTGAATAGCTGTGCTAAGGTAGCG
TAATCAGTTGTCCTTTAATTGGGGAAAGGAATGAATGGTTTGACGAAAGGGTAGCTGTTT
CAGAGGTAGATAAGGAAGTTTTCTTTCAGGTGAAAAGACCTGAGTTTTTGTAAAAGACGA
GAAGACCCCGTCGAACTTAATTATAATTTTATATTAGG----------------------
------------------------------------------------------------
---------------------------------------------TTCTATATTATAAGT
TGATGTGTAATAGACTCCTAATATAAAAATTTGAAATTTTATTGGGGCAATAGAAAGCAA
TGAGAATCGCTTTTTTATAATATAAAGATCCATTATGATTGAAAAAAGCAAAAGTTACCG
CGGGGATAACAGCGTTATTTTTTTTGAGAGTTCTGATTGAGGGAAAAGTTTGCGACCTCG
ATGTTGGATTAAAATTTCTTTATGCTGCAGCAGGTATAATAGTAGGAC
>AisF109_Norway Reversed:
GGGCCTGCCCTGTGACCGACGGGTTTAACGGCTGCAGTGAATAGCTGTGCTAAGGTAGCG
TAATCAGTTGTCCTTTAATTGGGGAAAGGAATGAATGGTTTGACGAAAGGGTAGCTGTTT
CAGAGGTAGATAAGGAAGTTTTCTTTCAGGTGAAAAGACCTGAGTTTTTGTAAAAGACGA
GAAGACCCCGTCGAACTTAATTATAATTTTATATTAGG----------------------
------------------------------------------------------------
---------------------------------------------TTCTATATTATAAGT
TGATGTGTAATAGACTCCTAGTATAAAAATTTGAAATTTTATTGGGGCAATAGAAAGCAA
TGAGAATCGCTTTTTTATAATATAAAGATCCATTATGATTGAAAAAAGCAAAAGTTACCG
CGGGGATAACAGCGTTATTTTTTCTGAGAGTTCTGATTGAGGGAAAAGTTTGCGACCTCG
ATGTTGGATTAAAATTTCTTTATGCTGCAGCAGGTATAATAGTAGGAC
>AisF110_Norway Reversed:
GGGCCTGCCCTGTGACCGACGGGTTTAACGGCTGCAGTGAATAGCTGTGCTAAGGTAGCG
TAATCAGTTGTCCTTTAATTGGGGAAAGGAATGAATGGTTTGACGAAAGGGTAGCTGTTT
CAGAGGTAGATAAGGAAGTTTTCTTTCAGGTGAAAAGACCTGAGTTTTTGTAAAAGACGA
GAAGACCCCGTCGAACTTAATTATAATTTTATATTAGG----------------------
------------------------------------------------------------
---------------------------------------------TTCTATATTATAAGT
TGATGTGTAATAGACTCCTAGTATAAAAATTTGAAATTTTATTGGGGCAATAGAAAGCAA
TGAGAATCGCTTTTTTATAATATAAAGATCCATTATGATTGAAAAAAGCAAAAGTTACCG
CGGGGATAACAGCGTTATTTTTTCTGAGAGTTCTGATTGAGGGAAAAGTTTGCGACCTCG
ATGTTGGATTAAAATTTCTTTATGCTGCAGCAGGTATAATAGTAGGAC
>AisF111_Norway Reversed:
GGGCCTGCCCTGTGACCGACGGGTTTAACGGCTGCAGTGAATAGCTGTGCTAAGGTAGCG
TAATCAGTTGTCCTTTAATTGGGGAAAGGAATGAATGGTTTGACGAAAGGGTAGCTGTTT
CAGAGGTAGATAAGGAAGTTTTCTTTCAGGTGAAAAGACCTGAGTTTTTGTAAAAGACGA
GAAGACCCCGTCGAACTTAATTATAATTTTATATTAGG----------------------
------------------------------------------------------------
---------------------------------------------TTCTGTATTATAAGT
TGATGTGTAATAGACTCCTAGTATAAAAATTTGAAATTTTATTGGGGCAATAGAAAGCAA
TGAGAATCGCTTTTTTATAATATAAAGATCCATTATGATTGAAAAAAGCAAAAGTTACCG
CGGGGATAACAGCGTTATTTTTTCTGAGAGTTCTGATTGAGGGAAAAGTTTGCGACCTCG
ATGTTGGATTAAAATTTCTTTATGCTGCAGCAGGTATAATAGTAGGAC
>AisF112_Norway Reversed:
GGGCCTGCCCTGTGACCGACGGGTTTAACGGCTGCAGTGAATAGCTGTGCTAAGGTAGCG
TAATCAGTTGTCCTTTAATTGGGGAAAGGAATGAATGGTTTGACGAAAGGGTAGCTGTTT
CAGAGGTAGATAAGGAAGTTTTCTTTCAGGTGAAAAGACCTGAGTTTTTGTAAAAGACGA
GAAGACCCCGTCGAACTTAATTATAATTTTATATTAGG----------------------
------------------------------------------------------------
---------------------------------------------TTCTATATTATAAGT
TGATGTGTAATAGACTCCTAGTATAAAAATTTGAAATTTTATTGGGGCAATAGAAAGCAA
TGAGAATCGCTTTTTTATAATATAAAGATCCATTATGATTGAAAAAAGCAAAAGTTACCG
CGGGGATAACAGCGTTATTTTTTCTGAGAGTTCTGATTGAGGGAAAAGTTTGCGACCTCG
ATGTTGGATTAAAATTTCTTTATGCTGCAGCAGGTATAATAGTAGGAC
>AisF113_Norway Reversed:
GGGCCTGCCCTGTGACCGACGGGTTTAACGGCTGCAGTGAATAGCTGTGCTAAGGTAGCG
TAATCAGTTGTCCTTTAATTGGGGAAAGGAATGAATGGTTTGACGAAAGGGTAGCTGTTT
CAGAGGTAGATAAGGAAGTTTTCTTTCAGGTGAAAAGACCTGAGTTTTTGTAAAAGACGA
GAAGACCCCGTCGAACTTAATTATAATTTTATATTAGG----------------------
------------------------------------------------------------
---------------------------------------------TTTTATATTATAAGT
TGATGTGTAATAGACTCCTAGTATAAAAATTTGAAATTTTATTGGGGCAATAGAAAGCAA
TGAGAATCGCTTTTTTATAATACAAAGATCCATTATGATTGAAAAAAGCAAAAGTTACCG
CGGGGATAACAGCGTTATTTTTTCTGAGAGTTCTGATTGAGGGAAAAGTTTGCGACCTCG
ATGTTGGATTAAAATTTCTTTATGCTGCAGCAGGTATAATAGTAGGAC
>AisF114_Norway Reversed:
GGGCCTGCCCTGTGACCGACGGGTTTAACGGCTGCAGTGAATAGCTGTGCTAAGGTAGCG
TAATCAGTTGTCCTTTAATTGGGGAAAGGAATGAATGGTTTGACGAAAGGGTAGCTGTTT
CAGAGGTAGATAAGGAAGTTTTCTTTCAGGTGAAAAGACCTGAGTTTTTGTAAAAGACGA
GAAGACCCCGTCGAACTTAATTATAATTTTATATTAGG----------------------
------------------------------------------------------------
---------------------------------------------TTCTATATTATAAGT
TGATGTGTAATAGACTCCTAGTATAAAAATTTGAAATTTTATTGGGGCAATAGAAAGCAA
TGAGAATCGCTTTTTTATAATATAAAGATCCATTATGATTGAAAAAAGCAAAAGTTACCG
CGGGGATAACAGCGTTATTTTTTCTGAGAGTTCTGATTGAGGGAAAAGTTTGCGACCTCG
ATGTTGGATTAAAATTTCTTTATGCTGCAGCAGGTATAATAGTAGGAC
>AisF115_Norway Reversed:
GGGCCTGCCCTGTGACCGACGGGTTTAACGGCTGCAGTGAATAGCTGTGCTAAGGTAGCG
TAATCAGTTGTCCTTTAATTGGGGAAAGGAATGAATGGTTTGACGAAAGGGTAGCTGTTT
CAGAGGTAGATAAGGAAGTTTTCTTTCAGGTGAAAAGACCTGAGTTTTTGTAAAAGACGA
GAAGACCCCGTCGAACTTAATTATAATTTTATATTAGG----------------------
------------------------------------------------------------
---------------------------------------------TTCTATATTATAAGT
TGATGTGTAATAGACTCCTAGTATAAAAATTTGAAATTTTATTGGGGCAATAGAAAGCAA
TGAGAATCGCTTTTTTATAATATAAAGATCCATTATGATTGAAAAAAGCAAAAGTTACCG
CGGGGATAACAGCGTTATTTTTTCTGAGAGTTCTGATTGAGGGAAAAGTTTGCGACCTCG
ATGTTGGATTAAAATTTCTTTATGCTGCAGCAGGTATAATAGTAGGAC
>AisF116_Norway Reversed:
GGGCCTGCCCTGTGACCGACGGGTTTAACGGCTGCAGTGAATAGCTGTGCTAAGGTAGCG
TAATCAGTTGTCCTTTAATTGGGGAAAGGAATGAATGGTTTGACGAAAGGGTAGCTGTTT
CAGAGGTAGATAAGGAAGTTTTCTTTCAGGTGAAAAGACCTGAGTTTTTGTAAAAGACGA
GAAGACCCCGTCGAACTTAATTATAATTTTATATTAGG----------------------
------------------------------------------------------------
---------------------------------------------TTCTATATTATAAGT
TGATGTGTAATAGACTCCTAATATAAAAATTTGAAATTTTATTGGGGCAATAGAAAGCAA
TGAGAATCGCTTTTTTATGATATAAAGATCCATTATGATTGAAAAAAGCAAAAGTTACCG
CGGGGATAACAGCGTTATTTTTTTTGAGAGTTCTGATTGAGGGAAAAGTTTGCGACCTCG
ATGTTGGATTAAAATTTCTTTATGCTGCAGCAGGTATAATAGTAGGAC
>AisF117_Norway Reversed:
GGGCCTGCCCTGTGACCGACGGGTTTAACGGCTGCAGTGAATAGCTGTGCTAAGGTAGCG
TAATCAGTTGTCCTTTAATTGGGGAAAGGAATGAATGGTTTGACGAAAGGGTAGCTGTTT
CAGAGGTAGATAAGGAAGTTTTCTTTTAGGTGAAAAGACCTGAGTTTTTGTAAAAGACGA
GAAGACCCCGTCGAACTTAATTATAATTTTATATTAGG----------------------
------------------------------------------------------------
---------------------------------------------TTCTATATTATAAGT
TGATGTATAATAGACTCCTAATATAAAAATTTGAAATTTTATTGGGGCAATAGAAAGTAA
TGAGAATCGCTTTTTTATAATATAAAGATCCATTATGATTGAAAAAAGCAAAAGTTACCG
CGGGGATAACAGCGTTATTTTTTTTGAGAGTTCTGATTGAGGGAAAAGTTTGCGACCTCG
ATGTTGGATTAAAATTTCTTTATGCTGCAGCAGGTATAATAGTAGGAC
>AisF118_Norway Reversed:
GGGCCTGCCCTGTGACCGACGGGTTTAACGGCTGCAGTGAATAGCTGTGCTAAGGTAGCG
TAATCAGTTGTCCTTTAATTGGGGAAAGGAATGAATGGTTTGACGAAAGGGTAGCTGTTT
CAGAGGTAGATAAGGAAGTTTTCTTTCAGGTGAAAAGACCTGAGTTTTTGTAAAAGACGA
GAAGACCCCGTCGAACTTAATTATAATTTTATATTAGG----------------------
------------------------------------------------------------
---------------------------------------------TTCTATATTATAAGT
TGATGTGTAATAGACTCCTAGTATAAAAATTTGAAATTTTATTGGGGCAATAGAAAGCAA
TGAGAATCGCTTTTTTATAATATAAAGATCCATTATGATTGAAAAAAGCAAAAGTTACCG
CGGGGATAACAGCGTTATTTTTTCTGAGAGTTCTGATTGAGGGAAAAGTTTGCGACCTCG
ATGTTGGATTAAAATTTCTTTATGCTGCAGCAGGTATAATAGTAGGAC
>AisF119_Norway Reversed:
GGGCCTGCCCTGTGACCGACGGGTTTAACGGCTGCAGTGAATAGCTGTGCTAAGGTAGCG
TAATCAGTTGTCCTTTAATTGGGGAAAGGAATGAATGGTTTGACGAAAGGGTAGCTGTTT
CAGAGGTAGATAAGGAAGTTTTCTTTCAGGTGAAAAGACCTGAGTTTTTGTAAAAGACGA
GAAGACCCCGTCGAACTTAATTATAATTTTATATTAGG----------------------
------------------------------------------------------------
---------------------------------------------TTCTATATTATAAGT
TGATGTGTAATAGACTCCTAGTATAAAAATTTGAAATTTTATTGGGGCAATAGAAAGCAA
TGAGAATCGCTTTTTTATAATATAAAGATCCATTATGATTGAAAAAAGCAAAAGTTACCG
CGGGGATAACAGCGTTATTTTTTCTGAGAGTTCTGATTGAGGGAAAAGTTTGCGACCTCG
ATGTTGGATTAAAATTTCTTTATGCTGCAGCAGGTATAATAGTAGGAC
>AisF120_Norway Reversed:
GGGCCTGCCCTGTGACCGACGGGTTTAACGGCTGCAGTGAATAGCTGTGCTAAGGTAGCG
TAATCAGTTGTCCTTTAATTGGGGAAAGGAATGAATGGTTTGACGAAAGGGTAGCTGTTT
CAGAGGTAGATAAGGAAGTTTTCTTTTAGGTGAAAAGACCTGAGTTTTTGTAAAAGACGA
GAAGACCCCGTCGAACTTAATTATAATTTTATATTAGG----------------------
------------------------------------------------------------
---------------------------------------------TTCTATATTATAAGT
TGATGTATAATAGACTCCTAATATAAAAATTTGAAATTTTATTGGGGCAATAGAAAGTAA
TGAGAATCACTTTTTTATAATATAAAGATCCATTATGATTGAAAAAAGCAAAAGTTACCG
CGGGGATAACAGCGTTATTTTTTTTGAGAGTTCTGATTGAGGGAAAAGTTTGCGACCTCG
ATGTTGGATTAAAATTTCTTTATGCTGCAGCAGGTATAATAGTAGGAC
>AisF121_Norway Reversed:
GGGCCTGCCCTGTGACCGACGGGTTTAACGGCTGCAGTGAATAGCTGTGCTAAGGTAGCG
TAATCAGTTGTCCTTTAATTGGGGAAAGGAATGAATGGTTTGACGAAAGGGTAGCTGTTT
CAGAGGTAGATAAGGAAGTTTTCTTTTAGGTGAAAAGACCTGAGTTTTTGTAAAAGACGA
GAAGACCCCGTCGAACTTAATTATAATTTTATATTAGG----------------------
------------------------------------------------------------
---------------------------------------------TTCTATATTATAAGT
TGATGTATAATAGACTCCTAATATAAAAATTTGAAATTTTATTGGGGCAATAGAAAGTAA
TGAGAATCGCTTTTTTATAATATAAAGATCCATTATGATTGAAAAAAGCAAAAGTTACCG
CGGGGATAACAGCGTTATTTTTTTTGAGAGTTCTGATTGAGGGAAAAGTTTGCGACCTCG
ATGTTGGATTAAAATTTCTTTATGCTGCAGCAGGTATAATAGTAGGAC
>AisF122_Norway Reversed:
GGGCCTGCCCTGTGACCGACGGGTTTAACGGCTGCAGTGAATAGCTGTGCTAAGGTAGCG
TAATCAGTTGTCCTTTAATTGGGGAAAGGAATGAATGGTTTGACGAAAGGGTAGCTGTTT
CAGAGGTAGATAAGGAAGTTTTCTTTCAGGTGAAAAGACCTGAGTTTTTGTAAAAGACGA
GAAGACCCCGTCGAACTTAATTATAATTTTATATTAGG----------------------
------------------------------------------------------------
---------------------------------------------TTCTATATTATAAGT
TGATGTGTAATAGACTCTTAGTATAAAAATTTGAAATTTTATTGGGGCAATAGAAAGCAA
TGAGAATCGCTTTTTTATAATATAAAGATCCATTATGATTGAAAAAAGCAAAAGTTACCG
CGGGGATAACAGCGTTATTTTTTCTGAGAGTTCTGATTGAGGGAAAAGTTTGCGACCTCG
ATGTTGGATTAAAATTTCTTTATGCTGCAGCAGGTATAATAGTAGGAC
>AisF1235_BalticSea Reversed:
GGGCCTGCCCTGTGACCGACGGGTTTAACGGCTGCAGTGAATAGCTGTGCTAAGGTAGCG
TAATCAGTTGTCCTTTAATTGGGGAAAGGAATGAATGGTTTGACGAAAGGGTAGCTGTTT
CAGAGGTAGATAAGGAAGTTTTCTTTCAGGTGAAAAGACCTGAGTTTTTGTAAAAGACGA
GAAGACCCCGTCGAACTTAATTATAATTTTATATTAGG----------------------
------------------------------------------------------------
---------------------------------------------TTCTATATTATAAGT
TGATGTGTAATAGACTC-TAGTATAAAAATTTGAAATTTTGTTGGGGCAATAGAAAGCAA
TGAGAATCGCTTTTTTATAATATAAAGATCCATTATGATTGAAAAAAGCAAAAGTTACCG
CGGGGATAACAGCGTTATTTTTTCTGAGAGTTCTGATTGAGGGAAAAGTTTGCGACCTCG
ATGTTGGATTAAAATTTCTTTATGCTGCAGCAGGTATAATAGTAGGAC
>AisF1236_BalticSea Reversed:
GGGCCTGCCCTGTGACCGACGGGTTTAACGGCTGCAGTGAATAGCTGTGCTAAGGTAGCG
TAATCAGTTGTCCTTTAATTGGGGAAAGGAATGAATGGTTTGACGAAAGGGTAGCTGTTT
CAGAGGTAGATAAGGAAGTTTTCTTTCAGGTGAAAAGACCTGAGTTTTTGTAAAAGACGA
GAAGACCCCGTCGAACTTAATTATAATTTTATATTAGG----------------------
------------------------------------------------------------
---------------------------------------------TTCTATATTATAAGT
TGATGTGTAATAGACTCCTAATATAAAAATTTGAAATTTTATTGGGGCAATAGAAAGCAA
TGAGAATCGCTTTTTTATAATATAAAGATCCATTATGATTGAAAAAAGCAAAAGTTACCG
CGGGGATAACAGCGTTATTTTTTTTGAGAGTTCTGATTGAGGGAAAAGTTTGCGACCTCG
ATGTTGGATTAAAATTTCTTTATGCTGCAGCAGGTATAATAGTAGGAC
>AisF1237_BalticSea Reversed:
GGGCCTGCCCTGTGACCGACGGGTTTAACGGCTGCAGTGAATAGCTGTGCTAAGGTAGCG
TAATCAGTTGTCCTTTAATTGGGGAAAGGAATGAATGGTTTGACGAAAGGGTAGCTGTTT
CAGAGGTAGATAAGGAAGTTTTCTTTCAGGTGAAAAGACCTGAGTTTTTGTAAAAGACGA
GAAGACCCCGTCGAACTTAATTATAATTTTATATTAGG----------------------
------------------------------------------------------------
---------------------------------------------TTCTATATTATAAGT
TGATGTGTAATAGACTCCTAGTATAAAAATTTGAAATTTTATTGGGGCAATAGAAAGCAA
TGAGAATCGCTTTTTTATAATATAAAGATCCATTATGATTGAAAAAAGCAAAAGTTACCG
CGGGGATAACAGCGTTATTTTTTCTGAGAGTTCTGATTGAGGGAAAAGTTTGCGACCTCG
ATGTTGGATTAAAATTTCTTTATGCTGCAGCAGGTATAATAGTAGGAC
>AisF1239_BalticSea Reversed:
GGGCCTGCCCTGTGACCGACGGGTTTAACGGCTGCAGTGAATAGCTGTGCTAAGGTAGCG
TAATCAGTTGTCCTTTAATTGGGGAAAGGAATGAATGGTTTGACGAAAGGGTAGCTGTTT
CAGAGGTAGATAAGGAAGTTTTCTTTCAGGTGAAAAGACCTGAGTTTTTGTAAAAGACGA
GAAGACCCCGTCGAACTTAATTATAATTTTATATTAGG----------------------
------------------------------------------------------------
---------------------------------------------TTCTATATTATAAGT
TGATGTGTAATAGACTCCTAGTATAAAAATTTGAAATTTTATTGGGGCAATAGAAAGCAA
TGAGAATCGCTTTTTTATAATATAAAGATCCATTATGATTGAAAAAAGCAAAAGTTACCG
CGGGGATAACAGCGTTATTTTTTCTGAGAGTTCTGATTGAGGGAAAAGTTTGCGACCTCG
ATGTTGGATTAAAATTTCTTTATGCTGCAGCAGGTATAATAGTAGGAC
>AisF123_Norway Reversed:
GGGCCTGCCCTGTGACCGACGGGTTTAACGGCTGCAGTGAATAGCTGTGCTAAGGTAGCG
TAATCAGTTGTCCTTTAATTGGGGAAAGGAATGAATGGTTTGACGAAAGGGTAGCTGTTT
CAGAGGTAGATAAGGAAGTTTTCTTTTAGGTGAAAAGACCTGAGTTTTTGTAAAAGACGA
GAAGACCCCGTCGAACTTAATTATAATTTTATATTAGG----------------------
------------------------------------------------------------
---------------------------------------------TTCTATATTATAAGT
TGATGTATAATAGACTCCTAATATAAAAATTTGAAATTTTATTGGGGCAATAGAAAGTAA
TGAGAATCGCTTTTTTATAATATAAAGATCCATTATGATTGAAAAAAGCAAAAGTTACCG
CGGGGATAACAGCGTTATTTTTTTTGAGAGTTCTGATTGAGGGAAAAGTTTGCGACCTCG
ATGTTGGATTAAAATTTCTTTATGCTGCAGCAGGTATAATAGTAGGAC
>AisF1240_BalticSea Reversed:
GGGCCTGCCCTGTGACCGACGGGTTTAACGGCTGCAGTGAATAGCTGTGCTAAGGTAGCG
TAATCAGTTGTCCTTTAATTGGGGAAAGGAATGAATGGTTTGACGAAAGGGTAGCTGTTT
CAGAGGTAGATAAGGAAGTTTTCTTTTAGGTGAAAAGACCTGAGTTTTTGTAAAAGACGA
GAAGACCCCGTCGAACTTAATTATAATTTTATATTAGG----------------------
------------------------------------------------------------
---------------------------------------------TTCTATATTATAAGT
TGATGTATAATAGACTCCTAATATAAAAATTTGAAATTTTATTGGGGCAATAGAAAGTAA
TGAGAATCGCTTTTTTATAATATAAAGATCCATTATGATTGAAAAAAGCAAAAGTTACCG
CGGGGATAACAGCGTTATTTTTTTTGAGAGTTCTGATTGAGGGAAAAGTTTGCGACCTCG
ATGTTGGATTAAAATTTCTTTATGCTGCAGCAGGTATAATAGTAGGAC
>AisF1241_BalticSea Reversed:
GGGCCTGCCCTGTGACCGACGGGTTTAACGGCTGCAGTGAATAGCTGTGCTAAGGTAGCG
TAATCAGTTGTCCTTTAATTGGGGAAAGGAATGAATGGTTTGACGAAAGGGTAGCTGTTT
CAGAGGTAGATAAGGAAGTTTTCTTTCAGGTGAAAAGACCTGAGTTTTTGTAAAAGACGA
GAAGACCCCGTCGAACTTAATTATAATTTTATATTAGG----------------------
------------------------------------------------------------
---------------------------------------------TTCTATATTATAAGT
TGATGTGTAATAGACTCCTAGTATAAAAATTTGAAATTTTATTGGGGCAATAGAAAGCAA
TGAGAATCGCTTTTTTATAATATAAAGATCCATTATGATTGAAAAAAGCAAAAGTTACCG
CGGGGATAACAGCGTTATTTTTTCTGAGAGTTCTGATTGAGGGAAAAGTTTGCGACCTCG
ATGTTGGATTAAAATTTCTTTATGCTGCAGCAGGTATAATAGTAGGAC
>AisF1242_BalticSea Reversed:
GGGCCTGCCCTGTGACCGACGGGTTTAACGGCTGCAGTGAATAGCTGTGCTAAGGTAGCG
TAATCAGTTGTCCTTTAATTGGGGAAAGGAATGAATGGTTTGACGAAAGGGTAGCTGTTT
CAGAGGTAGATAAGGAAGTTTTCTTTCAGGTGAAAAGACCTGAGTTTTTGTAAAAGACGA
GAAGACCCCGTCGAACTTAATTATAATTTTATATTAGG----------------------
------------------------------------------------------------
---------------------------------------------TTCTATACTATAAGT
TGATGTGTAATAGACTCCTAGTATAAAAATTTGAAATTTTATTGGGGCAATAGAAAGCAA
TGAGAATCGCTTTTTTATAATATAAAGATCCATTATGATTGAAAAAAGCAAAAGTTACCG
CGGGGATAACAGCGTTATTTTTTCTGAGAGTTCTGATTGAGGGAAAAGTTTGCGACCTCG
ATGTTGGATTAAAATTTCTTTATGCTGCAGCAGGTATAATAGTAGGAC
>AisF1243_BalticSea Reversed:
GGGCCTGCCCTGTGACCGACGGGTTTAACGGCTGCAGTGAATAGCTGTGCTAAGGTAGCG
TAATCAGTTGTCCTTTAATTGGGGAAAGGAATGAATGGTTTGACGAAAGGGTAGCTGTTT
CAGAGGTAGATAAGGAAGTTTTCTTTCAGGTGAAAAGACCTGAGTTTTTGTAAAAGACGA
GAAGACCCCGTCGAACTTAATTATAATTTTATATTAGG----------------------
------------------------------------------------------------
---------------------------------------------TTCTATACTATAAGT
TGATGTGTAATAGACTCCTAGTATAAAAATTTGAAATTTTATTGGGGCAATAGAAAGCAA
TGAGAATCGCTTTTTTATAATATAAAGATCCATTATGATTGAAAAAAGCAAAAGTTACCG
CGGGGATAACAGCGTTATTTTTTCTGAGAGTTCTGATTGAGGGAAAAGTTTGCGACCTCG
ATGTTGGATTAAAATTTCTTTATGCTGCAGCAGGTATAATAGTAGGAC
>AisF1244_BalticSea Reversed:
GGGCCTGCCCTGTGACCGACGGGTTTAACGGCTGCAGTGAATAGCTGTGCTAAGGTAGCG
TAATCAGTTGTCCTTTAATTGGGGAAAGGAATGAATGGTTTGACGAAAGGGTAGCTGTTT
CAGAGGTAGATAAGGAAGTTTTCTTTCAGGTGAAAAGATCTGAGTTTTTGTAAAAGACGA
GAAGACCCCGTCGAACTTAATTATAATTTTATATTAGG----------------------
------------------------------------------------------------
---------------------------------------------TTCTATATTATAAGT
TGATGTGTAATAGACTCCTAGTATAAAAATTTGAAATTTTATTGGGGCAATAGAAAGCAA
TGAGAATCGCTTTTTTATAATATAAAGATCCATTATGATTGAAAAAAGCAAAAGTTACCG
CGGGGATAACAGCGTTATTTTTTCTGAGAGTTCTGATTGAGGGAAAAGTTTGCGACCTCG
ATGTTGGATTAAAATTTCTTTATGCTGCAGCAGGTATAATAGTAGGAC
>AisF1245_BalticSea Reversed:
GGGCCTGCCCTGTGACCGACGGGTTTAACGGCTGCAGTGAATAGCTGTGCTAAGGTAGCG
TAATCAGTTGTCCTTTAATTGGGGAAAGGAATGAATGGTTTGACGAAAGGGTAGCTGTTT
CAGAGGTAGATAAGGAAGTTTTCTTTCAGGTGAAAAGACCTGAGTTTTTGTAAAAGACGA
GAAGACCCCGTCGAACTTAATTATAATTTTATATTAGG----------------------
------------------------------------------------------------
---------------------------------------------TTCTATATTATAAGT
TGATGTGTAATAGACTCCTAGTATAAAAATTTGAAATTTTATTGGGGCAATAGAAAGCAA
TGAGAATCGCTTTTTTATAATATAAAGATCCATTATGATTGAAAAAAGCAAAAGTTACCG
CGGGGATAACAGCGTTATTTTTTCTGAGAGTTCTGATTGAGGGAAAAGTTTGCGACCTCG
ATGTTGGATTAAAATTTCTTTATGCTGCAGCAGGTATAATAGTAGGAC
>AisF1246_BalticSea Reversed:
GGGCCTGCCCTGTGACCGACGGGTTTAACGGCCGCAGTGAATAGCTGTGCTAAGGTAGCG
TAATCAGTTGTCCTTTAATTGGGGAAAGGAATGAATGGTTTGACGAAAGGGTAGCTGTTT
CAGAGGTAGATAAGGAAGTTTTCTTTCAGGTGAAAAGACCTGAGTTTTTGTAAAAGACGA
GAAGACCCCGTCGAACTTAATTATAATTTTATATTAGG----------------------
------------------------------------------------------------
---------------------------------------------TTCTATATTATAAGT
TGATGTGTAATAGACTCCTAGTATAAAAATTTGAAATTTTATTGGGGCAATAGAAAGCAA
TGAGAATCGCTTTTTTATAATATAAAGATCCATTATGATTGAAAAAAGCAAAAGTTACCG
CGGGGATAACAGCGTTATTTTTTCTGAGAGTTCTGATTGAGGGAAAAGTTTGCGACCTCG
ATGTTGGATTAAAATTTCTTTATGCTGCAGCAGGTATAATAGTAGGAC
>AisF1248_BalticSea Reversed:
GGGCCTGCCCTGTGACCGACGGGTTTAACGGCTGCAGTGAATAGCTGTGCTAAGGTAGCG
TAATCAGTTGTCCTTTAATTGGGGAAAGGAATGAATGGTTTGACGAAAGGGTAGCTGTTT
CAGAGGTAGATAAGGAAGTTTTCTTTTAGGTGAAAAGACCTGAGTTTTTGTAAAAGACGA
GAAGACCCCGTCGAACTTAATTATAATTTTATATTAGG----------------------
------------------------------------------------------------
---------------------------------------------TTCTATATTATAAGT
TGATGTATAATAGACTCCTAATATAAAAATTTGAAATTTTATTGGGGCAATAGAAAGTAA
TGAGAATCACTTTTTTATAATATAAAGATCCATTATGATTGAAAAAAGCAAAAGTTACCG
CGGGGATAACAGCGTTATTTTTTTTGAGAGTTCTGATTGAGGGAAAAGTTTGCGACCTCG
ATGTTGGATTAAAATTTCTTTATGCTGCAGCAGGTATAATAGTAGGAC
>AisF1249_BalticSea Reversed:
GGGCCTGCCCTGTGACCGACGGGTTTAACGGCTGCAGTGAATAGCTGTGCTAAGGTAGCG
TAATCAGTTGTCCTTTAATTGGGGAAAGGAATGAATGGTTTGACGAAAGGGTAGCTGTTT
CAGAGGTAGATAAGGAAGTTTTCTTTCAGGTGAAAAGACCTGAGTTTTTGTAAAAGACGA
GAAGACCCCGTCGAACTTAATTATAATTTTATATTAGG----------------------
------------------------------------------------------------
---------------------------------------------TTCTATATTATAAGT
TGATGTGTAATAGACTCCTAGTATAAAAATTTGAAATTTTATTGGGGCAATAGAAAGCAA
TGAGAATCGCTTTTTTATAATATAAAGATCCATTATGATTGAAAAAAGCAAAAGTTACCG
CGGGGATAACAGCGTTATTTTTTCTGAGAGTTCTGATTGAGGGAAAAGTTTGCGACCTCG
ATGTTGGATTAAAATTTCTTTATGCTGCAGCAGGTATAATAGTAGGAC
>AisF1250_BalticSea Reversed:
GGGCCTGCCCTGTGACCGACGGGTTTAACGGCTGCAGTGAATAGCTGTGCTAAGGTAGCG
TAATCAGTTGTCCTTTAATTGGGGAAAGGAATGAATGGTTTGACGAAAGGGTAGCTGTTT
CAGAGGTAGATAAGGAAGTTTTCTTTCAGGTGAAAAGACCTGAGTTTTTGTAAAAGACGA
GAAGACCCCGTCGAACTTAATTATAATTTTATATTAGG----------------------
------------------------------------------------------------
---------------------------------------------TTCTATATTATAAGT
TGATGTGTAATAGACTCCTAGTATAAAAATTTGAAATTTTATTGGGGCAATAGAAAGCAA
TGAGAATCGCTTTTTTATAATATAAAGATCCATTATGATTGAAAAAAGCAAAAGTTACCG
CGGGGATAACAGCGTTATTTTTTCTGAGAGTTCTGATTGAGGGAAAAGTTTGCGACCTCG
ATGTTGGATTAAAATTTCTTTATGCTGCAGCAGGTATAATAGTAGGAC
>AisF1251_Iceland Reversed:
GGGCCTGCCCTGTGACCGACGGGTTTAACGGCTGCAGTGAATAGCTGTGCTAAGGTAGCG
TAATCAGTTGTCCTTTAATTGGGGAAAGGAATGAATGGTTTGACGAAAGGGTAGCTGTTT
CAGAGGTAGATAAGGAAGTTTTCTTTCAGGTGAAAAGACCTGAGTTTTTGTAAAAGACGA
GAAGACCCCGTCGAACTTAATTATAATTTTATATTAGG----------------------
------------------------------------------------------------
---------------------------------------------TTCTATATTATAAGT
TGATGTGTAATAGACTCCTAGTATAAAAATTTGAAATTTTATTGGGGCAATAGAAAGCAA
TGAGAATCGCTTTTTTATAATATAAAGATCCATTATGATTGAAAAAAGCAAAAGTTACCG
CGGGGATAACAGCGTTATTTTTTCTGAGAGTTCTGATTGAGGGAAAAGTTTGCGACCTCG
ATGTTGGATTAAAATTTCTTTATGCTGCAGCAGGTATAATAGTAGGAC
>AisF1252_Iceland Reversed:
GGGCCTGCCCTGTGACCGACGGGTTTAACGGCTGCAGTGAATAGCTGTGCTAAGGTAGCG
TAATCAGTTGTCCTTTAATTGGGGAAAGGAATGAATGGTTTGACGAAAGGGTAGCTGTTT
CAGAGGTAGATAAGGAAGTTTTCTTTCAGGTGAAAAGACCTGAGTTTTTGTAAAAGACGA
GAAGACCCCGTCGAACTTAATTATAATTTTATATTAGG----------------------
------------------------------------------------------------
---------------------------------------------TTCTATATTATAAGT
TGATGTGTAATAGACTCCTAGTATAAAAATTTGAAATTTTATTGGGGCAATAGAAAGCAA
TGAGAATCGCTTTTTTATAATATAAAGATCCATTATGATTGAAAAAAGCAAAAGTTACCG
CGGGGATAACAGCGTTATTTTTTCTGAGAGTTCTGATTGAGGGAAAAGTTTGCGACCTCG
ATGTTGGATTAAAATTTCTTTATGCTGCAGCAGGTATAATAGTAGGAC
>AisF1254_Iceland Reversed:
GGGCCTGCCCTGTGACCGACGGGTTTAACGGCTGCAGTGAATAGCTGTGCTAAGGTAGCG
TAATCAGTTGTCCTTTAATTGGGGAAAGGAATGAATGGTTTGACGAAAGGGTAGCTGTTT
CAGAGGTAGATAAGGAAGTTTTCTTTCAGGTGAAAAGACCTGAGTTTTTGTAAAAGACGA
GAAGACCCCGTCGAACTTAATTATAATTTTATATTAGG----------------------
------------------------------------------------------------
---------------------------------------------TTCTATATTATAAGT
TGATGTGTAATAGACTCCTAGTATAAAAATTTGAAATTTTATTGGGGCAATAGAAAGCAA
TGAGAATCGCTTTTTTATAATATAAAGATCCATTATGATTGAAAAAAGCAAAAGTTACCG
CGGGGATAACAGCGTTATTTTTTCTGAGAGTTCTGATTGAGGGAAAAGTTTGCGACCTCG
ATGTTGGATTAAAATTTCTTTATGCTGCAGCAGGTATAATAGTAGGAC
>AisF1256_Iceland Reversed:
GGGCCTGCCCTGTGACCGACGGGTTTAACGGCTGCAGTGAATAGCTGTGCTAAGGTAGCG
TAATCAGTTGTCCTTTAATTGGGGAAAGGAATGAATGGTTTGACGAAAGGGTAGCTGTTT
CAGAGGTAGATAAGGAAGTTTTCTTTCAGGTGAAAAGACCTGAGTTTTTGTAAAAGACGA
GAAGACCCCGTCGAACTTAATTATAATTTTATATTAGG----------------------
------------------------------------------------------------
---------------------------------------------TTCTATATTATAAGT
TGATGTGTAATAGACTCCTAATATAAAAATTTGAAATTTTATTGGGGCAATAGAAAGCAA
TGAGAATCGCTTTTTTATAATATAAAGATCCATTATGATTGAAAAAAGCAAAAGTTACCG
CGGGGATAACAGCGTTATTTTTTTTGAGAGTTCTGATTGAGGGAAAAGTTTGCGACCTCG
ATGTTGGATTAAAATTTCTTTATGCTGCAGCAGGTATAATAGTAGGAC
>AisF1258_Iceland Reversed:
GGGCCTGCCCTGTGACCGACGGGTTTAACGGCTGCAGTGAATAGCTGTGCTAAGGTAGCG
TAATCAGTTGTCCTTTAATTGGGGAAAGGAATGAATGGTTTGACGAAAGGGTAGCTGTTT
CAGAGGTAGATAAGGAAGTTTTCTTTCAGGTGAAAAGACCTGAGTTTTTGTAAAAGACGA
GAAGACCCCGTCGAACTTAATTATAATTTTATATTAGG----------------------
------------------------------------------------------------
---------------------------------------------TTCTATATTATAAGT
TGATGTGTAATAGACTCCTAGTATAAAAATTTGAAATTTTATTGGGGCAATAGAAAGCAA
TGAGAATCGCTTTTTTATAATATAAAGATCCATTATGATTGAAAAAAGCAAAAGTTACCG
CGGGGATAACAGCGTTATTTTTTCTGAGAGTTCTGATTGAGGGAAAAGTTTGCGACCTCG
ATGTTGGATTAAAATTTCTTTATGCTGCAGCAGGTATAATAGTAGGAC
>AisF1259_BalticSea Reversed:
GGGCCTGCCCTGTGACCGACGGGTTTAACGGCTGCAGTGAATAGCTGTGCTAAGGTAGCG
TAATCAGTTGTCCTTTAATTGGGGAAAGGAATGAATGGTTTGACGAAAGGGTAGCTGTTT
CAGAGGTAGATAAGGAAGTTTTCTTTCAGGTGAAAAGACCTGAGTTTTTGTAAAAGACGA
GAAGACCCCGTCGAACTTAATTATAATTTTATATTAGG----------------------
------------------------------------------------------------
---------------------------------------------TTCTATATTATAAGT
TGATGTGTAATAGACTCCTAGTATAAAAATTTGAAATTTTATTGGGGCAATAGAAAGCAA
TGAGAATCGCTTTTTTATAATATAAAGATCCATTATGATTGAAAAAAGCAAAAGTTACCG
CGGGGATAACAGCGTTATTTTTTCTGAGAGTTCTGATTGAGGGAAAAGTTTGCGACCTCG
ATGTTGGATTAAAATTTCTTTATGCTGCAGCAGGTATAATAGTAGGAC
>AisF1260_BalticSea Reversed:
GGGCCTGCCCTGTGACCGACGGGTTTAACGGCTGCAGTGAATAGCTGTGCTAAGGTAGCG
TAATCAGTTGTCCTTTAATTGGGGAAAGGAATGAATGGTTTGACGAAAGGGTAGCTGTTT
CAGAGGTAGATAAGGAAGTTTTCTTTCAGGTGAAAAGACCTGAGTTTTTGTAAAAGACGA
GAAGACCCCGTCGAACTTAATTATAATTTTATATTAGG----------------------
------------------------------------------------------------
---------------------------------------------TTCTATAT-ATAAGT
TGATGTGTAATAGACTCCTAGTATAAAAATTTGAAATTTTATTGGGGCAATAGAAAGCAA
TGAGAATCGCTTTTTTATAATATAAAGATCCATTATGATTGAAAAAAGCAAAAGTTACCG
CGGGGATAACAGCGTTATTTTTTCTGAGAGTTCTGATTGAGGGAAAAGTTTGCGACCTCG
ATGTTGGATTAAAATTTCTTTATGCTGCAGCAGGTATAATAGTAGGAC
>AisF1261_BalticSea Reversed:
GGGCCTGCCCTGTGACCGACGGGTTTAACGGCTGCAGTGAATAGCTGTGCTAAGGTAGCG
TAATCAGTTGTCCTTTAATTGGGGAAAGGAATGAATGGTTTGACGAAAGGGTAGCTGTTT
CAGAGGTAGATAAGGAAGTTTTCTTTCAGGTGAAAAGACCTGAGTTTTTGTAAAAGACGA
GAAGACCCCGTCGAACTTAATTATAATTTTATATTAGG----------------------
------------------------------------------------------------
---------------------------------------------TTCTATATTATAAGT
TGATGTGTAATAGACTCCTAGTATAAAAATTTGAAATTTTATTGGGGCAATAGAAAGCAA
TGAGAATCGCTTTTTTATAATATAAAGATCCATTATGATTGAAAAAAGCAAAAGTTACCG
CGGGGATAACAGCGTTATTTTTTCTGAGAGTTCTGATTGAGGGAAAAGTTTGCGACCTCG
ATGTTGGATTAAAATTTCTTTATGCTGCAGCAGGTATAATAGTAGGAC
>AisF1262_BalticSea Reversed:
GGGCCTGCCCTGTGACCGACGGGTTTAACGGCTGCAGTGAATAGCTGTGCTAAGGTAGCG
TAATCAGTTGTCCTTTAATTGGGGAAAGGAATGAATGGTTTGACGAAAGGGTAGCTGTTT
CAGAGGTAGATAAGGAAGTTTTCTTTCAGGTGAAAAGACCTGAGTTTTTGTAAAAGACGA
GAAGACCCCGTCGAACTTAATTATAATTTTATATTAGG----------------------
------------------------------------------------------------
---------------------------------------------TTCTATATTATAAGT
TGATGTGTAATAGACTCCTAGTATAAAAATTTGAAATTTTATTGGGGCAATAGAAAGCAA
TGAGAATCGCTTTTTTATAATATAAAGATCCATTATGATTGAAAAAAGCAAAAGTTACCG
CGGGGATAACAGCGTTATTTTTTCTGAGAGTTCTGATTGAGGGAAAAGTTTGCGACCTCG
ATGTTGGATTAAAATTTCTTTATGCTGCAGCAGGTATAATAGTAGGAC
>AisF1263_BalticSea Reversed:
GGGCCTGCCCTGTGACCGACGGGTTTAACGGCTGCAGTGAATAGCTGTGCTAAGGTAGCG
TAATCAGTTGTCCTTTAATTGGGGAAAGGAATGAATGGTTTGACGAAAGGGTAGCTGTTT
CAGAGGTAGATAAGGAAGTTTTCTTTTAGGTGAAAAGACCTGAGTTTTTGTAAAAGACGA
GAAGACCCCGTCGAACTTAATTATAATTTTATATTAGG----------------------
------------------------------------------------------------
---------------------------------------------TTCTATATTATAAGT
TGATGTATAATAGACTCCTAATATAAAAATTTGAAATTTTATTGGGGCAATAGAAAGTAA
TGAGAATCGCTTTTTTATAATATAAAGATCCATTATGATTGAAAAAAGCAAAAGTTACCG
CGGGGATAACAGCGTTATTTTTTTTGAGAGTTCTGATTGAGGGAAAAGTTTGCGACCTCG
ATGTTGGATTAAAATTTCTTTATGCTGCAGCAGGTATAATAGTAGGAC
>AisF1264_BalticSea Reversed:
GGGCCTGCCCTGTGACCGACGGGTTTAACGGCTGCAGTGAATAGCTGTGCTAAGGTAGCG
TAATCAGTTGTCCTTTAATTGGGGAAAGGAATGAATGGTTTGACGAAAGGGTAGCTGTTT
CAGAGGTAGATAAGGAAGTTTTCTTTTAGGTGAAAAGACCTGAGTTTTTGTAAAAGACGA
GAAGACCCCGTCGAACTTAATTATAATTTTATATTAGG----------------------
------------------------------------------------------------
---------------------------------------------TTCTATATTATAAGT
TGATGTATAATAGACTCCTAATATAAAAATTTGAAATTTTATTGGGGCAATAGAAAGTAA
TGAGAATCGCTTTTTTATAATATAAAGATCCATTATGATTGAAAAAAGCAAAAGTTACCG
CGGGGATAACAGCGTTATTTTTTTTGAGAGTTCTGATTGAGGGAAAAGTTTGCGACCTCG
ATGTTGGATTAAAATTTCTTTATGCTGCAGCAGGTATAATAGTAGGAC
>AisF1267_BalticSea Reversed:
GGGCCTGCCCTGTGACCGACGGGTTTAACGGCTGCAGTGAATAGCTGTGCTAAGGTAGCG
TAATCAGTTGTCCTTTAATTGGGGAAAGGAATGAATGGTTTGACGAAAGGGTAGCTGTTT
CAGAGGTAGATAAGGAAGTTTTCTTTTAGGTGAAAAGACCTGAGTTTTTGTAAAAGACGA
GAAGACCCCGTCGAACTTAATTATAATTTTATATTAGG----------------------
------------------------------------------------------------
---------------------------------------------TTCTATATTATAAGT
TGATGTATAATAGACTCCTAATATAAAAATTTGAAATTTTATTGGGGCAATAGAAAGTAA
TGAGAATCGCTTTTTTATAATATAAAGATCCATTATGATTGAAAAAAGCAAAAGTTACCG
CGGGGATAACAGCGTTATTTTTTTTGAGAGTTCTGATTGAGGGAAAAGTTTGCGACCTCG
ATGTTGGATTAAAATTTCTTTATGCTGCAGCAGGTATAATAGTAGGAC
>AisF1268_BalticSea Reversed:
GGGCCTGCCCTGTGACCGACGGGTTTAACGGCTGCAGTGAATAGCTGTGCTAAGGTAGCG
TAATCAGTTGTCCTTTAATTGGGGAAAGGAATGAATGGTTTGACGAAAGGGTAGCTGTTT
CAGAGGTAGATAAGGAAGTTTTCTTTCAGGTGAAAAGACCTGAGTTTTTGTAAAAGACGA
GAAGACCCCGTCGAACTTAATTATAATTTTATATTAGG----------------------
------------------------------------------------------------
---------------------------------------------TTCTATATTATAAGT
TGATGTGTAATAGACTCCTAGTATAAAAATTTGAAATTTTATTGGGGCAATAGAAAGCAA
TGAGAATCGCTTTTTTATAATATAAAGATCCATTATGATTGAAAAAAGCAAAAGTTACCG
CGGGGATAACAGCGTTATTTTTTCTGAGAGTTCTGATTGAAGGAAAAGTTTGCGACCTCG
ATGTTGGATTAAAATTTCTTTATGCTGCAGCAGGTATAATAGTAGGAC
>AisF1269_BalticSea Reversed:
GGGCCTGCCCTGTGACCGACGGGTTTAACGGCTGCAGTGAATAGCTGTGCTAAGGTAGCG
TAATCAGTTGTCCTTTAATTGGGGAAAGGAATGAATGGTTTGACGAAAGGGTAGCTGTTT
CAGAGGTAGATAAGGAAGTTTTCTTTCAGGTGAAAAGACCTGAGTTTTTGTAAAAGACGA
GAAGACCCCGTCGAACTTAATTATAATTTTATATTAGG----------------------
------------------------------------------------------------
---------------------------------------------TTCTATATTATAAGT
TGATGTGTAATAGACTCCTAGTATAAAAATTTGAAATTTTATTGGGGCAATAGAAAGCAA
TGAGAATCGCTTTTTTATAATATAAAGATCCATTATGATTGAAAAAAGCAAAAGTTACCG
CGGGGATAACAGCGTTATTTTTTCTGAGAGTTCTGATTGAGGGAAAAGTTTGCGACCTCG
ATGTTGGATTAAAATTTCTTTATGCTGCAGCAGGTATAATAGTAGGAC
>AisF1271_Iceland Reversed:
GGGCCTGCCCTGTGACCGACGGGTTTAACGGCTGCAGTGAATAGCTGTGCTAAGGTAGCG
TAATCAGTTGTCCTTTAATTGGGGAAAGGAATGAATGGTTTGACGAAAGGGTAGCTGTTT
CAGAGGTAGATAAGGAAGTTTTCTTTCAGGTGAAAAGACCTGAGTTTTTGTAAAAGACGA
GAAGACCCCGTCGAACTTAATTATAATTTTATATTAGG----------------------
------------------------------------------------------------
---------------------------------------------TTCTATATTATAAGT
TGATGTGTAATAGACTCCTAGTATAAAAATTTGAAATTTTATTGGGGCAATAGAAAGCAA
TGAGAATCGCTTTTTTATAATATAAAGATCCATTATGATTGAAAAAAGCAAAAGTTACCG
CGGGGATAACAGCGTTATTTTTTCTGAGAGTTCTGATTGAGGGAAAAGTTTGCGACCTCG
ATGTTGGATTAAAATTTCTTTATGCTGCAGCAGGTATAATAGTAGGAC
>AisF1272_Iceland Reversed:
GGGCCTGCCCTGTGACCGACGGGTTTAACGGCTGCAGTGAATAGCTGTGCTAAGGTAGCG
TAATCAGTTGTCCTTTAATTGGGGAAAGGAATGAATGGTTTGACGAAAGGGTAGCTGTTT
CAGAGGTAGATAAGGAAGTTTTCTTTCAGGTGAAAAGACCTGAGTTTTTGTAAAAGACGA
GAAGACCCCGTCGAACTTAATTATAATTTTATATTAGG----------------------
------------------------------------------------------------
---------------------------------------------TTCTATATTATAAGT
TGATGTGTAATAGACTCCTAGTATAAAAATTTGAAATTTTATTGGGGCAATAGAAAGCAA
TGAGAATCGCTTTTTTATAATATAAAGATCCATTATGATTGAAAAAAGCAAAAGTTACCG
CGGGGATAACAGCGTTATTTTTTCTGAGAGTTCTGATTGAGGGAAAAGTTTGCGACCTCG
ATGTTGGATTAAAATTTCTTTATGCTGCAGCAGGTATAATAGTAGGAC
>AisF1274_Iceland Reversed:
GGGCCTGCCCTGTGACCGACGGGTTTAACGGCTGCAGTGAATAGCTGTGCTAAGGTAGCG
TAATCAGTTGTCCTTTAATTGGGGAAAGGAATGAATGGTTTGACGAAAGGGTAGCTGTTT
CAGAGGTAGATAAGGAAGTTTTCTTTCAGGTGAAAAGACCTGAGTTTTTGTAAAAGACGA
GAAGACCCCGTCGAACTTAATTATAATTTTATATTAGG----------------------
------------------------------------------------------------
---------------------------------------------TTCTATATTATAAGT
TGATGTGTAATAGACTCCTAGTATAAAAATTTGAAATTTTATTGGGGCAATAGAAAGCAA
TGAGAATCGCTTTTTTATAATATAAAGATCCATTATGATTGAAAAAAGCAAAAGTTACCG
CGGGGATAACAGCGTTATTTTTTCTGAGAGTTCTGATTGAGGGAAAAGTTTGCGACCTCG
ATGTTGGATTAAAATTTCTTTATGCTGCAGCAGGTATAATAGTAGGAC
>AisF1277_Iceland Reversed:
GGGCCTGCCCTGTGACCGACGGGTTTAACGGCTGCAGTGAATAGCTGTGCTAAGGTAGCG
TAATCAGTTGTCCTTTAATTGGGGAAAGGAATGAATGGTTTGACGAAAGGGTAGCTGTTT
CAGAGGTAGATAAGGAAGTTTTCTTTCAGGTGAAAAGACCTGAGTTTTTGTAAAAGACGA
GAAGACCCCGTCGAACTTAATTATAATTTTATATTAGG----------------------
------------------------------------------------------------
---------------------------------------------TTCTATATTATAAGT
TGATGTGTAATAGACTCCTAGTATAAAAATTTGAAATTTTATTGGGGCAATAGAAAGCAA
TGAGAATCGCTTTTTTATAATATAAAGATCCATTATGATTGAAAAAAGCAAAAGTTACCG
CGGGGATAACAGCGTTATTTTTTCTGAGAGTTCTGATTGAGGGAAAAGTTTGCGACCTCG
ATGTTGGATTAAAATTTCTTTATGCTGCAGCAGGTATAATAGTAGGAC
>AisF1279_Iceland Reversed:
GGGCCTGCCCTGTGACCGACGGGTTTAACGGCTGCAGTGAATAGCTGTGCTAAGGTAGCG
TAATCAGTTGTCCTTTAATTGGGGAAAGGAATGAATGGTTTGACGAAAGGGTAGCTGTTT
CAGAGGTAGATAAGGAAGTTTTCTTTCAGGTGAAAAGACCTGAGTTTTTGTAAAAGACGA
GAAGACCCCGTCGAACTTAATTATAATTTTATATTAGG----------------------
------------------------------------------------------------
---------------------------------------------TTCTATATTATAAGT
TGATGTGTAATAGGCTCCTAGTATAAAAATTTGAAATTTTATTGGGGCAATAGAAAGCAA
TGAGAATCGCTTTTTTATAATATAAAGATCCATTATGATTGAAAAAAGCAAAAGTTACCG
CGGGGATAACAGCGTTATTTTTTCTGAGAGTTCTGATTGAGGGAAAAGTTTGCGACCTCG
ATGTTGGATTAAAATTTCTTTATGCTGCAGCAGGTATAATAGTAGGAC
>AisF127_Kattegat Reversed:
GGGCCTGCCCTGTGACCGACGGGTTTAACGGCTGCAGTGAATAGCTGTGCTAAGGTAGCG
TAATCAGTTGTCCTTTAATTGGGGAAAGGAATGAATGGTTTGACGAAAGGGTAGCTGTTT
CAGAGGTAGATAAGGAAGTTTTCTTTTAGGTGAAAAGACCTGAGTTTTTGTAAAAGACGA
GAAGACCCCGTCGAACTTAATTATAATTTTATATTAGG----------------------
------------------------------------------------------------
---------------------------------------------TTCTATATTATAAGT
TGATGTATAATAGACTCCTAATATAAAAATTTGAAATTTTATTGGGGCAATAGAAAGTAA
TGAGAATCGCTTTTTTATAATATAAAGATCCATTATGATTGAAAAAAGCAAAAGTTACCG
CGGGGATAACAGCGTTATTTTTTTTGAGAGTTCTGATTGAGGGAAAAGTTTGCGACCTCG
ATGTTGGATTAAAATTTCTTTATGCTGCAGCAGGTATAATAGTAGGAC
>AisF1280_Iceland Reversed:
GGGCCTGCCCTGTGACCGACGGGTTTAACGGCTGCAGTGAATAGCTGTGCTAAGGTAGCG
TAATCAGTTGTCCTTTAATTGGGGAAAGGAATGAATGGTTTGACGAAAGGGTAGCTGTTT
CAGAGGTAGATAAGGAAGTTTTCTTTCAGGTGAAAAGACCTGAGTTTTTGTAAAAGACGA
GAAGACCCCGTCGAACTTAATTATAATTTTATATTAGG----------------------
------------------------------------------------------------
---------------------------------------------TTCTATATTATAAGT
TGATGTGTAATAGACTCCTAGTATAAAAATTTGAAATTTTATTGGGGCAATAGAAAGCAA
TGAGAATCGCTTTTTTATAATATAAAGATCCATTATGATTGAAAAAAGCAAAAGTTACCG
CGGGGATAACAGCGTTATTTTTTCTGAGAGTTCTGATTGAGGGAAAAGTTTGCGACCTCG
ATGTTGGATTAAAATTTCTTTATGCTGCAGCAGGTATAATAGTAGGAC
>AisF1281_Iceland Reversed:
GGGCCTGCCCTGTGACCGACGGGTTTAACGGCTGCAGTGAATAGCTGTGCTAAGGTAGCG
TAATCAGTTGTCCTTTAATTGGGGAAAGGAATGAATGGTTTGACGAAAGGGTAGCTGTTT
CAGAGGTAGATAAGGAAGTTTTCTTTCAGGTGAAAAGACCTGAGTTTTTGTAAAAGACGA
GAAGACCCCGTCGAACTTAATTATAATTTTATATTAGG----------------------
------------------------------------------------------------
---------------------------------------------TTCTATATTATAAGT
TGATGTGTAATAGACTCCTAGTATAAAAATTTGAAATTTTATTGGGGCAATAGAAAGCAA
TGAGAATCGCTTTTTTATAATATAAAGATCCATTATGATTGAAAAAAGCAAAAGTTACCG
CGGGGATAACAGCGTTATTTTTTCTGAGAGTTCTGATTGAGGGAAAAGTTTGCGACCTCG
ATGTTGGATTAAAATTTCTTTATGCTGCAGCAGGTATAATAGTAGGAC
>AisF1282_Iceland Reversed:
GGGCCTGCCCTGTGACCGACGGGTTTAACGGCTGCAGTGAATAGCTGTGCTAAGGTAGCG
TAATCAGTTGTCCTTTAATTGGGGAAAGGAATGAATGGTTTGACGAAAGGGTAGCTGTTT
CAGAGGTAGATAAGGAAGTTTTCTTTCAGGTGAAAAGACCTGAGTTTTTGTAAAAGACGA
GAAGACCCCGTCGAACTTAATTATAATTTTATATTAGG----------------------
------------------------------------------------------------
---------------------------------------------TTCTATATTATAAGT
TGATGTGTAATAGACTCCTAGTATAAAAATTTGAAATTTTATTGGGGCAATAGAAAGCAA
TGAGAATCGCTTTTTTATAATATAAAGATCCATTATGATTGAAAAAAGCAAAAGTTACCG
CGGGGATAACAGCGTTATTTTTTCTGAGAGTTCTGATTGAGGGAAAAGTTTGCGACCTCG
ATGTTGGATTAAAATTTCTTTATGCTGCAGCAGGTATAATAGTAGGAC
>AisF1283_Iceland Reversed:
GGGCCTGCCCTGTGACCGACGGGTTTAACGGCTGCAGTGAATAGCTGTGCTAAGGTAGCG
TAATCAGTTGTCCTTTAATTGGGGAAAGGAATGAATGGTTTGACGAAAGGGTAGCTGTTT
CAGAGGTAGATAAGGAAGTTTTCTTTCAGGTGAAAAGACCTGAGTTTTTGTAAAAGACGA
GAAGACCCCGTCGAACTTAATTATAATTTTATATTAGG----------------------
------------------------------------------------------------
---------------------------------------------TTCTATATTATAAGT
TGATGTGTAATAGACTCCTAGTATAAAAATTTGAAATTTTATTGGGGCAATAGAAAGCAA
TGAGAATCGCTTTTTTATAACATAAAGATCCATTATGATTGAAAAAAGCAAAAGTTACCG
CGGGGATAACAGCGTTATTTTTTCTGAGAGTTCTGATTGAGGGAAAAGTTTGCGACCTCG
ATGTTGGATTAAAATTTCTTTATGCTGCAGCAGGTATAATAGTAGGAC
>AisF1284_Iceland Reversed:
GGGCCTGCCCTGTGACCGACGGGTTTAACGGCTGCAGTGAATAGCTGTGCTAAGGTAGCG
TAATCAGTTGTCCTTTAATTGGGGAAAGGAATGAATGGTTTGACGAAAGGGTAGCTGTTT
CAGAGGTAGATAAGGAAGTTTTCTTTCAGGTGAAAAGACCTGAGTTTTTGTAAAAGACGA
GAAGACCCCGTCGAACTTAATTATAATTTTATATTAGG----------------------
------------------------------------------------------------
---------------------------------------------TTCTATATTATAAGT
TGATGTGTAATAGACTCCTAGTATAAAAATTTGAAATTTTATTGGGGCAATAGAAAGCAA
TGAGAATCGCTTTTTTATAATATAAAGATCCATTATGATTGAAAAAAGCAAAAGTTACCG
CGGGGATAACAGCGTTATTTTTTCTGAGAGTTCTGATTGAGGGAAAAGTTTGCGACCTCG
ATGTTGGATTAAAATTTCTTTATGCTGCAGCAGGTATAATAGTAGGAC
>AisF1286_Iceland Reversed:
GGGCCTGCCCTGTGACCGACGGGTTTAACGGCTGCAGTGAATAGCTGTGCTAAGGTAGCG
TAATCAGTTGTCCTTTAATTGGGGAAAGGAATGAATGGTTTGACGAAAGGGTAGCTGTTT
CAGAGGTAGATAAGGAAGTTTTCTTTCAGGTGAAAAGACCTGAGTTTTTGTAAAAGACGA
GAAGACCCCGTCGAACTTAATTATAATTTTATATTAGG----------------------
------------------------------------------------------------
---------------------------------------------TTCTATATTATAAGT
TGATGTGTAATAGACTCCTAGTATAAAAATTTGAAATTTTATTGGGGCAATAGAAAGCAA
TGAGAATCGCTTTTTTATAATATAAAGATCCATTATGATTGAAAAAAGCAAAAGTTACCG
CGGGGATAACAGCGTTATTTTTTCTGAGAGTTCTGATTGAGGGAAAAGTTTGCGACCTCG
ATGTTGGATTAAAATTTCTTTATGCTGCAGCAGGTATAATAGTAGGAC
>AisF1287_Iceland Reversed:
GGGCCTGCCCTGTGACCGACGGGTTTAACGGCTGCAGTGAATAGCTGTGCTAAGGTAGCG
TAATCAGTTGTCCTTTAATTGGGGAAAGGAATGAATGGTTTGACGAAAGGGTAGCTGTTT
CAGAGGTAGATAAGGAAGTTTTCTTTCAGGTGAAAAGACCTGAGTTTTTGTAAAAGACGA
GAAGACCCCGTCGAACTTAATTATAATTTTATATTAGG----------------------
------------------------------------------------------------
---------------------------------------------TTCTATATTATAAGT
TGATGTGTAATAGACTCCTAATATAAAAATTTGAAATTTTATTGGGGCAATAGAAAGCAA
TGAGAATCGCTTTTTTATAATATAAAGATCCATTATGATTGAAAAAAGCAAAAGTTACCG
CGGGGATAACAGCGTTATTTTTTTTGAGAGTTCTGATTGAGGGAAAAGTTTGCGACCTCG
ATGTTGGATTAAAATTTCTTTATGCTGCAGCAGGTATAATAGTAGGAC
>AisF1289_Iceland Reversed:
GGGCCTGCCCTGTGACCGACGGGTTTAACGGCTGCAGTGAATAGCTGTGCTAAGGTAGCG
TAATCAGTTGTCCTTTAATTGGGGAAAGGAATGAATGGTTTGACGAAAGGGTAGCTGTTT
CAGAGGTAGATAAGGAAGTTTTCTTTCAGGTGAAAAGACCTGAGTTTTTGTAAAAGACGA
GAAGACCCCGTCGAACTTAATTATAATTTTATATTAGG----------------------
------------------------------------------------------------
---------------------------------------------TTCTATGTTATAAGT
TGATGTGTAATAGACTCCTAGTATAAAAATTTGAAATTTTATTGGGGCAATAGAAAGCAA
TGAGAATCGCTTTTTTATAATATAAAGATCCATTATGATTGAAAAAAGCAAAAGTTACCG
CGGGGATAACAGCGTTATTTTTTCTGAGAGTTCTGATTGAGGGAAAAGTTTGCGACCTCG
ATGTTGGATTAAAATTTCTTTATGCTGCAGCAGGTATAATAGTAGGAC
>AisF128_Kattegat Reversed:
GGGCCTGCCCTGTGACCGACGGGTTTAACGGCTGCAGTGAATAGCTGTGCTAAGGTAGCG
TAATCAGTTGTCCTTTAATTGGGGAAAGGAATGAATGGTTTGACGAAAGGGTAGCTGTTT
CAGAGGTAGATAAGGAAGTTTTCTTTTAGGTGAAAAGACCTGAGTTTTTGTAAAAGACGA
GAAGACCCCGTCGAACTTAATTATAATTTTATATTAGG----------------------
------------------------------------------------------------
---------------------------------------------TTCTATATTATAAGT
TGATGTATAATAGACTCCTAATATAAAAATTTGAAATTTTATTGGGGCAATAGAAAGTAA
TGAGAATCGCTTTTTTATAATATAAAGATCCATTATGATTGAAAAAAGCAAAAGTTACCG
CGGGGATAACAGCGTTATTTTTTTTGAGAGTTCTGATTGAGGGAAAAGTTTGCGACCTCG
ATGTTGGATTAAAATTTCTTTATGCTGCAGCAGGTATAATAGTAGGAC
>AisF1291_Iceland Reversed:
GGGCCTGCCCTGTGACCGACGGGTTTAACGGCTGCAGTGAATAGCTGTGCTAAGGTAGCG
TAATCAGTTGTCCTTTAATTGGGGAAAGGAATGAATGGTTTGACGAAAGGGTAGCTGTTT
CAGAGGTAGATAAGGAAGTTTTCTTTCAGGTGAAAAGACCTGAGTTTTTGTAAAAGACGA
GAAGACCCCGTCGAACTTAATTATAATTTTATATTAGG----------------------
------------------------------------------------------------
---------------------------------------------TTCTATATTATAAGT
TGATGTGTAATAGACTCCTAGTATAAAAATTTGAAATTTTATTGGGGCAATAGAAAGCAA
TGAGAATCGCTTTTTTATAATATAAAGATCCATTATGATTGAAAAAAGCAAAAGTTACCG
CGGGGATAACAGCGTTATTTTTTCTGAGAGTTCTGATTGAGGGAAAAGTTTGCGACCTCG
ATGTTGGATTAAAATTTCTTTATGCTGCAGCAGGTATAATAGTAGGAC
>AisF1292_Iceland Reversed:
GGGCCTGCCCTGTGACCGACGGGTTTAACGGCTGCAGTGAATAGCTGTGCTAAGGTAGCG
TAATCAGTTGTCCTTTAATTGGGGAAAGGAATGAATGGTTTGACGAAAGGGTAGCTGTTT
CAGAGGTAGATAAGGAAGTTTTCTTTCAGGTGAAAAGACCTGAGTTTTTGTAAAAGACGA
GAAGACCCCGTCGAACTTAATTATAATTTTATATTAGG----------------------
------------------------------------------------------------
---------------------------------------------TTCTATATTATAAGT
TGATGTGTAATAGACTCCTAGTATAAAAATTTGAAATTTTATTGGGGCAATAGAAAGCAA
TGAGAATCGCTTTTTTATAATATAAAGATCCATTATGATTGAAAAAAGCAAAAGTTACCG
CGGGGATAACAGCGTTATTTTTTCTGAGAGTTCTGATTGAGGGAAAAGTTTGCGACCTCG
ATGTTGGATTAAAATTTCTTTATGCTGCAGCAGGTATAATAGTAGGAC
>AisF1293_Iceland Reversed:
GGGCCTGCCCTGTGACCGACGGGTTTAACGGCTGCAGTGAATAGCTGTGCTAAGGTAGCG
TAATCAGTTGTCCTTTAATTGGGGAAAGGAATGAATGGTTTGACGAAAGGGTAGCTGTTT
CAGAGGTAGATAAGGAAGTTTTCTTTCAGGTGAAAAGACCTGAGTTTTTGTAAAAGACGA
GAAGACCCCGTCGAACTTAATTATAATTTTATATTAGG----------------------
------------------------------------------------------------
---------------------------------------------TTCTATATTATAAGT
TGATGTGTAATAGACTCCTAGTATAAAAATTTGAAATTTTATTGGGGCAATAGAAAGCAA
TGAGAATCGCTTTTTTATAATATAAAGATCCATTATGATTGAAAAAAGCAAAAGTTACCG
CGGGGATAACAGCGTTATTTTTTCTGAGAGTTCTGATTGAGGGAAAAGTTTGCGACCTCG
ATGTTGGATTAAAATTTCTTTATGCTGCAGCAGGTATAATAGTAGGAC
>AisF1295_BalticSea Reversed:
GGGCCTGCCCTGTGACCGACGGGTTTAACGGCTGCAGTGAATAGCTGTGCTAAGGTAGCG
TAATCAGTTGTCCTTTAATTGGGGAAAGGAATGAATGGTTTGACGAAAGGGTAGCTGTTT
CAGAGGTAGATAAGGAAGTTTTCTTTCAGGTGAAAAGACCTGAGTTTTTGTAAAAGACGA
GAAGACCCCGTCGAACTTAATTATAATTTTATATTAGG----------------------
------------------------------------------------------------
---------------------------------------------TTCTATATTATAAGT
TGATGTGTAATAGACTCCTAGTATAAAAATTTGAAATTTTATTGGGGCAATAGAAAGCAA
TGAGAATCGCTTTTTTATAATATAAAGATCCATTATGATTGAAAAAAGCAAAAGTTACCG
CGGGGATAACAGCGTTATTTTTTCTGAGAGTTCTGATTGAGGGAAAAGTTTGCGACCTCG
ATGTTGGATTAAAATTTCTTTATGCTGCAGCAGGTATAATAGTAGGAC
>AisF1297_BalticSea Reversed:
GGGCCTGCCCTGTGACCGACGGGTTTAACGGCTGCAGTGAATAGCTGTGCTAAGGTAGCG
TAATCAGTTGTCCTTTAATTGGGGAAAGGAATGAATGGTTTGACGAAAGGGTAGCTGTTT
CAGAGGTAGATAAGGAAGTTTTCTTTCAGGTGAAAAGACCTGAGTTTTTGTAAAAGACGA
GAAGACCCCGTCGAACTTAATTATAATTTTATATTAGG----------------------
------------------------------------------------------------
---------------------------------------------TTCTATATTATAAGT
TGATGTGTAATAGACTCCTAGTATAAAAATTTGAAATTTTATTGGGGCAATAGAAAGCAA
TGAGAATCGCTTTTTTATAATATAAAGATCCATTATGATTGAAAAAAGCAAAAGTTACCG
CGGGGATAACAGCGTTATTTTTTCTGAGAGTTCTGATTGAGGGAAAAGTTTGCGACCTCG
ATGTTGGATTAAAATTTCTTTATGCTGCAGCAGGTATAATAGTAGGAC
>AisF1298_BalticSea Reversed:
GGGCCTGCCCTGTGACCGACGGGTTTAACGGCTGCAGTGAATAGCTGTGCTAAGGTAGCG
TAATCAGTTGTCCTTTAATTGGGGAAAGGAATGAATGGTTTGACGAAAGGGTAGCTGTTT
CAGAGGTAGATAAGGAAGTTTTCTTTCAGGTGAAAAGACCTGAGTTTTTGTAAAAGACGA
GAAGACCCCGTCGAACTTAATTATAATTTTATATTAGG----------------------
------------------------------------------------------------
---------------------------------------------TTCTATATTATAAGT
TGATGTGTAATAGACTCCTAGTATAAAAATTTGAAATTTTATTGGGGCAATAGAAAGCAA
TGAGAATCGCTTTTTTATAATATAAAGATCCATTATGATTGAAAAAAGCAAAAGTTACCG
CGGGGATAACAGCGTTATTTTTTCTGAGAGTTCTGATTGAGGGAAAAGTTTGCGACCTCG
ATGTTGGATTAAAATTTCTTTATGCTGCAGCAGGTATAATAGTAGGAC
>AisF1299_BalticSea Reversed:
GGGCCTGCCCTGTGACCGACGGGTTTAACGGCTGCAGTGAATAGCTGTGCTAAGGTAGCG
TAATCAGTTGTCCTTTAATTGGGGAAAGGAATGAATGGTTTGACGAAAGGGTAGCTGTTT
CAGAGGTAGATAAGGAAGTTTTCTTTCAGGTGAAAAGACCTGAGTTTTTGTAAAAGACGA
GAAGACCCCGTCGAACTTAATTATAATTTTATATTAGG----------------------
------------------------------------------------------------
---------------------------------------------TTCTATATTATAAGT
TGATGTGTAATAGACTCCTAATATAAAAATTTGAAATTTTATTGGGGCAATAGAAAGCAA
TGAGAATCGCTTTTTTATAATATAAAGATCCATTATGATTGAAAAAAGCAAAAGTTACCG
CGGGGATAACAGCGTTATTTTTTCTGAGAGTTCTGATTGAGGGAAAAGTTTGCGACCTCG
ATGTTGGATTAAAATTTCTTTATGCTGCAGCAGGTATAATAGTAGGAC
>AisF129_Kattegat Reversed:
GGGCCTGCCCTGTGACCGACGGGTTTAACGGCTGCAGTGAATAGCTGTGCTAAGGTAGCG
TAATCAGTTGTCCTTTAATTGGGGAAAGGAATGAATGGTTTGACGAAAGGGTAGCTGTTT
CAGAGGTAGATAAGGAAGTTTTCTTTCAGGTGAAAAGACCTGAGTTTTTGTAAAAGACGA
GAAGACCCCGTCGAACTTAATTATAATTTTATATTAGG----------------------
------------------------------------------------------------
---------------------------------------------TTCTATATTATAAGT
TGATGTGTAATAGACTCCTAGTATAAAAATTTGAAATTTTATTGGGGCAATAGAAAGCAA
TGAGAATCGCTTTTTTATAATATAAAGATCCATTATGATTGAAAAAAGCAAAAGTTACCG
CGGGGATAACAGCGTTATTTTTTCTGAGAGTTCTGATTGAGGGAAAAGTTTGCGACCTCG
ATGTTGGATTAAAATTTCTTTATGCTGCAGCAGGTATAATAGTAGGAC
>AisF1300_BalticSea Reversed:
GGGCCTGCCCTGTGACCGACGGGTTTAACGGCTGCAGTGAATAGCTGTGCTAAGGTAGCG
TAATCAGTTGTCCTTTAATTGGGGAAAGGAATGAATGGTTTGACGAAAGGGTAGCTGTTT
CAGAGGTAGATAAGGAAGTTTTCTTTCAGGTGAAAAGACCTGAGTTTTTGTAAAAGACGA
GAAGACCCCGTCGAACTTAATTATAATTTTATATTAGG----------------------
------------------------------------------------------------
---------------------------------------------TTCTATATTATAAGT
TGATGTGTAATAGACTCCTAGTATAAAAATTTGAAATTTTATTGGGGCAATAGAAAGCAA
TGAGAATCGCTTTTTTATAATATAAAGATCCATTATGATTGAAAAAAGCAAAAGTTACCG
CGGGGATAACAGCGTTATTTTTTCTGAGAGTTCTGATTGAGGGAAAAGTTTGCGACCTCG
ATGTTGGATTAAAATTTCTTTATGCTGCAGCAGGTATAATAGTAGGAC
>AisF1301_BalticSea Reversed:
GGGCCTGCCCTGTGACCGACGGGTTTAACGGCTGCAGTGAATAGCTGTGCTAAGGTAGCG
TAATCAGTTGTCCTTTAATTGGGGAAAGGAATGAATGGTTTGACGAAAGGGTAGCTGTTT
CAGAGGTAGATAAGGAAGTTTTCTTTCAGGTGAAAAGACCTGAGTTTTTGTAAAAGACGA
GAAGACCCCGTCGAACTTAATTATAATTTTATATTAGG----------------------
------------------------------------------------------------
---------------------------------------------TTCTATGTTATAAGT
TGATGTGTAATAGACTCCTAATATAAAAATTTGAAATTTTATTGGGGCAATAGAAAGCAA
TGAGAATCGCTTTTTTATAATATAAAGATCCATTATGATTGAAAAAAGCAAAAGTTACCG
CGGGGATAACAGCGTTATTTTTTTTGAGAGTTCTGATTGAGGGAAAAGTTTGCGACCTCG
ATGTTGGATTAAAATTTCTTTATGCTGCAGCAGGTATAATAGTAGGAC
>AisF1302_BalticSea Reversed:
GGGCCTGCCCTGTGACCGACGGGTTTAACGGCTGCAGTGAATAGCTGTGCTAAGGTAGCG
TAATCAGTTGTCCTTTAATTGGGGAAAGGAATGAATGGTTTGACGAAAGGGTAGCTGTTT
CAGAGGTAGATAAGGAAGTTTTCTTTCAGGTGAAAAGACCTGAGTTTTTGTAAAAGACGA
GAAGACCCCGTCGAACTTAATTATAATTTTATATTAGG----------------------
------------------------------------------------------------
---------------------------------------------TTCTATATTATAAGT
TGATGTGTAATAGACTCCTAGTATAAAAATTTGAAATTTTATTGGGGCAATAGAAAGCAA
TGAGAATCGCTTTTTTATAATATAAAGATCCATTATGATTGAAAAAAGCAAAAGTTACCG
CGGGGATAACAGCGTTATTTTTTCTGAGAGTTCTGATTGAGGGAAAAGTTTGCGACCTCG
ATGTTGGATTAAAATTTCTTTATGCTGCAGCAGGTATAATAGTAGGAC
>AisF1303_BalticSea Reversed:
GGGCCTGCCCTGTGACCGACGGGTTTAACGGCTGCAGTGAATAGCTGTGCTAAGGTAGCG
TAATCAGTTGTCCTTTAATTGGGGAAAGGAATGAATGGTTTGACGAAAGGGTAGCTGTTT
CAGGGGTAGATAAGGAAGTTTTCTTTCAGGTGAAAAGACCTGAGTTTTTGTAAAAGACGA
GAAGACCCCGTCGAACTTAATTATAATTTTATATTAGG----------------------
------------------------------------------------------------
---------------------------------------------TTCTATATTATAAGT
TGATGTGTAATAGACTCCTAGTATAAAAATTTGAAATTTTATTGGGGCAATAGAAAGCAA
TGAGAATCGCTTTTTTATAATATAAAGATCCATTATGATTGAAAAAAGCAAAAGTTACCG
CGGGGATAACAGCGTTATTTTTTCTGAGAGTTCTGATTGAGGGAAAAGTTTGCGACCTCG
ATGTTGGATTAAAATTTCTTTATGCTGCAGCAGGTATAATAGTAGGAC
>AisF1304_BalticSea Reversed:
GGGCCTGCCCTGTGACCGACGGGTTTAACGGCTGCAGTGAATAGCTGTGCTAAGGTAGCG
TAATCAGTTGTCCTTTAATTGGGGAAAGGAATGAATGGTTTGACGAAAGGGTAGCTGTTT
CAGAGGTAGATAAGGAAGTTTTCTTTCAGGTGAAAAGACCTGAGTTTTTGTAAAAGACGA
GAAGACCCCGTCGAACTTAATTATAATTTTATATTAGG----------------------
------------------------------------------------------------
---------------------------------------------TTCTATATTATAAGT
TGATGTGTAATAGACTCCTAATATAAAAATTTGAAATTTTATTGGGGCAATAGAAAGCAA
TGAGAATCGCTTTTTTATAATATAAAGATCCATTATGATTGAAAAAAGCAAAAGTTACCG
CGGGGATAACAGCGTTATTTTTTTTGAGAGTTCTGATTGAGGGAAAAGTTTGCGACCTCG
ATGTTGGATTAAAATTTCTTTATGCTGCAGCAGGTATAATAGTAGGAC
>AisF1305_BalticSea Reversed:
GGGCCTGCCCTGTGACCGACGGGTTTAACGGCTGCAGTGAATAGCTGTGCTAAGGTAGCG
TAATCAGTTGTCCTTTAATTGGGGAAAGGAATGAATGGTTTGACGAAAGGGTAGCTGTTT
CAGAGGTAGATAAGGAAGTTTTCTTTTAGGTGAAAAGACCTGAGTTTTTGTAAAAGACGA
GAAGACCCCGTCGAACTTAATTATAATTTTATATTAGG----------------------
------------------------------------------------------------
---------------------------------------------TTCTATATTATAAGT
TGATGTATAATAGACTCCTAATATAAAAATTTGAAATTTTATTGGGGCAATAGAAAGTAA
TGAGAATCGCTTTTTTATAATATAAAGATCCATTATGATTGAAAAAAGCAAAAGTTACCG
CGGGGATAACAGCGTTATTTTTTTTGAGAGTTCTGATTGAGGGAAAAGTTTGCGACCTCG
ATGTTGGATTAAAATTTCTTTATGCTGCAGCAGGTATAATAGTAGGAC
>AisF1306_BalticSea Reversed:
GGGCCTGCCCTGTGACCGACGGGTTTAACGGCTGCAGTGAATAGCTGTGCTAAGGTAGCG
TAATCAGTTGTCCTTTAATTGGGGAAAGGAATGAATGGTTTGACGAAAGGGTAGCTGTTT
CAGAGGTAGATAAGGAAGTTTTCTTTTAGGTGAAAAGACCTGAGTTTTTGTAAAAGACGA
GAAGACCCCGTCGAACTTAATTATAATTTTATATTAGG----------------------
------------------------------------------------------------
---------------------------------------------TTCTATATTATAAGT
TGATGTATAATAGACTCCTAATATAAAAATTTGAAATTTTATTGGGGCAATAGAAAGTAA
TAAGAATCACTTTTTTATAATATAAAGATCCATTATGATTGAAAAAAGCAAAAGTTACCG
CGGGGATAACAGCGTTATTTTTTTTGAGAGTTCTGATTGAGGGAAAAGTTTGCGACCTCG
ATGTTGGATTAAAATTTCTTTATGCTGCAGCAGGTATAATAGTAGGAC
>AisF1307_BalticSea Reversed:
GGGCCTGCCCTGTGACCGACGGGTTTAACGGCTGCAGTGAATAGCTGTGCTAAGGTAGCG
TAATCAGTTGTCCTTTAATTGGGGAAAGGAATGAATGGTTTGACGAAAGGGTAGCTGTTT
CAGAGGTAGATAAGGAAGTTTTCTTTCAGGTGAAAAGACCTGAGTTTTTGTAAAAGACGA
GAAGACCCCGTCGAACTTAATTATAATTTTATATTAGG----------------------
------------------------------------------------------------
---------------------------------------------TTCTATATTATAAGT
TGATGTGTAATAGACTCCTAGTATAAAAATTTGAAATTTTATTGGGGCAATAGAAAGCAA
TGAGAATCGCTTTTTTATAATATAAAGATCCATTATGATTGAAAAAAGCAAAAGTTACCG
CGGGGATAACAGCGTTATTTTTTCTGAGAGTTCTGATTGAGGGAAAAGTTTGCGACCTCG
ATGTTGGATTAAAATTTCTTTATGCTGCAGCAGGTATAATAGTAGGAC
>AisF1308_BalticSea Reversed:
GGGCCTGCCCTGTGACCGACGGGTTTAACGGCTGCAGTGAATAGCTGTGCTAAGGTAGCG
TAATCAGTTGTCCTTTAATTGGGGAAAGGAATGAATGGTTTGACGAAAGGGTAGCTGTTT
CAGAGGTAGATAAGGAAGTTTTCTTTCAGGTGAAAAGACCTGAGTTTTTGTAAAAGACGA
GAAGACCCCGTCGAACTTAATTATAATTTTATATTAGG----------------------
------------------------------------------------------------
---------------------------------------------TTCTATATTATAAGT
TGATGTGTAATAGACTCCTAGTATAAAAATTTGAAATTTTATTGGGGCAATAGAAAGCAA
TGAGAATCGCTTTTTTATAATATAAAGATCCATTATGATTGAAAAAAGCAAAAGTTACCG
CGGGGATAACAGCGTTATTTTTTCTGAGAGTTCTGATTGAGGGAAAAGTTTGCGACCTCG
ATGTTGGATTAAAATTTCTTTATGCTGCAGCAGGTATAATAGTAGGAC
>AisF1309_BalticSea Reversed:
GGGCCTGCCCTGTGACCGACGGGTTTAACGGCTGCAGTGAATAGCTGTGCTAAGGTAGCG
TAATCAGTTGTCCTTTAATTGGGGAAAGGAATGAATGGTTTGACGAAAGGGTAGCTGTTT
CAGAGGTAGATAAGGAAGTTTTCTTTCAGGTGAAAAGACCTGAGTTTTTGTAAAAGACGA
GAAGACCCCGTCGAACTTAATTATAATTTTATATTAGG----------------------
------------------------------------------------------------
---------------------------------------------TTCTATATTATAAGT
TGATGTGTAATAGACTCCTAGTATAAAA-TTTGAAATTTTATTGGGGCAATAGAAAGCAA
TGAGAATCGCTTTTTTATAATATAAAGATCCATTATGATTGAAAAAAGCAAAAGTTACCG
CGGGGATAACAGCGTTATTTTTTCTGAGAGTTCTGATTGAGGGAAAAGTTTGCGACCTCG
ATGTTGGATTAAAATTTCTTTATGCTGCAGCAGGTATAATAGTAGGAC
>AisF1310_BalticSea Reversed:
GGGCCTGCCCTGTGACCGACGGGTTTAACGGCTGCAGTGAATAGCTGTGCTAAGGTAGCG
TAATCAGTTGTCCTTTAATTGGGGAAAGGAATGAATGGTTTGACGAAAGGGTAGCTGTTT
CAGAGGTAGATAAGGAAGTTTTCTTTCAGGTGAAAAGACCTGAGTTTTTGTAAAAGACGA
GAAGACCCCGTCGAACTTAATTATAATTTTATATTAGG----------------------
------------------------------------------------------------
---------------------------------------------TTCTATATTATAAGT
TGATGTGTAATAGACTCCTAGTATAAAAATTTGAAATTTTATTGGGGCAATAGAAAGCAA
TGAGAATCGCTTTTTTATAATATAAAGATCCATTATGATTGAAAAAAGCAAAAGTTACCG
CGGGGATAACAGCGTTATTTTTTCTGAGAGTTCTGATTGAGGGAAAAGTTTGCGACCTCG
ATGTTGGATTAAAATTTCTTTATGCTGCAGCAGGTATAATAGTAGGA-
>AisF1311_BalticSea Reversed:
GGGCCTGCCCTGTGACCGACGGGTTTAACGGCTGCAGTGAATAGCTGTGCTAAGGTAGCG
TAATCAGTTGTCCTTTAATTGGGGAAAGGAATGAATGGTTTGACGAAAGGGTAGCTGTTT
CAGAGGTAGATAAGGAAGTTTTCTTTTAGGTGAAAAGACCTGAGTTTTTGTAAAAGACGA
GAAGACCCCGTCGAACTTAATTATAATTTTATATTAGG----------------------
------------------------------------------------------------
---------------------------------------------TTCTATATTATAAGT
TGATGTATAATAGACTCCTAATATAAAAATTTGAAATTTTATTGGGGCAATAGAAAGTAA
TGAGAATCGCTTTTTTATAATATAAAGATCCATTATGATTGAAAAAAGCAAAAGTTACCG
CGGGGATAACAGCGTTATTTTTTTTGAGAGTTCTGATTGAGGGAAAAGTTTGCGACCTCG
ATGTTGGATTAAAATTTCTTTATGCTGCAGCAGGTATAATAGTAGGAC
>AisF1312_BalticSea Reversed:
GGGCCTGCCCTGTGACCGACGGGTTTAACGGCTGCAGTGAATAGCTGTGCTAAGGTAGCG
TAATCAGTTGTCCTTTAATTGGGGAAAGGAATGAATGGTTTGACGAAAGGGTAGCTGTTT
CAGAGGTAGATAAGGAAGTTTTCTTTCAGGTGAAAAGACCTGAGTTTTTGTAAAAGACGA
GAAGACCCCGTCGAACTTAATTATAATTTTATATTAGG----------------------
------------------------------------------------------------
---------------------------------------------TTCTATATTATAAGT
TGATGTGTAATAGACTCCTAGTATAAAAATTTGAAATTTTATTGGGGCAATAGAAAGCAA
TGAGAATCGCTTTTTTATAATATAAAGATCCATTATGATTGAAAAAAGCAAAAGTTACCG
CGGGGATAACAGCGTTATTTTTTCTGAGAGTTCTGATTGAGGGAAAAGTTTGCGACCTCG
ATGTTGGATTAAAATTTCTTTATGCTGCAGCAGGTATAATAGTAGGAC
>AisF1313_BalticSea Reversed:
GGGCCTGCCCTGTGACCGACGGGTTTAACGGCTGCAGTGAATAGCTGTGCTAAGGTAGCG
TAATCAGTTGTCCTTTAATTGGGGAAAGGAATGAATGGTTTGACGAAAGGGTAGCTGTTT
CAGAGGTAGATAAGGAAGTTTTCTTTCAGGTGAAAAGACCTGAGTTTTTGTAAAAGACGA
GAAGACCCCGTCGAACTTAATTATAATTTTATATTAGG----------------------
------------------------------------------------------------
---------------------------------------------TTCTATATTATAAGT
TGATGTGTAATAGACTCCTAGTATAAAAATTTGAAATTTTATTGGGGCAATAGAAAGCAA
TGAGAATCGCTTTTTTATAATATAAAGATCCATTATGATTGAAAAAAGCAAAAGTTACCG
CGGGGATAACAGCGTTATTTTTTCTGAGAGTTCTGATTGAGGGAAAAGTTTGCGACCTCG
ATGTTGGATTAAAATTTCTTTATGCTGCAGCAGGTATAATAGTAGGAC
>AisF1314_BalticSea Reversed:
GGGCCTGCCCTGTGACCGACGGGTTTAACGGCTGCAGTGAATAGCTGTGCTAAGGTAGCG
TAATCAGTTGTCCTTTAATTGGGGAAAGGAATGAATGGTTTGACGAAAGGGTAGCTGTTT
CAGAGGTAGATAAGGAAGTTTTCTTTCAGGTGAAAAGACCTGAGTTTTTGTAAAAGACGA
GAAGACCCCGTCGAACTTAATTATAATTCTATATTAGG----------------------
------------------------------------------------------------
---------------------------------------------TTCTATATTATAAGT
TGATGTGTAATAGACTCCTAATATAAAAATTTGAAATTTTATTGGGGCAATAGAAAGCAA
TGAGAATCGCTTTTTTATAATATAAAGATCCATTATGATTGAAAAAAGCAAAAGTTACCG
CGGGGATAACAGCGTTATTTTTTTTGAGAGTTCTGATTGAGGGAAAAGTTTGCGACCTCG
ATGTTGGATTAAAATTTCTTTATGCTGCAGCAGGTATAATAGTAGGAC
>AisF1315_BalticSea Reversed:
GGGCCTGCCCTGTGACCGACGGGTTTAACGGCTGCAGTGAATAGCTGTGCTAAGGTAGCG
TAATCAGTTGTCCTTTAATTGGGGAAAGGAATGAATGGTTTGACGAAAGGGTAGCTGTTT
CAGAGGTAGATAAGGAAGTTTTCTTTCAGGTGAAAAGACCTGAGTTTTTGTAAAAGACGA
GAAGACCCCGTCGAACTTAATTATAATTTTATATTAGG----------------------
------------------------------------------------------------
---------------------------------------------TTCTATATTATAAGT
TGATGTGTAATAGACTCCTAGTATAAAAATTTGAAATTTTATTGGGGCAATAGAAAGCAA
TGAGAATCGCTTTTTTATAATATAAAGATCCATTATGATTGAAAAAAGCAAAAGTTACCG
CGGGGATAACAGCGTTATTTTTTCTGAGAGTTCTGATTGAGGGAAAAGTTTGCGACCTCG
ATGTTGGATTAAAATTTCTTTATGCTGCAGCAGGTATAATAGTAGGAC
>AisF1318_Iceland Reversed:
GGGCCTGCCCTGTGACCGACGGGTTTAACGGCTGCAGTGAATAGCTGTGCTAAGGTAGCG
TAATCAGTTGTCCTTTAATTGGGGAAAGGAATGAATGGTTTGACGAAAGGGTAGCTGTTT
CAGAGGTAGATAAGGAAGTTTTCTTTCAGGTGAAAAGACCTGAGTTTTTGTAAAAGACGA
GAAGACCCCGTCGAACTTAATTATAATTTTATATTAGG----------------------
------------------------------------------------------------
---------------------------------------------TTCTATATTATAAGT
TGATGTGTAATAGACTCCTAGTATAAAAATTTGAAATTTTATTGGGGCAATAGAAAGCAA
TGAGAATCGCTTTTTTATAATATAAAGATCCATTATGATTGAAAAAAGCAAAAGTTACCG
CGGGGATAACAGCGTTATTTTTTCTGAGAGTTCTGATTGAGGGAAAAGTTTGCGACCTCG
ATGTTGGATTAAAATTTCTTTATGCTGCAGCAGGTATAATAGTAGGAC
>AisF131_Kattegat Reversed:
GGGCCTGCCCTGTGACCGACGGGTTTAACGGCTGCAGTGAATAGCTGTGCTAAGGTAGCG
TAATCAGTTGTCCTTTAATTGGGGAAAGGAATGAATGGTTTGACGAAAGGGTAGCTGTTT
CAGAGGTAGATAAGGAAGTTTTCTTTTAGGTGAAAAGACCTGAGTTTTTGTAAAAGACGA
GAAGACCCCGTCGAACTTAATTATAATTTTATATTAGG----------------------
------------------------------------------------------------
---------------------------------------------TTCTATATTATAAGT
TGATGTATAATAGACTCCTAATATAAAAATTTGAAATTTTATTGGGGCAATAGAAAGTAA
TGAGAATCGCTTTTTTATAATATAAAGATCCATTATGATTGAAAAAAGCAAAAGTTACCG
CGGGGATAACAGCGTTATTTTTTTTGAGAGTTCTGATTGAGGGAAAAGTTTGCGACCTCG
ATGTTGGATTAAAATTTCTTTATGCTGCAGCAGGTATAATAGTAGGAC
>AisF1320_Iceland Reversed:
GGGCCTGCCCTGTGACCGACGGGTTTAACGGCTGCAGTGAATAGCTGTGCTAAGGTAGCG
TAATCAGTTGTCCTTTAATTGGGGAAAGGAATGAATGGTTTGACGAAAGGGTAGCTGTTT
CAGAGGTAGATAAGGAAGTTTTCTTTCAGGTGAAAAGACCTGAGTTTTTGTAAAAGACGA
GAAGACCCCGTCGAACTTAATTATAATTTTATATTAGG----------------------
------------------------------------------------------------
---------------------------------------------TTCTATATTATAAGT
TGATGTGTAATAGACTCCTAGTATAAAAATTTGAAATTTTATTGGGGCAATAGAAAGCAA
TGAGAATCGCTTTTTTATAATATAAAGATCCATTATGATTGAAAAAAGCAAAAGTTACCG
CGGGGATAACAGCGTTATTTTTTCTGAGAGTTCTGATTGAGGGAAAAGTTTGCGACCTCG
ATGTTGGATTAAAATTTCTTTATGCTGCAGCAGGTATAATAGTAGGAC
>AisF1321_Iceland Reversed:
GGGCCTGCCCTGTGACCGACGGGTTTAACGGCTGCAGTGAATAGCTGTGCTAAGGTAGCG
TAATCAGTTGTCCTTTAATTGGGGAAAGGAATGAATGGTTTGACGAAAGGGTAGCTGTTT
CAGAGGTAGATAAGGAAGTTTTCTTTCAGGTGAAAAGACCTGAGTTTTTGTAAAAGACGA
GAAGACCCCGTCGAACTTAATTATAATTTTATATTAGG----------------------
------------------------------------------------------------
---------------------------------------------TTCTATATTATAAGT
TGATGTGTAATAGACTCCTAGTATAAAAATTTGAAATTTTATTGGGGCAATAGAAAGCAA
TGAGAATCGCTTTTTTATAATATAAAGATCCATTATGATTGAAAAAAGCAAAAGTTACCG
CGGGGATAACAGCGTTATTTTTTCTGAGAGTTCTGATTGAGGGAAAAGTTTGCGACCTCG
ATGTTGGATTAAAATTTCTTTATGCTGCAGCAGGTATAATAGTAGGAC
>AisF1322_Iceland Reversed:
GGGCCTGCCCTGTGACCGACGGGTTTAACGGCTGCAGTGAATAGCTGTGCTAAGGTAGCG
TAATCAGTTGTCCTTTAATTGGGGAAAGGAATGAATGGTTTGACGAAAGGGTAGCTGTTT
CAGAGGTAGATAAGGAAGTTTTCTTTCAGGTGAAAAGACCTGAGTTTTTGTAAAAGACGA
GAAGACCCCGTCGAACTTAATTATAATTTTATATTAGG----------------------
------------------------------------------------------------
---------------------------------------------TTCTATATTATAAGT
TGATGTGTAATAGACTCCTAGTATAAAAATTTGAAATTTTATTGGGGCAATAGAAAGCAA
TGAGAATCGCTTTTTTATAATATAAAGATCCATTATGATTGAAAAAAGCAAAAGTTACCG
CGGGGATAACAGCGTTATTTTTTCTGAGAGTTCTGATTGAGGGAAAAGTTTGCGACCTCG
ATGTTGGATTAAAATTTCTTTATGCTGCAGCAGGTATAATAGTAGGAC
>AisF1323_Iceland Reversed:
GGGCCTGCCCTGTGACCGACGGGTTTAACGGCTGCAGTGAATAGCTGTGCTAAGGTAGCG
TAATCAGTTGTCCTTTAATTGGGGAAAGGAATGAATGGTTTGACGAAAGGGTAGCTGTTT
CAGAGGTAGATAAGGAAGTTTTCTTTCAGGTGAAAAGACCTGAGTTTTTGTAAAAGACGA
GAAGACCCCGTCGAACTTAATTATAATTTTATATTAGG----------------------
------------------------------------------------------------
---------------------------------------------TTCTATATTATAAGT
TGATGTGTAATAGACTCCTAGTATAAAAATTTGAAATTTTATTGGGGCAATAGAAAGCAA
TGAGAATCGCTTTTTTATAATATAAAGATCCATTATGATTGAAAAAAGCAAAAGTTACCG
CGGGGATAACAGCGTTATTTTTTCTGAGAGTTCTGATTGAGGGAAAAGTTTGCGACCTCG
ATGTTGGATTAAAATTTCTTTATGCTGCAGCAGGTATAATAGTAGGAC
>AisF1324_Iceland Reversed:
GGGCCTGCCCTGTGACCGACGGGTTTAACGGCTGCAGTGAATAGCTGTGCTAAGGTAGCG
TAATCAGTTGTCCTTTAATTGGGGAAAGGAATGAATGGTTTGACGAAAGGGTAGCTGTTT
CAGAGGTAGATAAGGAAGTTTTCTTTCAGGTGAAAAGACCTGAGTTTTTGTAAAAGACGA
GAAGACCCCGTCGAACTTAATTATAATTTTATATTAGG----------------------
------------------------------------------------------------
---------------------------------------------TTCTATATTATAAGT
TGATGTGTAATAGACTCCTAGTATAAAAATTTGAAATTTTATTGGGGCAATAGAAAGCAA
TGAGAATCGCTTTTTTATAATATAAAGATCCATTATGATTGAAAAAAGCAAAAGTTACCG
CGGGGATAACAGCGTTATTTTTTCTGAGAGTTCTGATTGAGGGAAAAGTTTGCGACCTCG
ATGTTGGATTAAAATTTCTTTATGCTGCAGCAGGTATAATAGTAGGAC
>AisF1325_Iceland Reversed:
GGGCCTGCCCTGTGACCGACGGGTTTAACGGCTGCAGTGAATAGCTGTGCTAAGGTAGCG
TAATCAGTTGTCCTTTAATTGGGGAAAGGAATGAATGGTTTGACGAAAGGGTAGCTGTTT
CAGAGGTAGATAAGGAAGTTTTCTTTCAGGTGAAAAGACCTGAGTTTTTGTAAAAGACGA
GAAGACCCCGTCGAACTTAATTATAATTTTATATTAGG----------------------
------------------------------------------------------------
---------------------------------------------TTCTATATTATAAGT
TGATGTGTAATAGACTCCTAGTATAAAAATTTGAAATTTTATTGGGGCAATAGAAAGCAA
TGAGAATCGCTTTTTTATAATATAAAGATCCATTATGATTGAAAAAAGCAAAAGTTACCG
CGGGGATAACAGCGTTATTTTTTCTGAGAGTTCTGATTGAGGGAAAAGTTTGCGACCTCG
ATGTTGGATTAAAATTTCTTTATGCTGCAGCAGGTATAATAGTAGGAC
>AisF1326_Iceland Reversed:
GGGCCTGCCCTGTGACCGACGGGTTTAACGGCTGCAGTGAATAGCTGTGCTAAGGTAGCG
TAATCAGTTGTCCTTTAATTGGGGAAAGGAATGAATGGTTTGACGAAAGGGTAGCTGTTT
CAGAGGTAGATAAGGAAGTTTTCTTTCAGGTGAAAAGACCTGAGTTTTTGTAAAAGACGA
GAAGACCCCGTCGAACTTAATTATAATTTTATATTAGG----------------------
------------------------------------------------------------
---------------------------------------------TTCTATATTATAAGT
TGATGTGTAATAGACTCCTAGTATAAAAATTTGAAATTTTATTGGGGCAATAGAAAGCAA
TGAGAATCGCTTTTTTATAATATAAAGATCCATTATGATTGAAAAAAGCAAAAGTTACCG
CGGGGATAACAGCGTTATTTTTTCTGAGAGTTCTGATTGAGGGAAAAGTTTGCGACCTCG
ATGTTGGATTAAAATTTCTTTATGCTGCAGCAGGTATAATAGTAGGAC
>AisF1328_Iceland Reversed:
GGGCCTGCCCTGTGACCGACGGGTTTAACGGCTGCAGTGAATAGCTGTGCTAAGGTAGCG
TAATCAGTTGTCCTTTAATTGGGGAAAGGAATGAATGGTTTGACGAAAGGGTAGCTGTTT
CAGAGGTAGATAAGGAAGTTTTCTTTCAGGTGAAAAGACCTGAGTTTTTGTAAAAGACGA
GAAGACCCCGTCGAACTTAATTATAATTTTATATTAGG----------------------
------------------------------------------------------------
---------------------------------------------TTCTATATTATAAGT
TGATGTGTAATAGACTCCTAGTATAAAAATTTGAAATTTTATTGGGGCAATAGAAAGCAA
TGAGAATCGCTTTTTTATAATATAAAGATCCATTATGATTGAAAAAAGCAAAAGTTACCG
CGGGGATAACAGCGTTATTTTTTCTGAGAGTTCTGATTGAGGGAAAAGTTTGCGACCTCG
ATGTTGGATTAAAATTTCTTTATGCTGCAGCAGGTATAATAGTAGGAC
>AisF1329_Norway Reversed:
GGGCCTGCCCTGTGACCGACGGGTTTAACGGCTGCAGTGAATAGCTGTGCTAAGGTAGCG
TAATCAGTTGTCCTTTAATTGGGGAAAGGAATGAATGGTTTGACGAAAGGGTAGCTGTTT
CAGAGGTAGATAAGGAAGTTTTCTTTTAGGTGAAAAGACCTGAGTTTTTGTAAAAGACGA
GAAGACCCCGTCGAACTTAATTATAATTTTATATTAGG----------------------
------------------------------------------------------------
---------------------------------------------TTCTATATTATAAGT
TGATGTATAATAGACTCCTAATATAAAAATTTGAAATTTTATTGGGGCAATAGAAAGTAA
TGAGAATCGCTTTTTTATAATATAAAGATCCATTATGATTGAAAAAAGCAAAAGTTACCG
CGGGGATAACAGCGTTATTTTTTTTGAGAGTTCTGATTGAGGGAAAAGTTTGCGACCTCG
ATGTTGGATTAAAATTTCTTTATGCTGCAGCAGGTATAATAGTAGGAC
>AisF1330_Norway Reversed:
GGGCCTGCCCTGTGACCGACGGGTTTAACGGCTGCAGTGAATAGCTGTGCTAAGGTAGCG
TAATCAGTTGTCCTTTAATTGGGGAAAGGAATGAATGGTTTGACGAAAGGGTAGCTGTTT
CAGAGGTAGATAAGGAAGTTTTCTTTTAGGTGAAAAGACCTGAGTTTTTGTAAAAGACGA
GAAGACCCCGTCGAACTTAATTATAATTTTATATTAGG----------------------
------------------------------------------------------------
---------------------------------------------TTCTATATTATAAGT
TGATGTATAATAGACTCCTAATATAAAAATTTGAAATTTTATTGGGGCAATAGAAAGTAA
TGAGAATCGCTTTTTTATAATATAAAGATCCATTATGATTGAAAAAAGCAAAAGTTACCG
CGGGGATAACAGCGTTATTTTTTTTGAGAGTTCTGATTGAGGGAAAAGTTTGCGACCTCG
ATGTTGGATTAAAATTTCTTTATGCTGCAGCAGGTATAATAGTAGGAC
>AisF1332_Norway Reversed:
GGGCCTGCCCTGTGACCGACGGGTTTAACGGCTGCAGTGAATAGCTGTGCTAAGGTAGCG
TAATCAGTTGTCCTTTAATTGGGGAAAGGAATGAATGGTTTGACGAAAGGGTAGCTGTTT
CAGAGGTAGATAAGGAAGTTTTCTTTTAGGTGAAAAGACCTGAGTTTTTGTAAAAGACGA
GAAGACCCCGTCGAACTTAATTATAATTTTATATTAGG----------------------
------------------------------------------------------------
---------------------------------------------TTCTATATTATAAGT
TGATGTATAATAGACTCCTAATATAAAAATTTGAAATTTTATTGGGGCAATAGAAAGTAA
TGAGAATCGCTTTTTTATAATATAAAGATCCATTATGATTGAAAAAAGCAAAAGTTACCG
CGGGGATAACAGCGTTATTTTTTTTGAGAGTTCTGATTGAGGGAAAAGTTTGCGACCTCG
ATGTTGGATTAAAATTTCTTTATGCTGCAGCAGGTATAATAGTAGGAC
>AisF1333_Norway Reversed:
GGGCCTGCCCTGTGACCGACGGGTTTAACGGCTGCAGTGAATAGCTGTGCTAAGGTAGCG
TAATCAGTTGTCCTTTAATTGGGGAAAGGAATGAATGGTTTGACGAAAGGGTAGCTGTTT
CAGAGGTAGATAAGGAAGTTTTCTTTTAGGTGAAAAGACCTGAGTTTTTGTAAAAGACGA
GAAGACCCCGTCGAACTTAATTATAATTTTATATTAGG----------------------
------------------------------------------------------------
---------------------------------------------TTCTATATTATAAGT
TGATGTATAATAGACTCCTAATATAAAAATTTGAAATTTTATTGGGGCAATAGAAAGTAA
TGAGAATCGCTTTTTTATAATATAAAGATCCATTATGATTGAAAAAAGCAAAAGTTACCG
CGGGGATAACAGCGTTATTTTTTTTGAGAGTTCTGATTGAGGGAAAAGTTTGCGACCTCG
ATGTTGGATTAAAATTTCTTTATGCTGCAGCAGGTATAATAGTAGGAC
>AisF1334_Norway Reversed:
GGGCCTGCCCTGTGACCGACGGGTTTAACGGCTGCAGTGAATAGCTGTGCTAAGGTAGCG
TAATCAGTTGTCCTTTAATTGGGGAAAGGAATGAATGGTTTGACGAAAGGGTAGCTGTTT
CAGAGGTAGATAAGGAAGTTTTCTTTTAGGTGAAAAGACCTGAGTTTTTGTAAAAGACGA
GAAGACCCCGTCGAACTTAATTATAATTTTATATTAGG----------------------
------------------------------------------------------------
---------------------------------------------TTCTATATTATAAGT
TGATGTATAATAGACTCCTAATATAAAAATTTGAAATTTTATTGGGGCAATAGAAAGTAA
TGAGAATCGCTTTTTTATAATATAAAGATCCATTATGATTGAAAAAAGCAAAAGTTACCG
CGGGGATAACAGCGTTATTTTTTTTGAGAGTTCTGATTGAGGGAAAAGTTTGCGACCTCG
ATGTTGGATTAAAATTTCTTTATGCTGCAGCAGGTATAATAGTAGGAC
>AisF133_Kattegat Reversed:
GGGCCTGCCCTGTGACCGACGGGTTTAACGGCTGCAGTGAATAGCTGTGCTAAGGTAGCG
TAATCAGTTGTCCTTTAATTGGGGAAAGGAATGAATGGTTTGACGAAAGGGTAGCTGTTT
CAGAGGTAGATAAGGAAGTTTTCTTTTAGGTGAAAAGACCTGAGTTTTTGTAAAAGACGA
GAAGACCCCGTCGAACTTAATTATAATTTTATATTAGG----------------------
------------------------------------------------------------
---------------------------------------------TTCTATATTATAAGT
TGATGTATAATAGACTCCTAATATAAAAATTTGAAATTTTATTGGGGCAATAGAAAGTAA
TGAGAATCGCTTTTTTATAATATAAAGATCCATTATGATTGAAAAAAGCAAAAGTTACCG
CGGGGATAACAGCGTTATTTTTTTTGAGAGTTCTGATTGAGGGAAAAGTTTGCGACCTCG
ATGTTGGATTAAAATTTCTTTATGCTGCAGCAGGTATAATAGTAGGAC
>AisF134_Kattegat Reversed:
GGGCCTGCCCTGTGACCGACGGGTTTAACGGCTGCAGTGAATAGCTGTGCTAAGGTAGCG
TAATCAGTTGTCCTTTAATTGGGGAAAGGAATGAATGGTTTGACGAAAGGGTAGCTGTTT
CAGAGGTAGATAAGGAAGTTTTCTTTCAGGTGAAAAGACCTGAGTTTTTGTAAAAGACGA
GAAGACCCCGTCGAACTTAATTATAATTTTATATTAGG----------------------
------------------------------------------------------------
---------------------------------------------TTCTATATTATAAGT
TGATGTGTAATAGACTCCTAGTATAAAAATTTGAAATTTTATTGGGGCAATAGAAAGCAA
TGAGAATCGCTTTTTTATAATATAAAGATCCATTATGATTGAAAAAAGCAAAAGTTACCG
CGGGGATAACAGCGTTATTTTTTCTGAGAGTTCTGATTGAGGGAAAAGTTTGCGACCTCG
ATGTTGGATTAAAATTTCTTTATGCTGCAGCAGGTATAATAGTAGGAC
>AisF136_Kattegat Reversed:
GGGCCTGCCCTGTGACCGACGGGTTTAACGGCTGCAGTGAATAGCTGTGCTAAGGTAGCG
TAATCAGTTGTCCTTTAATTGGGGAAAGGAATGAATGGTTTGACGAAAGGGTAGCTGTTT
CAGAGGTAGATAAGGAAGTTTTCTTTTAGGTGAAAAGACCTGAGTTTTTGTAAAAGACGA
GAAGACCCCGTCGAACTTAATTATAATTTTATATTAGG----------------------
------------------------------------------------------------
---------------------------------------------TTCTATATTATAAGT
TGATGTATAATAGACTCCTAATATAAAAATTTGAAATTTTATTGGGGCAATAGAAAGTAA
TGAGAATCGCTTTTTTATAATATAAAGATCCATTATGATTGAAAAAAGCAAAAGTTACCG
CGGGGATAACAGCGTTATTTTTTTTGAGAGTTCTGATTGAGGGAAAAGTTTGCGACCTCG
ATGTTGGATTAAAATTTCTTTATGCTGCAGCAGGTATAATAGTAGGAC
>AisF137_Kattegat Reversed:
GGGCCTGCCCTGTGACCGACGGGTTTAACGGCTGCAGTGAATAGCTGTGCTAAGGTAGCG
TAATCAGTTGTCCTTTAATTGGGGAAAGGAATGAATGGTTTGACGAAAGGGTAGCTGTTT
CAGAGGTAGATAAGGAAGTTTTCTTTTAGGTGAAAAGACCTGAGTTTTTGTAAAAGACGA
GAAGACCCCGTCGAACTTAATTATAATTTTATATTAGG----------------------
------------------------------------------------------------
---------------------------------------------TTCTATATTATAAGT
TGATGTATAATAGACTCCTAATATAAAAATTTGAAATTTTATTGGGGCAATAGAAAGTAA
TGAGAATCGCTTTTTTATAATATAAAGATCCATTATGATTGAAAAAAGCAAAAGTTACCG
CGGGGATAACAGCGTTATTTTTTTTGAGAGTTCTGATTGAGGGAAAAGTTTGCGACCTCG
ATGTTGGATTAAAATTTCTTTATGCTGCAGCAGGTATAATAGTAGGAC
>AisF138_Kattegat Reversed:
GGGCCTGCCCTGTGACCGACGGGTTTAACGGCTGCAGTGAATAGCTGTGCTAAGGTAGCG
TAATCAGTTGTCCTTTAATTGGGGAAAGGAATGAATGGTTTGACGAAAGGGTAGCTGTTT
CAGAGGTAGATAAGGAAGTTTTCTTTTAGGTGAAAAGACCTGAGTTTTTGTAAAAGACGA
GAAGACCCCGTCGAACTTAATTATAATTTTATATTAGG----------------------
------------------------------------------------------------
---------------------------------------------TTCTATATTATAAGT
TGATGTATAATAGACTCCTAATATAAAAATTTGAAATTTTATTGGGGCAATAGAAAGTAA
TGAGAATCGCTTTTTTATAATATAAAGATCCATTATGATTGAAAAAAGCAAAAGTTACCG
CGGGGATAACAGCGTTATTTTTTTTGAGAGTTCTGATTGAGGGAAAAGTTTGCGACCTCG
ATGTTGGATTAAAATTTCTTTATGCTGCAGCAGGTATAATAGTAGGAC
>AisF139_Kattegat Reversed:
GGGCCTGCCCTGTGACCGACGGGTTTAACGGCTGCAGTGAATAGCTGTGCTAAGGTAGCG
TAATCAGTTGTCCTTTAATTGGGGAAAGGAATGAATGGTTTGACGAAAGGGTAGCTGTTT
CAGAGGTAGATAAGGAAGTTTTCTTTTAGGTGAAAAGACCTGAGTTTTTGTAAAAGACGA
GAAGACCCCGTCGAACTTAATTATAATTTTATATTAGG----------------------
------------------------------------------------------------
---------------------------------------------TTCTATATTATAAGT
TGATGTATAATAGACTCCTAATATAAAAATTTGAAATTTTATTGGGGCAATAGAAAGTAA
TGAGAATCGCTTTTTTATAATATAAAGATCCATTATGATTGAAAAAAGCAAAAGTTACCG
CGGGGATAACAGCGTTATTTTTTTTGAGAGTTCTGATTGAGGGAAAAGTTTGCGACCTCG
ATGTTGGATTAAAATTTCTTTATGCTGCAGCAGGTATAATAGTAGGAC
>AisF140_Kattegat Reversed:
GGGCCTGCCCTGTGACCGACGGGTTTAACGGCTGCAGTGAATAGCTGTGCTAAGGTAGCG
TAATCAGTTGTCCTTTAATTGGGGAAAGGAATGAATGGTTTGACGAAAGGGTAGCTGTTT
CAGAGGTAGATAAGGAAGTTTTCTTTTAGGTGAAAAGACCTGAGTTTTTGTAAAAGACGA
GAAGACCCCGTCGAACTTAATTATAATTTTATATTAGG----------------------
------------------------------------------------------------
---------------------------------------------TTCTATATTATAAGT
TGATGTATAATAGACTCCTAATATAAAAATTTGAAATTTTATTGGGGCAATAGAAAGTAA
TGAGAATCGCTTTTTTATAATATAAAGATCCATTATGATTGAAAAAAGCAAAAGTTACCG
CGGGGATAACAGCGTTATTTTTTTTGAGAGTTCTGATTGAGGGAAAAGTTTGCGACCTCG
ATGTTGGATTAAAATTTCTTTATGCTGCAGCAGGTATAATAGTAGGAC
>AisF142_Kattegat Reversed:
GGGCCTGCCCTGTGACCGACGGGTTTAACGGCTGCAGTGAATAGCTGTGCTAAGGTAGCG
TAATCAGTTGTCCTTTAATTGGGGAAAGGAATGAATGGTTTGACGAAAGGGTAGCTGTTT
CAGAGGTAGATAAGGAAGTTTTCTTTTAGGTGAAAAGACCTGAGTTTTTGTAAAAGACGA
GAAGACCCCGTCGAACTTAATTATAATTTTATATTAGG----------------------
------------------------------------------------------------
---------------------------------------------TTCTATATTATAAGT
TGATGTATAATAGACTCCTAATATAAAAATTTGAAATTTTATTGGGGCAATAGAAAGTAA
TGAGAATCACTTTTTTATAATATAAAGATCCATTATGATTGAAAAAAGCAAAAGTTACCG
CGGGGATAACAGCGTTATTTTTTTTGAGAGTTCTGATTGAGGGAAAAGTTTGCGACCTCG
ATGTTGGATTAAAATTTCTTTATGCTGCAGCAGGTATAATAGTAGGAC
>AisF143_Kattegat Reversed:
GGGCCTGCCCTGTGACCGACGGGTTTAACGGCTGCAGTGAATAGCTGTGCTAAGGTAGCG
TAATCAGTTGTCCTTTAATTGGGGAAAGGAATGAATGGTTTGACGAAAGGGTAGCTGTTT
CAGAGGTAGATAAGGAAGTTTTCTTTTAGGTGAAAAGACCTGAGTTTTTGTAAAAGACGA
GAAGACCCCGTCGAACTTAATTATAATTTTATATTAGG----------------------
------------------------------------------------------------
---------------------------------------------TTCTATATTATAAGT
TGATGTATAATAGACTCCTAATATAAAAATTTGAAATTTTATTGGGGCAATAGAAAGTAA
TGAGAATCGCTTTTTTATAATATAAAGATCCATTATGATTGAAAAAAGCAAAAGTTACCG
CGGGGATAACAGCGTTATTTTTTTTGAGAGTTCTGATTGAGGGAAAAGTTTGCGACCTCG
ATGTTGGATTAAAATTTCTTTATGCTGCAGCAGGTATAATAGTAGGAC
>AisF144_Kattegat Reversed:
GGGCCTGCCCTGTGACCGACGGGTTTAACGGCTGCAGTGAATAGCTGTGCTAAGGTAGCG
TAATCAGTTGTCCTTTAATTGGGGAAAGGAATGAATGGTTTGACGAAAGGGTAGCTGTTT
CAGAGGTAGATAAGGAAGTTTTCTTTCAGGTGAAAAGACCTGAGTTTTTGTAAAAGACGA
GAAGACCCCGTCGAACTTAATTATAATTTTATATTAGG----------------------
------------------------------------------------------------
---------------------------------------------TTCTATATTATAAGT
TGATGTGTAATAGACTCCTAGTATAAAAATTTGAAATTTTATTGGGGCAATAGAAAGCAA
TGAGAATCGCTTTTTTATAATATAAAGATCCATTATGATTGAAAAAAGCAAAAGTTACCG
CGGGGATAACAGCGTTATTTTTTCTGAGAGTTCTGATTGAGGGAAAAGTTTGCGACCTCG
ATGTTGGATTAAAATTTCTTTATGCTGCAGCAGGTATAATAGTAGGAC
>AisF145_Kattegat Reversed:
GGGCCTGCCCTGTGACCGACGGGTTTAACGGCTGCAGTGAATAGCTGTGCTAAGGTAGCG
TAATCAGTTGTCCTTTAATTGGGGAAAGGAATGAATGGTTTGACGAAAGGGTAGCTGTTT
CAGAGGTAGATAAGGAAGTTTTCTTTTAGGTGAAAAGACCTGAGTTTTTGTAAAAGACGA
GAAGACCCCGTCGAACTTAATTATAATTTTATATTAGG----------------------
------------------------------------------------------------
---------------------------------------------TTCTATATTATAAGT
TGATGTATAATAGACTCCTAATATAAAAATTTGAAATTTTATTGGGGCAATAGAAAGTAA
TGAGAATCGCTTTTTTATAATATAAAGATCCATTATGATTGAAAAAAGCAAAAGTTACCG
CGGGGATAACAGCGTTATTTTTTTTGAGAGTTCTGATTGAGGGAAAAGTTTGCGACCTCG
ATGTTGGATTAAAATTTCTTTATGCTGCAGCAGGTATAATAGTAGGAC
>AisF146_Kattegat Reversed:
GGGCCTGCCCTGTGACCGACGGGTTTAACGGCTGCAGTGAATAGCTGTGCTAAGGTAGCG
TAATCAGTTGTCCTTTAATTGGGGAAAGGAATGAATGGTTTGACGAAAGGGTAGCTGTTT
CAGAGGTAGATAAGGAAGTTTTCTTTCAGGTGAAAAGACCTGAGTTTTTGTAAAAGACGA
GAAGACCCCGTCGAACTTAATTATAATTTTATATTAGG----------------------
------------------------------------------------------------
---------------------------------------------TTCTATATTATAAGT
TGATGTGTAATAGACTCCTAGTATAAAAATTTGAAATTTTATTGGGGCAATAGAAAGCAA
TGAGAATCGCTTTTTTATAATATAAAGATCCATTATGATTGAAAAAAGCAAAAGTTACCG
CGGGGATAACAGCGTTATTTTTTCTGAGAGTTCTGATTGAGGGAAAAGTTTGCGACCTCG
ATGTTGGATTAAAATTTCTTTATGCTGCAGCAGGTATAATAGTAGGAC
>AisF147_Kattegat Reversed:
GGGCCTGCCCTGTGACCGACGGGTTTAACGGCTGCAGTGAATAGCTGTGCTAAGGTAGCG
TAATCAGTTGTCCTTTAATTGGGGAAAGGAATGAATGGTTTGACGAAAGGGTAGCTGTTT
CAGAGGTAGATAAGGAAGTTTTCTTTTAGGTGAAAAGACCTGAGTTTTTGTAAAAGACGA
GAAGACCCCGTCGAACTTAATTATAATTTTATATTAGG----------------------
------------------------------------------------------------
---------------------------------------------TTCTATATTATAAGT
TGATGTATAATAGACTCCTAATATAAAAATTTGAAATTTTATTGGGGCAATAGAAAGTAA
TGAGAATCGCTTTTTTATAATATAAAGATCCATTATGATTGAAAAAAGCAAAAGTTACCG
CGGGGATAACAGCGTTATTTTTTTTGAGAGTTCTGATTGAGGGAAAAGTTTGCGACCTCG
ATGTTGGATTAAAATTTCTTTATGCTGCAGCAGGTATAATAGTAGGAC
>AisF148_Helgoland Reversed:
GGGCCTGCCCTGTGACCGACGGGTTTAACGGCTGCAGTGAATAGCTGTGCTAAGGTAGCG
TAATCAGTTGTCCTTTAATTGGGGAAAGGAATGAATGGTTTGACGAAAGGGTAGCTGTTT
CAGAGGTAGATAAGGAAGTTTTCTTTTAGGTGAAAAGACCTGAGTTTTTGTAAAAGACGA
GAAGACCCCGTCGAACTTAATTATAATTTTATATTAGG----------------------
------------------------------------------------------------
---------------------------------------------TTCTATATTATAAGT
TGATGTATAATAGACTCCTAATATAAAAATTTGAAATTTTATTGGGGCAATAGAAAGTAA
TGAGAATCACTTTTTTATAATATAAAGATCCATTATGATTGAAAAAAGCAAAAGTTACCG
CGGGGATAACAGCGTTATTTTTTTTGAGAGTTCTGATTGAGGGAAAAGTTTGCGACCTCG
ATGTTGGATTAAAATTTCTTTATGCTGCAGCAGGTATAATAGTAGGAC
>AisF150_Helgoland Reversed:
GGGCCTGCCCTGTGACCGACGGGTTTAACGGCTGCAGTGAATAGCTGTGCTAAGGTAGCG
TAATCAGTTGTCCTTTAATTGGGGAAAGGAATGAATGGTTTGACGAAAGGGTAGCTGTTT
CAGAGGTAGATAAGGAAGTTTTCTTTTAGGTGAAAAGACCTGAGTTTTTGTAAAAGACGA
GAAGACCCCGTCGAACTTAATTATAATTTTATATTAGG----------------------
------------------------------------------------------------
---------------------------------------------TTCTATATTATAAGT
TGATGTATAATAGACTCCTAATATAAAAATTTGAAATTTTATTGGGGCAATAGAAAGTAA
TGAGAATCACTTTTTTATAATATAAAGATCCATTATGATTGAAAAAAGCAAAAGTTACCG
CGGGGATAACAGCGTTATTTTTTTTGAGAGTTCTGATTGAGGGAAAAGTTTGCGACCTCG
ATGTTGGATTAAAATTTCTTTATGCTGCAGCAGGTATAATAGTAGGAC
>AisF151_Helgoland Reversed:
GGGCCTGCCCTGTGACCGACGGGTTTAACGGCTGCAGTGAATAGCTGTGCTAAGGTAGCG
TAATCAGTTGTCCTTTAATTGGGGAAAGGAATGAATGGTTTGACGAAAGGGTAGCTGTTT
CAGAGGTAGATAAGGAAGTTTTCTTTCAGGTGAAAAGACCTGAGTTTTTGTAAAAGACGA
GAAGACCCCGTCGAACTTAATTATAATTTTATATTAGG----------------------
------------------------------------------------------------
---------------------------------------------TTCTATATTATAAGT
TGATGTGTAATAGACTCCTAGTATAAAAATTTGAAATTTTATTGGGGCAATAGAAAGCAA
TGAGAATCGCTTTTTTATAATATAAAGATCCATTATGATTGAAAAAAGCAAAAGTTACCG
CGGGGATAACAGCGTTATTTTTTCTGAGAGTTCTGATTGAGGGAAAAGTTTGCGACCTCG
ATGTTGGATTAAAATTTCTTTATGCTGCAGCAGGTATAATAGTAGGAC
>AisF152_Helgoland Reversed:
GGGCCTGCCCTGTGACCGACGGGTTTAACGGCTGCAGTGAATAGCTGTGCTAAGGTAGCG
TAATCAGTTGTCCTTTAATTGGGGAAAGGAATGAATGGTTTGACGAAAGGGTAGCTGTTT
CAGAGGTAGATAAGGAAGTTTTCTTTTAGGTGAAAAGACCTGAGTTTTTGTAAAAGACGA
GAAGACCCCGTCGAACTTAATTATAATTTTATATTAGG----------------------
------------------------------------------------------------
---------------------------------------------TTCTATATTATAAGT
TGATGTATAATAGACTCCTAATATAAAAATTTGAAATTTTATTGGGGCAATAGAAAGTAA
TGAGAATCGCTTTTTTATAATATAAAGATCCATTATGATTGAAAAAAGCAAAAGTTACCG
CGGGGATAACAGCGTTATTTTTTTTGAGAGTTCTGATTGAGGGAAAAGTTTGCGACCTCG
ATGTTGGATTAAAATTTCTTTATGCTGCAGCAGGTATAATAGTAGGAC
>AisF153_Helgoland Reversed:
GGGCCTGCCCTGTGACCGACGGGTTTAACGGCTGCAGTGAATAGCTGTGCTAAGGTAGCG
TAATCAGTTGTCCTTTAATTGGGGAAAGGAATGAATGGTTTGACGAAAGGGTAGCTGTTT
CAGAGGTAGATAAGGAAGTTTTCTTTTAGGTGAAAAGACCTGAGTTTTTGTAAAAGACGA
GAAGACCCCGTCGAACTTAATTATAATTTTATATTAGG----------------------
------------------------------------------------------------
---------------------------------------------TTCTATATTATAAGT
TGATGTATAATAGACTCCTAATATAAAAATTTGAAATTTTATTGGGGCAATAGAAAGTAA
TGAGAATCGCTTTTTTATAATATAAAGATCCATTATGATTGAAAAAAGCAAAAGTTACCG
CGGGGATAACAGCGTTATTTTTTTTGAGAGTTCTGATTGAGGGAAAAGTTTGCGACCTCG
ATGTTGGATTAAAATTTCTTTATGCTGCAGCAGGTATAATAGTAGGAC
>AisF154_Helgoland Reversed:
GGGCCTGCCCTGTGACCGACGGGTTTAACGGCTGCAGTGAATAGCTGTGCTAAGGTAGCG
TAATCAGTTGTCCTTTAATTGGGGAAAGGAATGAATGGTTTGACGAAAGGGTAGCTGTTT
CAGAGGTAGATAAGGAAGTTTTCTTTCAGGTGAAAAGACCTGAGTTTTTGTAAAAGACGA
GAAGACCCCGTCGAACTTAATTATAATTTTATATTAGG----------------------
------------------------------------------------------------
---------------------------------------------TTCTATATTATAAGT
TGATGTGTAATAGACTCCTAGTATAAAAATTTGAAATTTTATTGGGGCAATAGAAAGCAA
TGAGAATCGCTTTTTTATAATATAAAGATCCATTATGATTGAAAAAAGCAAAAGTTACCG
CGGGGATAACAGCGTTATTTTTTCTGAGAGTTCTGATTGAGGGAAAAGTTTGCGACCTCG
ATGTTGGATTAAAATTTCTTTATGCTGCAGCAGGTATAATAGTAGGAC
>AisF155_Helgoland Reversed:
GGGCCTGCCCTGTGACCGACGGGTTTAACGGCTGCAGTGAATAGCTGTGCTAAGGTAGCG
TAATCAGTTGTCCTTTAATTGGGGAAAGGAATGAATGGTTTGACGAAAGGGTAGCTGTTT
CAGAGGTAGATAAGGAAGTTTTCTTTCAGGTGAAAAGACCTGAGTTTTTGTAAAAGACGA
GAAGACCCCGTCGAACTTAATTATAATTTTATATTAGG----------------------
------------------------------------------------------------
---------------------------------------------TTCTATATTATAAGT
TGATGTGTAATAGACTCCTAGTATAAAAATTTGAAATTTTATTGGGGCAATAGAAAGCAA
TGAGAATCGCTTTTTTATAATATAAAGATCCATTATGATTGAAAAAAGCAAAAGTTACCG
CGGGGATAACAGCGTTATTTTTTCTGAGAGTTCTGATTGAGGGAAAAGTTTGCGACCTCG
ATGTTGGATTAAAATTTCTTTATGCTGCAGCAGGTATAATAGTAGGAC
>AisF156_Helgoland Reversed:
GGGCCTGCCCTGTGACCGACGGGTTTAACGGCTGCAGTGAATAGCTGTGCTAAGGTAGCG
TAATCAGTTGTCCTTTAATTGGGGAAAGGAATGAATGGTTTGACGAAAGGGTAGCTGTTT
CAGAGGTAGATAAGGAAGTTTTCTTTCAGGTGAAAAGACCTGAGTTTTTGTAAAAGACGA
GAAGACCCCGTCGAACTTAATTATAATTTTATATTAGG----------------------
------------------------------------------------------------
---------------------------------------------TTCTATATTATAAGT
TGATGTGTAATAGACTCCTAGTATAAAAATTTGAAATTTTATTGGGGCAATAGAAAGCAA
TGAGAATCGCTTTTTTATAATATAAAGATCCATTATGATTGAAAAAAGCAAAAGTTACCG
CGGGGATAACAGCGTTATTTTTTCTGAGAGTTCTGATTGAGGGAAAAGTTTGCGACCTCG
ATGTTGGATTAAAATTTCTTTATGCTGCAGCAGGTATAATAGTAGGAC
>AisF157_Helgoland Reversed:
GGGCCTGCCCTGTGACCGACGGGTTTAACGGCTGCAGTGAATAGCTGTGCTAAGGTAGCG
TAATCAGTTGTCCTTTAATTGGGGAAAGGAATGAATGGTTTGACGAAAGGGTAGCTGTTT
CAGAGGTAGATAAGGAAGTTTTCTTTCAGGTGAAAAGACCTGAGTTTTTGTAAAAGACGA
GAAGACCCCGTCGAACTTAATTATAATTTTATATTAGG----------------------
------------------------------------------------------------
---------------------------------------------TTCTATATTATAAGT
TGATGTGTAATAGACTCCTAGTATAAAAATTTGAAATTTTATTGGGGCAATAGAAAGCAA
TGAGAATCGCTTTTTTATAATATAAAGATCCATTATGATTGAAAAAAGCAAAAGTTACCG
CGGGGATAACAGCGTTATTTTTTCTGAGAGTTCTGATTGAGGGAAAAGTTTGCGACCTCG
ATGTTGGATTAAAATTTCTTTATGCTGCAGCAGGTATAATAGTAGGAC
>AisF158_Helgoland Reversed:
GGGCCTGCCCTGTGACCGACGGGTTTAACGGCTGCAGTGAATAGTTGTGCTAAGGTAGCG
TAATCAGTTGTCCTTTAATTGGGGAAAGGAATGAATGGTTTGACGAAAGGGTAGCTGTTT
CAGAGGTAGATAAGGAAGTTTTCTTTCAGGTGAAAAGACCTGAGTTTTTGTAAAAGACGA
GAAGACCCCGTCGAACTTAATTATAATTTTATATTAGG----------------------
------------------------------------------------------------
---------------------------------------------TTCTATATTATAAGT
TGATGTGTAATAGACTCCTAGTATAAAAATTTGAAGTTTTATTGGGGCAATAGAAAGCAA
TGAGAATCGCTTTTTTATAATATAAAGATCCATTATGATTGAAAAAAGCAAAAGTTACCG
CGGGGATAACAGCGTTATTTTTTCTGAGAGTTCTGATTGAGGGAAAAGTTTGCGACCTCG
ATGTTGGATTAAAATTTCTTTATGCTGCAGCAGGTATAATAGTAGGAC
>AisF159_Helgoland Reversed:
GGGCCTGCCCTGTGACCGACGGGTTTAACGGCTGCAGTGAATAGCTGTGCTAAGGTAGCG
TAATCAGTTGTCCTTTAATTGGGGAAAGGAATGAATGGTTTGACGAAAGGGTAGCTGTTT
CAGAGGTAGATAAGGAAGTTTTCTTTTAGGTGAAAAGACCTGAGTTTTTGTAAAAGACGA
GAAGACCCCGTCGAACTTAATTATAATTTTATATTAGG----------------------
------------------------------------------------------------
---------------------------------------------TTCTATATTATAAGT
TGATGTATAATAGACTCCTAATATAAAAATTTGAAATTTTATTGGGGCAATAGAAAGTAA
TGAGAATCGCTTTTTTATAATATAAAGATCCATTATGATTGAAAAAAGCAAAAGTTACCG
CGGGGATAACAGCGTTATTTTTTTTGAGAGTTCTGATTGAGGGAAAAGTTTGCGACCTCG
ATGTTGGATTAAAATTTCTTTATGCTGCAGCAGGTATAATAGTAGGAC
>AisF161_Helgoland Reversed:
GGGCCTGCCCTGTGACCGACGGGTTTAACGGCTGCAGTGAATAGCTGTGCTAAGGTAGCG
TAATCAGTTGTCCTTTAATTGGGGAAAGGAATGAATGGTTTGACGAAAGGGTAGCTGTTT
CAGAGGTAGATAAGGAAGTTTTCTTTTAGGTGAAAAGACCTGAGTTTTTGTAAAAGACGA
GAAGACCCCGTCGAACTTAATTATAATTTTATATTAGG----------------------
------------------------------------------------------------
---------------------------------------------TTCTATATTATAAGT
TGATGTATAATAGACTCCTAATATAAAAATTTGAAATTTTATTGGGGCAATAGAAAGTAA
TGAGAATCGCTTTTTTATAATATAAAGATCCATTATGATTGAAAAAAGCAAAAGTTACCG
CGGGGATAACAGCGTTATTTTTTTTGAGAGTTCTGATTGAGGGAAAAGTTTGCGACCTCG
ATGTTGGATTAAAATTTCTTTATGCTGCAGCAGGTATAATAGTAGGAC
>AisF162_Helgoland Reversed:
GGGCCTGCCCTGTGACCGACGGGTTTAACGGCTGCAGTGAATAGCTGTGCTAAGGTAGCG
TAATCAGTTGTCCTTTAATTGGGGAAAGGAATGAATGGTTTGACGAAAGGGTAGCTGTTT
CAGAGGTAGATAAGGAAGTTTTCTTTTAGGTGAAAAGACCTGAGTTTTTGTAAAAGACGA
GAAGACCCCGTCGAACTTAATTATAATTTTATATTAGG----------------------
------------------------------------------------------------
---------------------------------------------TTCTATATTATAAGT
TGATGTATAATAGACTCCTAATATAAAAATTTGAAATTTTATTGGGGCAATAGAAAGTAA
TGAGAATCGCTTTTTTATAATATAAAGATCCATTATGATTGAAAAAAGCAAAAGTTACCG
CGGGGATAACAGCGTTATTTTTTTTGAGAGTTCTGATTGAGGGAAAAGTTTGCGACCTCG
ATGTTGGATTAAAATTTCTTTATGCTGCAGCAGGTATAATAGTAGGAC
>AisF163_Helgoland Reversed:
GGGCCTGCCCTGTGACCGACGGGTTTAACGGCTGCAGTGAATAGCTGTGCTAAGGTAGCG
TAATCAGTTGTCCTTTAATTGGGGAAAGGAATGAATGGTTTGACGAAAGGGTAGCTGTTT
CAGAGGTAGATAAGGAAGTTTTCTTTCAGGTGAAAAGACCTGAGTTTTTGTAAAAGACGA
GAAGACCCCGTCGAACTTAATTATAATTTTATATTAGG----------------------
------------------------------------------------------------
---------------------------------------------TTCTATATTATAAGT
TGATGTGTAATAGACTCCTAGTATAAAAATTTGAAATTTTATTGGGGCAATAGAAAGCAA
TGAGAATCGCTTTTTTATAATATAAAGATCCATTATGATTGAAAAAAGCAAAAGTTACCG
CGGGGATAACAGCGTTATTTTTTCTGAGAGTTCTGATTGAGGGAAAAGTTTGCGACCTCG
ATGTTGGATTAAAATTTCTTTATGCTGCAGCAGGTATAATAGTAGGAC
>AisF164_Helgoland Reversed:
GGGCCTGCCCTGTGACCGACGGGTTTAACGGCTGCAGTGAATAGCTGTGCTAAGGTAGCG
TAATCAGTTGTCCTTTAATTGGGGAAAGGAATGAATGGTTTGACGAAAGGGTAGCTGTTT
CAGAGGTAGATAAGGAAGTTTTCTTTCAGGTGAAAAGACCTGAGTTTTTGTAAAAGACGA
GAAGACCCCGTCGAACTTAATTATAATTTTATATTAGG----------------------
------------------------------------------------------------
---------------------------------------------TTCTATATTATAAGT
TGATGTGTAATAGACTCCTAGTATAAAAATTTGAAATTTTATTGGGGCAATAGAAAGCAA
TGAGAATCGCTTTTTTATAATATAAAGATCCATTATGATTGAAAAAAGCAAAAGTTACCG
CGGGGATAACAGCGTTATTTTTTCTGAGAGTTCTGATTGAGGGAAAAGTTTGCGACCTCG
ATGTTGGATTAAAATTTCTTTATGCTGCAGCAGGTATAATAGTAGGAC
>AisF166_Helgoland Reversed:
GGGCCTGCCCTGTGACCGACGGGTTTAACGGCTGCAGTGAATAGCTGTGCTAAGGTAGCG
TAATCAGTTGTCCTTTAATTGGGGAAAGGAATGAATGGTTTGACGAAAGGGTAGCTGTTT
CAGAGGTAGATAAGGAAGTTTTCTTTCAGGTGAAAAGACCTGAGTTTTTGTAAAAGACGA
GAAGACCCCGTCGAACTTAATTATAATTTTATATTAGG----------------------
------------------------------------------------------------
---------------------------------------------TTCTATATTATAAGT
TGATGTGTAATAGACTCCTAGTATAAAAATTTGAAATTTTATTGGGGCAATAGAAAGCAA
TGAGAATCGCTTTTTTATAATATAAAGATCCATTATGATTGAAAAAAGCAAAAGTTACCG
CGGGGATAACAGCGTTATTTTTTCTGAGAGTTCTGATTGAGGGAAAAGTTTGCGACCTCG
ATGTTGGATTAAAATTTCTTTATGCTGCAGCAGGTATAATAGTAGGAC
>AisF167_Helgoland Reversed:
GGGCCTGCCCTGTGACCGACGGGTTTAACGGCTGCAGTGAATAGCTGTGCTAAGGTAGCG
TAATCAGTTGTCCTTTAATTGGGGAAAGGAATGAATGGTTTGACGAAAGGGTAGCTGTTT
CAGAGGTAGATAAGGAAGTTTTCTTTCAGGTGAAAAGACCTGAGTTTTTGTAAAAGACGA
GAAGACCCCGTCGAACTTAATTATAATTTTATATTAGG----------------------
------------------------------------------------------------
---------------------------------------------TTCTATATTATAAGT
TGATGTGTAATAGACTCCTAATATAAAAATTTGAAATTTTATTGGGGCAATAGAAAGCAA
TGAGAATCGCTTTTTTATAATATAAAGATCCATTATGATTGAAAAAAGCAAAAGTTACCG
CGGGGATAACAGCGTTATTTTTTTTGAGAGTTCTGATTGAGGGAAAAGTTTGCGACCTCG
ATGTTGGATTAAAATTTCTTTATGCTGCAGCAGGTATAATAGTAGGAC
>AisF168_Helgoland Reversed:
GGGCCTGCCCTGTGACCGACGGGTTTAACGGCTGCAGTGAATAGCTGTGCTAAGGTAGCG
TAATCAGTTGTCCTTTAATTGGGGAAAGGAATGAATGGTTTGACGAAAGGGTAGCTGTTT
CAGAGGTAGATAAGGAAGTTTTCTTTCAGGTGAAAAGACCTGAGTTTTTGTAAAAGACGA
GAAGACCCCGTCGAACTTAATTATAATTTTATATTAGG----------------------
------------------------------------------------------------
---------------------------------------------TTCTATATTATAAGT
TGATGTGTAATAGACTCCTAGTATAAAAATTTGAAATTTTATTGGGGCAATAGAAAGCAA
TGAGAATCGCTTTTTTATAATATAAAGATCCATTATGATTGAAAAAAGCAAAAGTTACCG
CGGGGATAACAGCGTTATTTTTTCTGAGAGTTCTGATTGAGGGAAAAGTTTGCGACCTCG
ATGTTGGATTAAAATTTCTTTATGCTGCAGCAGGTATAATAGTAGGAC
>AisF169_Helgoland Reversed:
GGGCCTGCCCTGTGACCGACGGGTTTAACGGCTGCAGTGAATAGCTGTGCTAAGGTAGCG
TAATCAGTTGTCCTTTAATTGGGGAAAGGAATGAATGGTTTGACGAAAGGGTAGCTGTTT
CAGAGGTAGATAAGGAAGTTTTCTTTCAGGTGAAAAGACCTGAGTTTTTGTAAAAGACGA
GAAGACCCCGTCGAACTTAATTATAATTTTATATTAGG----------------------
------------------------------------------------------------
---------------------------------------------TTCTATATTATAAGT
TGATGTGTAATAGACTCCTAGTATAAAAATTTGAAATTTTATTGGGGCAATAGAAAGCAA
TGAGAATCGCTTTTTTATAATATAAAGATCCATTATGATTGAAAAAAGCAAAAGTTACCG
CGGGGATAACAGCGTTATTTTTTCTGAGAGTTCTGATTGAGGGAAAAGTTTGCGACCTCG
ATGTTGGATTAAAATTTCTTTATGCTGCAGCAGGTATAATAGTAGGAC
>AisF170_Helgoland Reversed:
GGGCCTGCCCTGTGACCGACGGGTTTAACGGCTGCAGTGAATAGCTGTGCTAAGGTAGCG
TAATCAGTTGTCCTTTAATTGGGGAAAGGAATGAATGGTTTGACGAAAGGGTAGCTGTTT
CAGAGGTAGATAAGGAAGTTTTCTTTCAGGTGAAAAGACCTGAGTTTTTGTAAAAGACGA
GAAGACCCCGTCGAACTTAATTATAATTTTATATTAGG----------------------
------------------------------------------------------------
---------------------------------------------TTCTATATTATAAGT
TGATGTGTAATAGACTCCTAGTATAAAAATTTGAAATTTTATTGGGGCAATAGAAAGCAA
TGAGAATCGCTTTTTTATAATATAAAGATCCATTATGATTGAAAAAAGCAAAAGTTACCG
CGGGGATAACAGCGTTATTTTTTCTGAGAGTTCTGATTGAGGGAAAAGTTTGCGACCTCG
ATGTTGGATTAAAATTTCTTTATGCTGCAGCAGGTATAATAGTAGGAC
>AisF171_Helgoland Reversed:
GGGCCTGCCCTGTGACCGACGGGTTTAACGGCTGCAGTGAATAGCTGTGCTAAGGTAGCG
TAATCAGTTGTCCTTTAATTGGGGAAAGGAATGAATGGTTTGACGAAAGGGTAGCTGTTT
CAGAGGTAGATAAGGAAGTTTTCTTTCAGGTGAAAAGACCTGAGTTTTTGTAAAAGACGA
GAAGACCCCGTCGAACTTAATTATAATTTTATATTAGG----------------------
------------------------------------------------------------
---------------------------------------------TTCTATATTATAAGT
TGATGTGTAATAGACTCCTAATATAAAAATTTGAAATTTTATTGGGGCAATAGAAAGCAA
TGAGAATCGCTTTTTTATAATATAAAGATCCATTATGATTGAAAAAAGCAAAAGTTACCG
CGGGGATAACAGCGTTATTTTTTTTGAGAGTTCTGATTGAGGGAAAAGTTTGCGACCTCG
ATGTTGGATTAAAATTTCTTTATGCTGCAGCAGGTATAATAGTAGGAC
>AisF172_BalticSea Reversed:
GGGCCTGCCCTGTGACCGACGGGTTTAACGGCTGCAGTGAATAGCTGTGCTAAGGTAGCG
TAATCAGTTGTCCTTTAATTGGGGAAAGGAATGAATGGTTTGACGAAAGGGTAGCTGTTT
CAGAGGTAGATAAGGAAGTTTTCTTTTAGGTGAAAAGACCTGAGTTTTTGTAAAAGACGA
GAAGACCCCGTCGAACTTAATTATAATTTTATATTAGG----------------------
------------------------------------------------------------
---------------------------------------------TTCTATATTATAAGT
TGATGTATAATAGACTCCTAATATAAAAATTTGAAATTTTATTGGGGCAATAGAAAGTAA
TGAGAATCGCTTTTTTATAATATAAAGATCCATTATGATTGAAAAAAGCAAAAGTTACCG
CGGGGATAACAGCGTTATTTTTTTTGAGAGTTCTGATTGAGGGAAAAGTTTGCGACCTCG
ATGTTGGATTAAAATTTCTTTATGCTGCAGCAGGTATAATAGTAGGAC
>AisF173_BalticSea Reversed:
GGGCCTGCCCTGTGACCGACGGGTTTAACGGCTGCAGTGAATAGCTGTGCTAAGGTAGCG
TAATCAGTTGTCCTTTAATTGGGGAAAGGAATGAATGGTTTGACGAAAGGGTAGCTGTTT
CAGAGGTAGATAAGGAAGTTTTCTTTTAGGTGAAAAGACCTGAGTTTTTGTAAAAGACGA
GAAGACCCCGTCGAACTTAATTATAATTTTATATTAGG----------------------
------------------------------------------------------------
---------------------------------------------TTCTATATTATAAGT
TGATGTATAATAGACTCCTAATATAAAAATTTGAAATTTTATTGGGGCAATAGAAAGTAA
TGAGAATCACTTTTTTATAATATAAAGATCCATTATGATTGAAAAAAGCAAAAGTTACCG
CGGGGATAACAGCGTTATTTTTTTTGAGAGTTCTGATTGAGGGAAAAGTTTGCGACCTCG
ATGTTGGATTAAAATTTCTTTATGCTGCAGCAGGTATAATAGTAGGAC
>AisF174_BalticSea Reversed:
GGGCCTGCCCTGTGACCGACGGGTTTAACGGCTGCAGTGAATAGCTGTGCTAAGGTAGCG
TAATCAGTTGTCCTTTAATTGGGGAAAGGAATGAATGGTTTGACGAAAGGGTAGCTGTTT
CAGAGGTAGATAAGGAAGTTTTCTTTCAGGTGAAAAGACCTGAGTTTTTGTAAAAGACGA
GAAGACCCCGTCGAACTTAATTATAATTTTATATTAGG----------------------
------------------------------------------------------------
---------------------------------------------TTCTATATTATAAGT
TGATGTGTAATAGACTCCTAGTATAAAAATTTGAAATTTTATTGGGGCAATAGAAAGCAA
TGAGAATCGCTTTTTTATAATATAAAGATCCATTATGATTGAAAAAAGCAAAAGTTACCG
CGGGGATAACAGCGTTATTTTTTCTGAGAGTTCTGATTGAGGGAAAAGTTTGCGACCTCG
ATGTTGGATTAAAATTTCTTTATGCTGCAGCAGGTATAATAGTAGGAC
>AisF175_BalticSea Reversed:
GGGCCTGCCCTGTGACCGACGGGTTTAACGGCTGCAGTGAATAGCTGTGCTAAGGTAGCG
TAATCAGTTGTCCTTTAATTGGGGAAAGGAATGAATGGTTTGACGAAAGGGTAGCTGTTT
CAGAGGTAGATAAGGAAGTTTTCTTTTAGGTGAAAAGACCTGAGTTTTTGTAAAAGACGA
GAAGACCCCGTCGAACTTAATTATAATTTTATATTAGG----------------------
------------------------------------------------------------
---------------------------------------------TTCTATATTATAAGT
TGATGTATAATAGACTCCTAATATAAAAATTTGAAATTTTATTGGGGCAATAGAAAGTAA
TGAGAATCACTTTTTTATAATATAAAGATCCATTATGATTGAAAAAAGCAAAAGTTACCG
CGGGGATAACAGCGTTATTTTTTTTGAGAGTTCTGATTGAGGGAAAAGTTTGCGACCTCG
ATGTTGGATTAAAATTTCTTTATGCTGCAGCAGGTATAATAGTAGGAC
>AisF176_BalticSea Reversed:
GGGCCTGCCCTGTGACCGACGGGTTTAACGGCTGCAGTGAATAGCTGTGCTAAGGTAGCG
TAATCAGTTGTCCTTTAATTGGGGAAAGGAATGAATGGTTTGACGAAAGGGTAGCTGTTT
CAGAGGTAGATAAGGAAGTTTTCTTTCAGGTGAAAAGACCTGAGTTTTTGTAAAAGACGA
GAAGACCCCGTCGAACTTAATTATAATTTTATATTAGG----------------------
------------------------------------------------------------
---------------------------------------------TTCTATATTATAAGT
TGATGTGTAATAGACTCCTAGTATAAAAATTTGAAATTTTATTGGGGCAATAGAAAGCAA
TGAGAATCGCTTTTTTATAATATAAAGATCCATTATGATTGAAAAAAGCAAAAGTTACCG
CGGGGATAACAGCGTTATTTTTTCTGAGAGTTCTGATTGAGGGAAAAGTTTGCGACCTCG
ATGTTGGATTAAAATTTCTTTATGCTGCAGCAGGTATAATAGTAGGAC
>AisF177_BalticSea Reversed:
GGGCCTGCCCTGTGACCGACGGGTTTAACGGCTGCAGTGAATAGCTGTGCTAAGGTAGCG
TAATCAGTTGTCCTTTAATTGGGGAAAGGAATGAATGGTTTGACGAAAGGGTAGCTGTTT
CAGAGGTAGATAAGGAAGTTTTCTTTTAGGTGAAAAGACCTGAGTTTTTGTAAAAGACGA
GAAGACCCCGTCGAACTTAATTATAATTTTATATTAGG----------------------
------------------------------------------------------------
---------------------------------------------TTCTATATTATAAGT
TGATGTATAATAGACTCCTAATATAAAAATTTGAAATTTTATTGGGGCAATAGAAAGTAA
TGAGAATCGCTTTTTTATAATATAAAGATCCATTATGATTGAAAAAAGCAAAAGTTACCG
CGGGGATAACAGCGTTATTTTTTTTGAGAGTTCTGATTGAGGGAAAAGTTTGCGACCTCG
ATGTTGGATTAAAATTTCTTTATGCTGCAGCAGGTATAATAGTAGGAC
>AisF178_BalticSea Reversed:
GGGCCTGCCCTGTGACCGACGGGTTTAACGGCTGCAGTGAATAGCTGTGCTAAGGTAGCG
TAATCAGTTGTCCTTTAATTGGGGAAAGGAATGAATGGTTTGACGAAAGGGTAGCTGTTT
CAGAGGTAGATAAGGAAGTTTTCTTTCAGGTGAAAAGACCTGAGTTTTTGTAAAAGACGA
GAAGACCCCGTCGAACTTAATTATAATTTTATATTAGG----------------------
------------------------------------------------------------
---------------------------------------------TTCTATATTATAAGT
TGATGTGTAATAGACTCCTAATATAAAAATTTGAAATTTTATTGGGGCAATAGAAAGCAA
TGAGAATCGCTTTTTTATAATATAAAGATCCATTATGATTGAAAAAAGCAAAAGTTACCG
CGGGGATAACAGCGTTATTTTTTTTGAGAGTTCTGATTGAGGGAAAAGTTTGCGACCTCG
ATGTTGGATTAAAATTTCTTTATGCTGCAGCAGGTATAATAGTAGGAC
>AisF179_BalticSea Reversed:
GGGCCTGCCCTGTGACCGACGGGTTTAACGGCTGCAGTGAATAGCTGTGCTAAGGTAGCG
TAATCAGTTGTCCTTTAATTGGGGAAAGGAATGAATGGTTTGACGAAAGGGTAGCTGTTT
CAGAGGTAGATAAGGAAGTTTTCTTTCAGGTGAAAAGACCTGAGTTTTTGTAAAAGACGA
GAAGACCCCGTCGAACTTAATTATAATTTTATATTAGG----------------------
------------------------------------------------------------
---------------------------------------------TTCTATATTATAAGT
TGATGTGTAATAGACTCCTAGTATAAAAATTTGAAATTTTATTGGGGCAATAGAAAGCAA
TGAGAATCGCTTTTTTATAATATAAAGATCCATTATGATTGAAAAAAGCAAAAGTTACCG
CGGGGATAACAGCGTTATTTTTTCTGAGAGTTCTGATTGAGGGAAAAGTTTGCGACCTCG
ATGTTGGATTAAAATTTCTTTATGCTGCAGCAGGTATAATAGTAGGAC
>AisF181_BalticSea Reversed:
GGGCCTGCCCTGTGACCGACGGGTTTAACGGCTGCAGTGAATAGCTGTGCTAAGGTAGCG
TAATCAGTTGTCCTTTAATTGGGGAAAGGAATGAATGGTTTGACGAAAGGGTAGCTGTTT
CAGAGGTAGATAAGGAAGTTTTCTTTTAGGTGAAAAGACCTGAGTTTTTGTAAAAGACGA
GAAGACCCCGTCGAACTTAATTATAATTTTATATTAGG----------------------
------------------------------------------------------------
---------------------------------------------TTCTATATTATAAGT
TGATGTATAATAGACTCCTAATATAAAAATTTGAAATTTTATTGGGGCAATAGAAAGTAA
TGAGAATCGCTTTTTTATAATATAAAGATCCATTATGATTGAAAAAAGCAAAAGTTACCG
CGGGGATAACAGCGTTATTTTTTTTGAGAGTTCTGATTGAGGGAAAAGTTTGCGACCTCG
ATGTTGGATTAAAATTTCTTTATGCTGCAGCAGGTATAATAGTAGGAC
>AisF182_BalticSea Reversed:
GGGCCTGCCCTGTGACCGACGGGTTTAACGGCTGCAGTGAATAGCTGTGCTAAGGTAGCG
TAATCAGTTGTCCTTTAATTGGGGAAAGGAATGAATGGTTTGACGAAAGGGTAGCTGTTT
CAGAGGTAGATAAGGAAGTTTTCTTTCAGGTGAAAAGACCTGAGTTTTTGTAAAAGACGA
GAAGACCCCGTCGAACTTAATTATAATTTTATATTAGG----------------------
------------------------------------------------------------
---------------------------------------------TTCTATATTATAAGT
TGATGTGTAATAGACTCCTAGTATAAAAATTTGAAATTTTATTGGGGCAATAGAAAGCAA
TGAGAATCGCTTTTTTATAATATAAAGATCCATTATGATTGAAAAAAGCAAAAGTTACCG
CGGGGATAACAGCGTTATTTTTTCTGAGAGTTCTGATTGAGGGAAAAGTTTGCGACCTCG
ATGTTGGATTAAAATTTCTTTATGCTGCAGCAGGTATAATAGTAGGAC
>AisF183_BalticSea Reversed:
GGGCCTGCCCTGTGACCGACGGGTTTAACGGCTGCAGTGAATAGCTGTGCTAAGGTAGCG
TAATCAGTTGTCCTTTAATTGGGGAAAGGAATGAATGGTTTGACGAAAGGGTAGCTGTTT
CAGAGGTAGATAAGGAAGTTTTCTTTCAGGTGAAAAGACCTGAGTTTTTGTAAAAGACGA
GAAGACCCCGTCGAACTTAATTATAATTTTATATTAGG----------------------
------------------------------------------------------------
---------------------------------------------TTCTATATTATAAGT
TGATGTGTAATAGACTCCTAGTATAAAAATTTGAAATTTTATTGGGGCAATAGAAAGCAA
TGAGAATCGCTTTTTTATAATATAAAGATCCATTATGATTGAAAAAAGCAAAAGTTACCG
CGGGGATAACAGCGTTATTTTTTCTGAGAGTTCTGATTGAGGGAAAAGTTTGCGACCTCG
ATGTTGGATTAAAATTTCTTTATGCTGCAGCAGGTATAATAGTAGGAC
>AisF184_BalticSea Reversed:
GGGCCTGCCCTGTGACCGACGGGTTTAACGGCTGCAGTGAATAGCTGTGCTAAGGTAGCG
TAATCAGTTGTCCTTTAATTGGGGAAAGGAATGAATGGTTTGACGAAAGGGTAGCTGTTT
CAGAGGTAGATAAGGAAGTTTTCTTTCAGGTGAAAAGACCTGAGTTTTTGTAAAAGACGA
GAAGACCCCGTCGAACTTAATTATAATTTTATATTAGG----------------------
------------------------------------------------------------
---------------------------------------------TTCTATATTATAAGT
TGATGTGTAATAGACTCCTAGTATAAAAATTTGAAATTTTATTGGGGCAATAGAAAGCAA
TGAGAATCGCTTTTTTATAATATAAAGATCCATTATGATTGAAAAAAGCAAAAGTTACCG
CGGGGATAACAGCGTTATTTTTTCTGAGAGTTCTGATTGAGGGAAAAGTTTGCGACCTCG
ATGTTGGATTAAAATTTCTTTATGCTGCAGCAGGTATAATAGTAGGAC
>AisF186_BalticSea Reversed:
GGGCCTGCCCTGTGACCGACGGGTTTAACGGCTGCAGTGAATAGCTGTGCTAAGGTAGCG
TAATCAGTTGTCCTTTAATTGGGGAAAGGAATGAATGGTTTGACGAAAGGGTAGCTGTTT
CAGAGGTAGATAAGGAAGTTTTCTTTCAGGTGAAAAGACCTGAGTTTTTGTAAAAGACGA
GAAGACCCCGTCGAACTTAATTATAATTTTATATTAGG----------------------
------------------------------------------------------------
---------------------------------------------TTCTATATTATAAGT
TGATGTGTAATAGACTCCTAATATAAAAATTTGAAATTTTATTGGGGCAATAGAAAGCAA
TGAGAATCGCTTTTTTATAATATAAAGATCCATTATGATTGAAAAAAGCAAAAGTTACCG
CGGGGATAACAGCGTTATTTTTTTTGAGAGTTCTGATTGAGGGAAAAGTTTGCGACCTCG
ATGTTGGATTAAAATTTCTTTATGCTGCAGCAGGTATAATAGTAGGAC
>AisF187_BalticSea Reversed:
GGGCCTGCCCTGTGACCGACGGGTTTAACGGCTGCAGTGAATAGCTGTGCTAAGGTAGCG
TAATCAGTTGTCCTTTAATTGGGGAAAGGAATGAATGGTTTGACGAAAGGGTAGCTGTTT
CAGAGGTAGATAAGGAAGTTTTCTTTTAGGTGAAAAGACCTGAGTTTTTGTAAAAGACGA
GAAGACCCCGTCGAACTTAATTATAATTTTATATTAGG----------------------
------------------------------------------------------------
---------------------------------------------TTCTATATTATAAGT
TGATGTATAATAGACTCCTAATATAAAAATTTGAAATTTTATTGGGGCAATAGAAAGTAA
TGAGAATCGCTTTTTTATAATATAAAGATCCATTATGATTGAAAAAAGCAAAAGTTACCG
CGGGGATAACAGCGTTATTTTTTTTGAGAGTTCTGATTGAGGGAAAAGTTTGCGACCTCG
ATGTTGGATTAAAATTTCTTTATGCTGCAGCAGGTATAATAGTAGGAC
>AisF188_BalticSea Reversed:
GGGCCTGCCCTGTGACCGACGGGTTTAACGGCTGCAGTGAATAGCTGTGCTAAGGTAGCG
TAATCAGTTGTCCTTTAATTGGGGAAAGGAATGAATGGTTTGACGAAAGGGTAGCTGTTT
CAGAGGTAGATAAGGAAGTTTTCTTTCAGGTGAAAAGACCTGAGTTTTTGTAAAAGACGA
GAAGACCCCGTCGAACTTAATTATAATTTTATATTAGG----------------------
------------------------------------------------------------
---------------------------------------------TTTTATATTATAAGT
TGATGTGTAATAGACTCCTAGTATAAAAATTTGAAATTTTATTGGGGCAATAGAAAGCAA
TGAGAATCGCTTTTTTATAATATAAAGATCCATTATGATTGAAAAAAGCAAAAGTTACCG
CGGGGATAACAGCGTTATTTTTTCTGAGAGTTCTGATTGAGGGAAAAGTTTGCGACCTCG
ATGTTGGATTAAAATTTCTTTATGCTGCAGCAGGTATAATAGTAGGAC
>AisF189_BalticSea Reversed:
GGGCCTGCCCTGTGACCGACGGGTTTAACGGCTGCAGTGAATAGCTGTGCTAAGGTAGCG
TAATCAGTTGTCCTTTAATTGGGGAAAGGAATGAATGGTTTGACGAAAGGGTAGCTGTTT
CAGAGGTAGATAAGGAAGTTTTCTTTCAGGTGAAAAGACCTGAGTTTTTGTAAAAGACGA
GAAGACCCCGTCGAACTTAATTATAATTTTATATTAGG----------------------
------------------------------------------------------------
---------------------------------------------TTCTATATTATAAGT
TGATGTGTAATAGACTCCTAGTATAAAAATTTGAAATTTTATTGGGGCAATAGAAAGCAA
TGAGAATCGCTTTTTTATAATATAAAGATCCATTATGATTGAAAAAAGCAAAAGTTACCG
CGGGGATAACAGCGTTATTTTTTCTGAGAGTTCTGATTGAGGGAAAAGTTTGCGACCTCG
ATGTTGGATTAAAATTTCTTTATGCTGCAGCAGGTATAATAGTAGGAC
>AisF190_BalticSea Reversed:
GGGCCTGCCCTGTGACCGACGGGTTTAACGGCTGCAGTGAATAGCTGTGCTAAGGTAGCG
TAATCAGTTGTCCTTTAATTGGGGAAAGGAATGAATGGTTTGACGAAAGGGTAGCTGTTT
CAGAGGTAGATAAGGAAGTTTTCTTTCAGGTGAAAAGACCTGAGTTTTTGTAAAAGACGA
GAAGACCCCGTCGAACTTAATTATAATTTTATATTAGG----------------------
------------------------------------------------------------
---------------------------------------------TTCTATATTATAAGT
TGATGTGTAATAGACTCCTAGTATAAAAATTTGAAATTTTATTGGGGCAATAGAAAGCAA
TGAGAATCGCTTTTTTATAATATAAAGATCCATTATGATTGAAAAAAGCAAAAGTTACCG
CGGGGATAACAGCGTTATTTTTTCTGAGAGTTCTGATTGAGGGAAAAGTTTGCGACCTCG
ATGTTGGATTAAAATTTCTTTATGCTGCAGCAGGTATAATAGTAGGAC
>AisF191_BalticSea Reversed:
GGGCCTGCCCTGTGACCGACGGGTTTAACGGCTGCAGTGAATAGCTGTGCTAAGGTAGCG
TAATCAGTTGTCCTTTAATTGGGGAAAGGAATGAATGGTTTGACGAAAGGGTAGCTGTTT
CAGAGGTAGATAAGGAAGTTTTCTTTYAGGTGAAAAGACCTGAGTTTTTGTAAAAGACGA
GAAGACCCCGTCGAACTTAATTATAATTTTATATTAGG----------------------
------------------------------------------------------------
---------------------------------------------TTCTATATTATAAGT
TGATGTATAATAGACTCCTAATATAAAAATTTGAAATTTTATTGGGGCAATAGAAAGYAA
TGAGAATCGCTTTTTTATAATATAAAGATCCATTATGATTGAAAAAAGCAAAAGTTACCG
CGGGGATAACAGCGTTATTTTTTTTGAGAGTTCTGATTGAGGGAAAAGTTTGCGACCTCG
ATGTTGGATTAAAATTTCTTTATGCTGCAGCAGGTATAATAGTAGGAC
>AisF192_BalticSea Reversed:
GGGCCTGCCCTGTGACCGACGGGTTTAACGGCTGCAGTGAATAGCTGTGCTAAGGTAGCG
TAATCAGTTGTCCTTTAATTGGGGAAAGGAATGAATGGTTTGACGAAAGGGTAGCTGTTT
CAGAGGTAGATAAGGAAGTTTTCTTTTAGGTGAAAAGACCTGAGTTTTTGTAAAAGACGA
GAAGACCCCGTCGAACTTAATTATAATTTTATATTAGG----------------------
------------------------------------------------------------
---------------------------------------------TTCTATATTATAAGT
TGATGTATAATAGACTCCTAATATAAAAATTTGAAATTTTATTGGGGCAATAGAAAGTAA
TGAGAATCGCTTTTTTATAATATAAAGATCCATTATGATTGAAAAAAGCAAAAGTTACCG
CGGGGATAACAGCGTTATTTTTTTTGAGAGTTCTGATTGAGGGAAAAGTTTGCGACCTCG
ATGTTGGATTAAAATTTCTTTATGCTGCAGCAGGTATAATAGTAGGAC
>AisF193_BalticSea Reversed:
GGGCCTGCCCTGTGACCGACGGGTTTAACGGCTGCAGTGAATAGCTGTGCTAAGGTAGCG
TAATCAGTTGTCCTTTAATTGGGGAAAGGAATGAATGGTTTGACGAAAGGGTAGCTGTTT
CAGAGGTAGATAAGGAAGTTTTCTTTCAGGTGAAAAGACCTGAGTTTTTGTAAAAGACGA
GAAGACCCCGTCGAACTTAATTATAATTTTATATTAGG----------------------
------------------------------------------------------------
---------------------------------------------TTCTATGTTATAAGT
TGATGTGTAATAGACTCCTAGTATAAAAATTTGAAATTTTATTGGGGCAATAGAAAGCAA
TGAGAATCGCTTTTTTATAATATAAAGATCCATTATGATTGAAAAAAGCAAAAGTTACCG
CGGGGATAACAGCGTTATTTTTTCTGAGAGTTCTGATTGAGGGAAAAGTTTGCGACCTCG
ATGTTGGATTAAAATTTCTTTATGCTGCAGCAGGTATAATAGTAGGAC
>AisF194_BalticSea Reversed:
GGGCCTGCCCTGTGACCGACGGGTTTAACGGCTGCAGTGAATAGCTGTGCTAAGGTAGCG
TAATCAGTTGTCCTTTAATTGGGGAAAGGAATGAATGGTTTGACGAAAGGGTAGCTGTTT
CAGAGGTAGATAAGGAAGTTTTCTTTCAGGTGAAAAGACCTGAGTTTTTGTAAAAGACGA
GAAGACCCCGTCGAACTTAATTATAATTTTATATTAGG----------------------
------------------------------------------------------------
---------------------------------------------TTCTATATTATAAGT
TGATGTGTAATAGACTCCTAATATAAAAATTTGAAATTTTATTGGGGCAATAGAAAGCAA
TGAGAATCGCTTTTTTATAATATAAAGATCCATTATGATTGAAAAAAGCAAAAGTTACCG
CGGGGATAACAGCGTTATTTTTTTTGAGAGTTCTGATTGAGGGAAAAGTTTGCGACCTCG
ATGTTGGATTAAAATTTCTTTATGCTGCAGCAGGTATAATAGTAGGAC
>AisF196_BalticSea Reversed:
GGGCCTGCCCTGTGACCGACGGGTTTAACGGCTGCAGTGAATAGCTGTGCTAAGGTAGCG
TAATCAGTTGTCCTTTAATTGGGGAAAGGAATGAATGGTTTGACGAAAGGGTAGCTGTTT
CAGAGGTAGATAAGGAAGTTTTCTTTCAGGTGAAAAGACCTGAGTTTTTGTAAAAGACGA
GAAGACCCCGTCGAACTTAATTATAATTTTATATTAGG----------------------
------------------------------------------------------------
---------------------------------------------TTCTATATTATAAGT
TGATGTGTAATAGACTCCTAGTATAAAAATTTGAAATTTTATTGGGGCAATAGAAAGCAA
TGAGAATCGCTTTTTTATAATATAAAGATCCATTATGATTGAAAAAAGCAAAAGTTACCG
CGGGGATAACAGCGTTATTTTTTCTGAGAGTTCTGATTGAGGGAAAAGTTTGCGACCTCG
ATGTTGGATTAAAATTTCTTTATGCTGCAGCAGGTATAATAGTAGGAC
>AisF197_Iceland Reversed:
GGGCCTGCCCTGTGACCGACGGGTTTAACGGCTGCAGTGAATAGCTGTGCTAAGGTAGCG
TAATCAGTTGTCCTTTAATTGGGGAAAGGAATGAATGGTTTGACGAAAGGGTAGCTGTTT
CAGAGGTAGATAAGGAAGTTTTCTTTCAGGTGAAAAGACCTGAGTTTTTGTAAAAGACGA
GAAGACCCCGTCGAACTTAATTATAATTTTATATTAGG----------------------
------------------------------------------------------------
---------------------------------------------TTCTATATTATAAGT
TGATGTGTAATAGACTCCTAGTATAAAAATTTGAAATTTTATTGGGGCAATAGAAAGCAA
TGAGAATCGCTTTTTTATAATATAAAGATCCATTATGATTGAAAAAAGCAAAAGTTACCG
CGGGGATAACAGCGTTATTTTTTCTGAGAGTTCTGATTGAGGGAAAAGTTTGCGACCTCG
ATGTTGGATTAAAATTTCTTTATGCTGCAGCAGGTATAATAGTAGGAC
>AisF200_Iceland Reversed:
GGGCCTGCCCTGTGACCGACGGGTTTAACGGCTGCAGTGAATAGCTGTGCTAAGGTAGCG
TAATCAGTTGTCCTTTAATTGGGGAAAGGAATGAATGGTTTGACGAAAGGGTAGCTGTTT
CAGAGGTAGATAAGGAAGTTTTCTTTCAGGTGAAAAGACCTGAGTTTTTGTAAAAGACGA
GAAGACCCCGTCGAACTTAATTATAGTTTTATATTAGG----------------------
------------------------------------------------------------
---------------------------------------------TTCTATATTATAAGT
TGATGTGTAATAGATTCCTAATATAAAAATTTGAAATTTTATTGGGGCAATAGAAAGCAA
TGAGAATCGCTTTTTTATAATATAAAGATCCATTATGATTGAAAAAAGCAAAAGTTACCG
CGGGGATAACAGCGTTATTTTTTTTGAGAGTTCTGATTGAGGGAAAAGTTTGCGACCTCG
ATGTTGGATTAAAATTTCTTTATGCTGCAGCAGGTATAATAGTAGGAC
>AisF201_Iceland Reversed:
GGGCCTGCCCTGTGACCGACGGGTTTAACGGCTGCAGTGAATAGCTGTGCTAAGGTAGCG
TAATCAGTTGTCCTTTAATTGGGGAAAGGAATGAATGGTTTGACGAAAGGGTAGCTGTTT
CAGAGGTAGATAAGGAAGTTTTCTTTCAGGTGAAAAGACCTGAGTTTTTGTAAAAGACGA
GAAGACCCCGTCGAACTTAATTATAATTTTATATTAGG----------------------
------------------------------------------------------------
---------------------------------------------TTCTATATTATAAGT
TGATGTGTAATAGACTCCTAGTATAAAAATTTGAAATTTTATTGGGGCAATAGAAAGCAA
TGAGAATCGCTTTTTTATAATATAAAGATCCATTATGATTGAAAAAAGCAAAAGTTACCG
CGGGGATAACAGCGTTATTTTTTCTGAGAGTTCTGATTGAGGGAAAAGTTTGCGACCTCG
ATGTTGGATTAAAATTTCTTTATGCTGCAGCAGGTATAATAGTAGGAC
>AisF202_Iceland Reversed:
GGGCCTGCCCTGTGACCGACGGGTTTAACGGCTGCAGTGAATAGCTGTGCTAAGGTAGCG
TAATCAGTTGTCCTTTAATTGGGGAAAGGAATGAATGGTTTGACGAAAGGGTAGCTGTTT
CAGAGGTAGATAAGGAAGTTTTCTTTTAGGTGAAAAGACCTGAGTTTTTGTAAAAGACGA
GAAGACCCCGTCGAACTTAATTATAATTTTATATTAGG----------------------
------------------------------------------------------------
---------------------------------------------TTCTATATTATAAGT
TGATGTGTAATAGACTCCTAGTATAAAAATTTGAAATTTTATTGGGGCAATAGAAAGCAA
TGAGAATCGCTTTTTTATAATATAAAGATCCATTATGATTGAAAAAAGCAAAAGTTACCG
CGGGGATAACAGCGTTATTTTTTCTGAGAGTTCTGATTGAGGGAAAAGTTTGCGACCTCG
ATGTTGGATTAAAATTTCTTTATGCTGCAGCAGGTATAATAGTAGGAC
>AisF203_Iceland Reversed:
GGGCCTGCCCTGTGACCGACGGGTTTAACGGCTGCAGTGAATAGCTGTGCTAAGGTAGCG
TAATCAGTTGTCCTTTAATTGGGGAAAGGAATGAATGGTTTGACGAAAGGGTAGCTGTTT
CAGAGGTAGATAAGGAAGTTTTCTTTCAGGTGAAAAGACCTGAGTTTTTGTAAAAGACGA
GAAGACCCCGTCGAACTTAATTATAATTTTATATTAGG----------------------
------------------------------------------------------------
---------------------------------------------TTCTATATTATAAGT
TGATGTGTAATAGACTCCTAGTATAAAAATTTGAAATTTTATTGGGGCAATAGAAAGCAA
TGAGAATCGCTTTTTTATAATATAAAGATCCATTATGATTGAAAAAAGCAAAAGTTACCG
CGGGGATAACAGCGTTATTTTTTCTGAGAGTTCTGATTGAGGGAAAAGTTTGCGACCTCG
ATGTTGGATTAAAATTTCTTTATGCTGCAGCAGGTATAATAGTAGGAC
>AisF205_Iceland Reversed:
GGGCCTGCCCTGTGACCGACGGGTTTAACGGCTGCAGTGAATAGCTGTGCTAAGGTAGCG
TAATCAGTTGTCCTTTAATTGGGGAAAGGAATGAATGGTTTGACGAAAGGGTAGCTGTTT
CAGAGGTAGATAAGGAAGTTTTCTTTCAGGTGAAAAGACCTGAGTTTTTGTAAAAGACGA
GAAGACCCCGTCGAACTTAATTATAATTTTATATTAGG----------------------
------------------------------------------------------------
---------------------------------------------TTCTATATTATAAGT
TGATGTGTAATAGACTC-TAGTATAAAAATTTGAAATTTTATTGGGGCAATAGAAAGCAA
TGAGAATCGCTTTTTTATAATATAAAGATCCATTATGATTGAAAAAAGCAAAAGTTACCG
CGGGGATAACAGCGTTATTTTTTCTGAGAGTTCTGATTGAGGGAAAAGTTTGCGACCTCG
ATGTTGGATTAAAATTTCTTTATGCTGCAGCAGGTATAATAGTAGGAC
>AisF206_Iceland Reversed:
GGGCCTGCCCTGTGACCGACGGGTTTAACGGCTGCAGTGAATAGCTGTGCTAAGGTAGCG
TAATCAGTTGTCCTTTAATTGGGGAAAGGAATGAATGGTTTGACGAAAGGGTAGCTGTTT
CAGAGGTAGATAAGGAAGTTTTCTTTCAGGTGAAAAGACCTGAGTTTTTGTAAAAGACGA
GAAGACCCCGTCGAACTTAATTATAATTTTATATTAGG----------------------
------------------------------------------------------------
---------------------------------------------TTCTATATTATAAGT
TGATGTGTAATAGACTCCTAGTATAAAAATTTGAAATTTTATTGGGGCAATAGAAAGCAA
TGAGAATCGCTTTTTTATAATATAAAGATCCATTATGATTGAAAAAAGCAAAAGTTACCG
CGGGGATAACAGCGTTATTTTTTCTGAGAGTTCTGATTGAGGGAAAAGTTTGCGACCTCG
ATGTTGGATTAAAATTTCTTTATGCTGCAGCAGGTATAATAGTAGGAC
>AisF207_Iceland Reversed:
GGGCCTGCCCTGTGACCGACGGGTTTAACGGCTGCAGTGAATAGCTGTGCTAAGGTAGCG
TAATCAGTTGTCCTTTAATTGGGGAAAGGAATGAATGGTTTGACGAAAGGGTAGCTGTTT
CAGAGGTAGATAAGGAAGTTTTCTTTCAGGTGAAAAGACCTGAGTTTTTGTAAAAGACGA
GAAGACCCCGTCGAACTTAATTATAATTTTATATTAGG----------------------
------------------------------------------------------------
---------------------------------------------TTCTATATTATAAGT
TGATGTGTAATAGACTCCTAGTATAAAAATTTGAAATTTTATTGGGGCAATAGAAAGCAA
TGAGAATCGCTTTTTTATAATATAAAGATCCATTATGATTGAAAAAAGCAAAAGTTACCG
CGGGGATAACAGCGTTATTTTTTCTGAGAGTTCTGATTGAGGGAAAAGTTTGCGACCTCG
ATGTTGGATTAAAATTTCTTTATGCTGCAGCAGGTATAATAGTAGGAC
>AisF208_Iceland Reversed:
GGGCCTGCCCTGTGACCGACGGGTTTAACGGCTGCAGTGAATAGCTGTGCTAAGGTAGCG
TAATCAGTTGTCCTTTAATTGGGGAAAGGAATGAATGGTTTGACGAAAGGGTAGCTGTTT
CAGAGGTAGATAAGGAAGTTTTCTTTCAGGTGAAAAGACCTGAGTTTTTGTAAAAGACGA
GAAGACCCCGTCGAACTTAATTATAATTTTATATTAGG----------------------
------------------------------------------------------------
---------------------------------------------TTCTATATTATAAGT
TGATGTGTAATAGACTCCTAGTATAAAAATTTGAAATTTTATTGGGGCAATAGAAAGCAA
TGAGAATCGCTTTTTTATAATATAAAGATCCATTATGATTGAAAAAAGCAAAAGTTACCG
CGGGGATAACAGCGTTATTTTTTCTGAGAGTTCTGATTGAGGGAAAAGTTTGCGACCTCG
ATGTTGGATTAAAATTTCTTTATGCTGCAGCAGGTATAATAGTAGGAC
>AisF209_Iceland Reversed:
GGGCCTGCCCTGTGACCGACGGGTTTAACGGCTGCAGTGAATAGCTGTGCTAAGGTAGCG
TAATCAGTTGTCCTTTAATTGGGGAAAGGAATGAATGGTTTGACGAAAGGGTAGCTGTTT
CAGAGGTAGATAAGGAAGTTTTCTTTCAGGTGAAAAGACCTGAGTTTTTGTAAAAGACGA
GAAGACCCCGTCGAACTTAATTATAATTTTATATTAGG----------------------
------------------------------------------------------------
---------------------------------------------TTCTATATTATAAGT
TGATGTGTAATAGACTCCTAGTATAAAAATTTGAAATTTTATTGGGGCAATAGAAAGCAA
TGAGAATCGCTTTTTTATAATATAAAGATCCATTATGATTGAAAAAAGCAAAAGTTACCG
CGGGGATAACAGCGTTATTTTTTCTGAGAGTTCTGATTGAGGGAAAAGTTTGCGACCTCG
ATGTTGGATTAAAATTTCTTTATGCTGCAGCAGGTATAATAGTAGGAC
>AisF210_Iceland Reversed:
GGGCCTGCCCTGTGACCGACGGGTTTAACGGCTGCAGTGAATAGCTGTGCTAAGGTAGCG
TAATCAGTTGTCCTTTAATTGGGGAAAGGAATGAATGGTTTGACGAAAGGGTAGCTGTTT
CAGAGGTAGATAAGGAAGTTTTCTTTCAGGTGAAAAGACCTGAGTTTTTGTAAAAGACGA
GAAGACCCCGTCGAACTTAATTATAATTTTATATTAGG----------------------
------------------------------------------------------------
---------------------------------------------TTCTATATTATAAGT
TGATGTGTAATAGACTCCTAGTATAAAAATTTGAAATTTTATTGGGGCAATAGAAAGCAA
TGAGAATCGCTTTTTTATAATATAAAGATCCATTATGATTGAAAAAAGCAAAAGTTACCG
CGGGGATAACAGCGTTATTTTTTCTGAGAGTTCTGATTGAGGGAAAAGTTTGCGACCTCG
ATGTTGGATTAAAATTTCTTTATGCTGCAGCAGGTATAATAGTAGGAC
>AisF211_Iceland Reversed:
GGGCCTGCCCTGTGACCGACGGGTTTAACGGCTGCAGTGAATAGCTGTGCTAAGGTAGCG
TAATCAGTTGTCCTTTAATTGGGGAAAGGAATGAATGGTTTGACGAAAGGGTAGCTGTTT
CAGAGGTAGATAAGGAAGTTTTCTTTCAGGTGAAAAGACCTGAGTTTTTGTAAAAGACGA
GAAGACCCCGTCGAACTTAATTATAATTTTATATTAGG----------------------
------------------------------------------------------------
---------------------------------------------TTCTATATTATAAGT
TGATGTGTAATAGACTCCTAGTATAAAAATTTGAAATTTTATTGGGGCAATAGAAAGCAA
TGAGAATCGCTTTTTTATAATATAAAGATCCATTATGATTGAAAAAAGCAAAAGTTACCG
CGGGGATAACAGCGTTATTTTTTCTGAGAGTTCTGATTGAGGGAAAAGTTTGCGACCTCG
ATGTTGGATTAAAATTTCTTTATGCTGCAGCAGGTATAATAGTAGGAC
>AisF212_Iceland Reversed:
GGGCCTGCCCTGTGACCGACGGGTTTAACGGCTGCAGTGAATAGCTGTGCTAAGGTAGCG
TAATCAGTTGTCCTTTAATTGGGGAAAGGAATGAATGGTTTGACGAAAGGGTAGCTGTTT
CAGAGGTAGATAAGGAAGTTTTCTTTCAGGTGAAAAGACCTGAGTTTTTGTAAAAGACGA
GAAGACCCCGTCGAACTTAATTATAATTTTATATTAGG----------------------
------------------------------------------------------------
---------------------------------------------TTCTATATTATAAGT
TGATGTGTAATAGACTCCTAGTATAAAAATTTGAAATTTTATTGGGGCAATAGAAAGCAA
TGAGAATCGCTTTTTTATAATATAAAGATCCATTATGATTGAAAAAAGCAAAAGTTACCG
CGGGGATAACAGCGTTATTTTTTCTGAGAGTTCTGATTGAGGGAAAAGTTTGCGACCTCG
ATGTTGGATTAAAATTTCTTTATGCTGCAGCAGGTATAATAGTAGGAC
>AisF213_Iceland Reversed:
GGGCCTGCCCTGTGACCGACGGGTTTAACGGCTGCAGTGAATAGCTGTGCTAAGGTAGCG
TAATCAGTTGTCCTTTAATTGGGGAAAGGAATGAATGGTTTGACGAAAGGGTAGCTGTTT
CAGAGGTAGATAAGGAAGTTTTCTTTCAGGTGAAAAGACCTGAGTTTTTGTAAAAGACGA
GAAGACCCCGTCGAACTTAATTATAATTTTATATTAGG----------------------
------------------------------------------------------------
---------------------------------------------TTCTATATTATAAGT
TGATGTGTAATAGACTCCTAGTATAAAAATTTGAAATTTTATTGGGGCAATAGAAAGCAA
TGAGAATCGCTTTTTTATAATATAAAGATCCATTATGATTGAAAAAAGCAAAAGTTACCG
CGGGGATAACAGCGTTATTTTTTCTGAGAGTTCTGATTGAGGGAAAAGTTTGCGACCTCG
ATGTTGGATTAAAATTTCTTTATGCTGCAGCAGGTATAATAGTAGGAC
>AisF216_Iceland Reversed:
GGGCCTGCCCTGTGACCGACGGGTTTAACGGCTGCAGTGAATAGCTGTGCTAAGGTAGCG
TAATCAGTTGTCCTTTAATTGGGGAAAGGAATGAATGGTTTGACGAAAGGGTAGCTGTTT
CAGAGGTAGATAAGGAAGTTTTCTTTCAGGTGAAAAGACCTGAGTTTTTGTAAAAGACGA
GAAGACCCCGTCGAACTTAATTATAATTTTATATTAGG----------------------
------------------------------------------------------------
---------------------------------------------TTCTATATTATAAGT
TGATGTGTAATAGACTCCTAGTATAAAAATTTGAAATTTTATTGGGGCAATAGAAAGCAA
TGAGAATCGCTTTTTTATAATATAAAGATCCATTATGATTGAAAAAAGCAAAAGTTACCG
CGGGGATAACAGCGTTATTTTTTCTGAGAGTTCTGATTGAGGGAAAAGTTTGCGACCTCG
ATGTTGGATTAAAATTTCTTTATGCTGCAGCAGGTATAATAGTAGGAC
>AisF217_Iceland Reversed:
GGGCCTGCCCTGTGACCGACGGGTTTAACGGCTGCAGTGAATAGCTGTGCTAAGGTAGCG
TAATCAGTTGTCCTTTAATTGGGGAAAGGAATGAATGGTTTGACGAAAGGGTAGCTGTTT
CAGAGGTAGATAAGGAAGTTTTCTTTCAGGTGAAAAGACCTGAGTTTTTGTAAAAGACGA
GAAGACCCCGTCGAACTTAATTATAATTTTATATTAGG----------------------
------------------------------------------------------------
---------------------------------------------TTCTATATTATAAGT
TGATGTGTAATAGACTCCTAGTATAAAAATTTGAAATTTTATTGGGGCAATAGAAAGCAA
TGAGAATCGCTTTTTTATAATATAAAGATCCATTATGATTGAAAAAAGCAAAAGTTACCG
CGGGGATAACAGCGTTATTTTTTCTGAGAGTTCTGATTGAGGGAAAAGTTTGCGACCTCG
ATGTTGGATTAAAATTTCTTTATGCTGCAGCAGGTATAATAGTAGGAC
>AisF218_Iceland Reversed:
GGGCCTGCCCTGTGACCGACGGGTTTAACGGCTGCAGTGAATAGCTGTGCTAAGGTAGCG
TAATCAGTTGTCCTTTAATTGGGGAAAGGAATGAATGGTTTGACGAAAGGGTAGCTGTTT
CAGAGGTAGATAAGGAAGTTTTCTTTCAGGTGAAAAGACCTGAGTTTTTGTAAAAGACGA
GAAGACCCCGTCGAACTTAATTATAATTTTATATTAGG----------------------
------------------------------------------------------------
---------------------------------------------TTCTATATTATAAGT
TGATGTGTAATAGACTCCTAGTATAAAAATTTGAAATTTTATTGGGGCAATAGAAAGCAA
TGAGAATCGCTTTTTTATAATATAAAGATCCATTATGATTGAAAAAAGCAAAAGTTACCG
CGGGGATAACAGCGTTATTTTTTCTGAGAGTTCTGATTGAGGGAAAAGTTTGCGACCTCG
ATGTTGGATTAAAATTTCTTTATGCTGCAGCAGGTATAATAGTAGGAC
>AisF219_Iceland Reversed:
GGGCCTGCCCTGTGACCGACGGGTTTAACGGCTGCAGTGAATAGCTGTGCTAAGGTAGCG
TAATCAGTTGTCCTTTAATTGGGGAAAGGAATGAATGGTTTGACGAAAGGGTAGCTGTTT
CAGAGGTAGATAAGGAAGTTTTCTTTCAGGTGAAAAGACCTGAGTTTTTGTAAAAGACGA
GAAGACCCCGTCGAACTTAATTATAATTTTATATTAGG----------------------
------------------------------------------------------------
---------------------------------------------TTCTATATTATAAGT
TGATGTGTAATAGACTCCTAGTATAAAAATTTGAAATTTTATTGGGGCAATAGAAAGCAA
CGAGAATCGCTTTTTTATAATATAAAGATCCATTATGATTGAAAAAAGCAAAAGTTACCG
CGGGGATAACAGCGTTATTTTTTCTGAGAGTTCTGATTGAGGGAAAAGTTTGCGACCTCG
ATGTTGGATTAAAATTTCTTTATGCTGCAGCAGGTATAATAGTAGGAC
>AisF220_Iceland Reversed:
GGGCCTGCCCTGTGACCGACGGGTTTAACGGCTGCAGTGAATAGCTGTGCTAAGGTAGCG
TAATCAGTTGTCCTTTAATTGGGGAAAGGAATGAATGGTTTGACGAAAGGGTAGCTGTTT
CAGAGGTAGATAAGGAAGTTTTCTTTCAGGTGAAAAGACCTGAGTTTTTGTAAAAGACGA
GAAGACCCCGTCGAACTTAATTATAATTTTATATTAGG----------------------
------------------------------------------------------------
---------------------------------------------TTCTATATTATAAGT
TGATGTGTAATAGACTCCTAATATAAAAATTTGAAATTTTATTGGGGCAATAGAAAGCAA
TGAGAATCGCTTTTTTATAATATAAAGATCCATTATGATTGAAAAAAGCAAAAGTTACCG
CGGGGATAACAGCGTTATTTTTTTTGAGAGTTCTGATTGAGGGAAAAGTTTGCGACCTCG
ATGTTGGATTAAAATTTCTTTATGCTGCAGCAGGTATAATAGTAGGAC
>AisF221_Iceland Reversed:
GGGCCTGCCCTGTGACCGACGGGTTTAACGGCTGCAGTGAATAGCTGTGCTAAGGTAGCG
TAATCAGTTGTCCTTTAATTGGGGAAAGGAATGAATGGTTTGACGAAAGGGTAGCTGTTT
CAGAGGTAGATAAGGAAGTTTTCTTTCAGGTGAAAAGACCTGAGTTTTTGTAAAAGACGA
GAAGACCCCGTCGAACTTAATTATAATTTTATATTAGG----------------------
------------------------------------------------------------
---------------------------------------------TTCTATATTATAAGT
TGATGTGTAATAGACTCCTAGTATAAAAATTTGAAATTTTATTGGGGCAATAGAAAGCAA
TGAGAATCGCTTTTTTATAATATAAAGATCCATTATGATTGAAAAAAGCAAAAGTTACCG
CGGGGATAACAGCGTTATTTTTTCTGAGAGTTCTGATTGAGGGAAAAGTTTGCGACCTCG
ATGTTGGATTAAAATTTCTTTATGCTGCAGCAGGTATAATAGTAGGAC
>AisF223_WhiteSea Reversed:
GGGCCTGCCCTGTGACCGACGGGTTTAACGGCTGCAGTGAATAGCTGTGCTAAGGTAGCG
TAATCAGTTGTCCTTTAATTGGGGAAAGGAATGAATGGTTTGACGAAAGGGTAGCTGTTT
CAGAGGTAGATAAGGAAGTTTTCTTTCAGGTGAAAAGACCTGAGTTTTTGTAAAAGACGA
GAAGACCCCGTCGAACTTAATTATAATTTTATATTAGG----------------------
------------------------------------------------------------
---------------------------------------------TTTTATATTATAAGT
TGATGTGTAATAGACTCCTAATATAAAAATTTGAAATTTTATTGGGGCAATAGAAAGCAA
TGAGAATCGCTTTTTTATAATATAAAGATCCATTATGATTGAAAAAAGCAAAAGTTACCG
CGGGGATAACAGCGTTATTTTTTTTGAGAGTTCTGATTGAGGGAAAAGTTTGCGACCTCG
ATGTTGGATTAAAATTTCTTTATGCTGCAGCAGGTATAATAGTAGGAC
>AisF224_WhiteSea Reversed:
GGGCCTGCCCTGTGACCGACGGGTTTAACGGCTGCAGTGAATAGCTGTGCTAAGGTAGCG
TAATCAGTTGTCCTTTAATTGGGGAAAGGAATGAATGGTTTGACGAAAGGGTAGCTGTTT
CAGAGGTAGATAAGGAAGTTTTCTTTCAGGTGAAAAGACCTGAGTTTTTGTAAAAGACGA
GAAGACCCCGTCGAACTTAATTATAATTTTATATTAGG----------------------
------------------------------------------------------------
---------------------------------------------TTCTATATTATAAGT
TGATGTGTAATAGACTCCTAGTATAAAAATTTGAAATTTTATTGGGGCAATAGAAAGCAA
TGAGAATCGCTTTTTTATAATATAAAGATCCATTATGATTGAAAAAAGCAAAAGTTACCG
CGGGGATAACAGCGTTATTTTTTCTGAGAGTTCTGATTGAGGGAAAAGTTTGCGACCTCG
ATGTTGGATTAAAATTTCTTTATGCTGCAGCAGGTATAATAGTAGGAC
>AisF225_WhiteSea Reversed:
GGGCCTGCCCTGTGACCGACGGGTTTAACGGCTGCAGTGAATAGCTGTGCTAAGGTAGCG
TAATCAGTTGTCCTTTAATTGGGGAAAGGAATGAATGGTTTGACGAAAGGGTAGCTGTTT
CAGAGGTAGATAAGGAAGTTTTCTTTCAGGTGAAAAGACCTGAGTTTTTGTAAAAGACGA
GAAGACCCCGTCGAACTTAATTATAATTTTATATTAGG----------------------
------------------------------------------------------------
---------------------------------------------TTCTATATTATAAGT
TGATGTGTAATAGACTCCTAGTATAAAAATTTGAAATTTTATTGGGGCAATAGAAAGCAA
TGAGAATCGCTTTTTTATAATATAAAGATCCATTATGATTGAAAAAAGCAAAAGTTACCG
CGGGGATAACAGCGTTATTTTTTCTGAGAGTTCTGATTGAGGGAAAAGTTTGCGACCTCG
ATGTTGGATTAAAATTTCTTTATGCTGCAGCAGGTATAATAGTAGGAC
>AisF226_WhiteSea Reversed:
GGGCCTGCCCTGTGACCGACGGGTTTAACGGCTGCAGTGAATAGCTGTGCTAAGGTAGCG
TAATCAGTTGTCCTTTAATTGGGGAAAGGAATGAATGGTTTGACGAAAGGGTAGCTGTTT
CAGAGGTAGATAAGGAAGTTTTCTTTCAGGTGAAAAGACCTGAGTTTTTGTAAAAGACGA
GAAGACCCCGTCGAACTTAATTATAATTTTATATTAGG----------------------
------------------------------------------------------------
---------------------------------------------TTCTATATTATAAGT
TGATGTGTAATAGACTCCTAGTATAAAAATTTGAAATTTTATTGGGGCAATAGAAAGCAA
TGAGAATCGCTTTTTTATAATATAAAGATCCATTATGATTGAAAAAAGCAAAAGTTACCG
CGGGGATAACAGCGTTATTTTTTCTGAGAGTTCTGATTGAGGGAAAAGTTTGCGACCTCG
ATGTTGGATTAAAATTTCTTTATGCTGCAGCAGGTATAATAGTAGGAC
>AisF227_WhiteSea Reversed:
GGGCCTGCCCTGTGACCGACGGGTTTAACGGCTGCAGTGAATAGCTGTGCTAAGGTAGCG
TAATCAGTTGTCCTTTAATTGGGGAAAGGAATGAATGGTTTGACGAAAGGGTAGCTGTTT
CAGAGGTAGATAAGGAAGTTTTCTTTCAGGTGAAAAGACCTGAGTTTTTGTAAAAGACGA
GAAGACCCCGTCGAACTTAATTATAATTTTATATTAGG----------------------
------------------------------------------------------------
---------------------------------------------TTCTATATTATAAGT
TGATGTGTAATAGACTCCTAGTATAAAAATTTGAAATTTTATTGGGGCAATAGAAAGCAA
TGAGAATCGCTTTTTTATAATATAAAGATCCATTATGATTGAAAAAAGCAAAAGTTACCG
CGGGGATAACAGCGTTATTTTTTCTGAGAGTTCTGATTGAGGGAAAAGTTTGCGACCTCG
ATGTTGGATTAAAATTTCTTTATGCTGCAGCAGGTATAATAGTAGGAC
>AisF228_WhiteSea Reversed:
GGGCCTGCCCTGTGACCGACGGGTTTAACGGCTGCAGTGAATAGCTGTGCTAAGGTAGCG
TAATCAGTTGTCCTTTAATTGGGGAAAGGAATGAATGGTTTGACGAAAGGGTAGCTGTTT
CAGAGGTAGATAAGGAAGTTTTCTTTCAGGTGAAAAGACCTGAGTTTTTGTAAAAGACGA
GAAGACCCCGTCGAACTTAATTATAATTTTATATTAGG----------------------
------------------------------------------------------------
---------------------------------------------TTCTATATTATAAGT
TGATGTGTAATAGACTCCTAGTATAAAAATTTGAAATTTTATTGGGGCAATAGAAAGCAA
TGAGAATCGCTTTTTTATAATATAAAGATCCATTATGATTGAAAAAAGCAAAAGTTACCG
CGGGGATAACAGCGTTATTTTTTCTGAGAGTTCTGATTGAGGGAAAAGTTTGCGACCTCG
ATGTTGGATTAAAATTTCTTTATGCTGCAGCAGGTATAATAGTAGGAC
>AisF229_WhiteSea Reversed:
GGGCCTGCCCTGTGACCGACGGGTTTAACGGCTGCAGTGAATAGCTGTGCTAAGGTAGCG
TAATCAGTTGTCCTTTAATTGGGGAAAGGAATGAATGGTTTGACGAAAGGGTAGCTGTTT
CAGAGGTAGATAAGGAAGTTTTCTTTCAGGTGAAAAGACCTGAGTTTTTGTAAAAGACGA
GAAGACCCCGTCGAACTTAATTATAATTTTATATTAGG----------------------
------------------------------------------------------------
---------------------------------------------TTCTATATTATAAGT
TGATGTGTAATAGACTCCTAGTATAAAAATTTGAAATTTTATTGGGGCAATAGAAAGCAA
TGAGAATCGCTTTTTTATAATATAAAGATCCATTATGATTGAAAAAAGCAAAAGTTACCG
CGGGGATAACAGCGTTATTTTTTCTGAGAGTTCTGATTGAGGGAAAAGTTTGCGACCTCG
ATGTTGGATTAAAATTTCTTTATGCTGCAGCAGGTATAATAGTAGGAC
>AisF230_WhiteSea Reversed:
GGGCCTGCCCTGTGACCGACGGGTTTAACGGCTGCAGTGAATAGCTGTGCTAAGGTAGCG
TAATCAGTTGTCCTTTAATTGGGGAAAGGAATGAATGGTTTGACGAAAGGGTAGCTGTTT
CAGAGGTAGATAAGGAAGTTTTCTTTCAGGTGAAAAGACCTGAGTTTTTGTAAAAGACGA
GAAGACCCCGTCGAACTTAATTATAATTTTATATTAGG----------------------
------------------------------------------------------------
---------------------------------------------TTCTATATTATAAGT
TGATGTGTAATAGACTCCTAGTATAAAAATTTGAAATTTTATTGGGGCAATAGAAAGCAA
TGAGAATCGCTTTTTTATAATATAAAGATCCATTATGATTGAAAAAAGCAAAAGTTACCG
CGGGGATAACAGCGTTATTTTTTCTGAGAGTTCTGATTGAGGGAAAAGTTTGCGACCTCG
ATGTTGGATTAAAATTTCTTTATGCTGCAGCAGGTATAATAGTAGGAC
>AisF231_WhiteSea Reversed:
GGGCCTGCCCTGTGACCGACGGGTTTAACGGCTGCAGTGAATAGCTGTGCTAAGGTAGCG
TAATCAGTTGTCCTTTAATTGGGGAAAGGAATGAATGGTTTGACGAAAGGGTAGCTGTTT
CAGAGGTAGATAAGGAAGTTTTCTTTCAGGTGAAAAGACCTGAGTTTTTGTAAAAGACGA
GAAGACCCCGTCGAACTTAATTATAATTTTATATTAGG----------------------
------------------------------------------------------------
---------------------------------------------TTCTATATTATAAGT
TGATGTGTAATAGACTCCTAGTATAAAAATTTGAAATTTTATTGGGGCAATAGAAAGCAA
TGAGAATCGCTTTTTTATAATATAAAGATCCATTATGATTGAAAAAAGCAAAAGTTACCG
CGGGGATAACAGCGTTATTTTTTCTGAGAGTTCTGATTGAGGGAAAAGTTTGCGACCTCG
ATGTTGGATTAAAATTTCTTTATGCTGCAGCAGGTATAATAGTAGGAC
>AisF232_WhiteSea Reversed:
GGGCCTGCCCTGTGACCGACGGGTTTAACGGCTGCAGTGAATAGCTGTGCTAAGGTAGCG
TAATCAGTTGTCCTTTAATTGGGGAAAGGAATGAATGGTTTGACGAAAGGGTAGCTGTTT
CAGAGGTAGATAAGGAAGTTTTCTTTCAGGTGAAAAGACCTGAGTTTTTGTAAAAGACGA
GAAGACCCCGTCGAACTTAATTATAATTTTATATTAGG----------------------
------------------------------------------------------------
---------------------------------------------TTCTATATTATAAGT
TGATGTGTAATAGACTCCTAGTATAAAAATTTGAAATTTTATTGGGGCAATAGAAAGCAA
TGAGAATCGCTTTTTTATAATATAAAGATCCATTATGATTGAAAAAAGCAAAAGTTACCG
CGGGGATAACAGCGTTATTTTTTCTGAGAGTTCTGATTGAGGGAAAAGTTTGCGACCTCG
ATGTTGGATTAAAATTTCTTTATGCTGCAGCAGGTATAATAGTAGGAC
>AisF233_WhiteSea Reversed:
GGGCCTGCCCTGTGACCGACGGGTTTAACGGCTGCAGTGAATAGCTGTGCTAAGGTAGCG
TAATCAGTTGTCCTTTAATTGGGGAAAGGAATGAATGGTTTGACGAAAGGGTAGCTGTTT
CAGAGGTAGATAAGGAAGTTTTCTTTCAGGTGAAAAGACCTGAGTTTTTGTAAAAGACGA
GAAGACCCCGTCGAACTTAATTATAATTTTATATTAGG----------------------
------------------------------------------------------------
---------------------------------------------TTCTATATTATAAGT
TGATGTGTAATAGACTCCTAATATAAAAATTTGAAATTTTATTGGGGCAATAGAAAGCAA
TGAGAATCGCTTTTTTATAATATAAAGATCCATTATGATTGAAAAAAGCAAAAGTTACCG
CGGGGATAACAGCGTTATTTTTTTTGAGAGTTCTGATTGAGGGAAAAGTTTGCGACCTCG
ATGTTGGATTAAAATTTCTTTATGCTGCAGCAGGTATAATAGTAGGAC
>AisF234_WhiteSea Reversed:
GGGCCTGCCCTGTGACCGACGGGTTTAACGGCTGCAGTGAATAGCTGTGCTAAGGTAGCG
TAATCAGTTGTCCTTTAATTGGGGAAAGGAATGAATGGTTTGACGAAAGGGTAGCTGTTT
CAGAGGTAGATAAGGAAGTTTTCTTTCAGGTGAAAAGACCTGAGTTTTTGTAAAAGACGA
GAAGACCCCGTCGAACTTAATTATAATTTTATATTAGG----------------------
------------------------------------------------------------
---------------------------------------------TTCTATATTATAAGT
TGATGTGTAATAGACTCCTAGTATAAAAATTTGAAATTTTATTGGGGCAATAGAAAGCAA
TGAGAATCGCTTTTTTATAATATAAAGATCCATTATGATTGAAAAAAGCAAAAGTTACCG
CGGGGATAACAGCGTTATTTTTTCTGAGAGTTCTGATTGAGGGAAAAGTTTGCGACCTCG
ATGTTGGATTAAAATTTCTTTATGCTGCAGCAGGTATAATAGTAGGAC
>AisF235_WhiteSea Reversed:
GGGCCTGCCCTGTGACCGACGGGTTTAACGGCTGCAGTGAATAGCTGTGCTAAGGTAGCG
TAATCAGTTGTCCTTTAATTGGGGAAAGGAATGAATGGTTTGACGAAAGGGTAGCTGTTT
CAGAGGTAGATAAGGAAGTTTTCTTTCAGGTGAAAAGACCTGAGTTTTTGTAAAAGACGA
GAAGACCCCGTCGAACTTAATTATAATTTTATATTAGG----------------------
------------------------------------------------------------
---------------------------------------------TTCTATATTATAAGT
TGATGTGTAATAGACTCTTAATATAAAAATTTGAAATTTTATTGGGGCAATAGAAAGCAA
TGAGAATCGCTTTTTTATAATATAAAGATCCATTATGATTGAAAAAAGCAAAAGTTACCG
CGGGGATAACAGCGTTATTTTTTTTGAGAGTTCTGATTGAGGGAAAAGTTTGCGACCTCG
ATGTTGGATTAAAATTTCTTTATGCTGCAGCAGGTATAATAGTAGGAC
>AisF236_WhiteSea Reversed:
GGGCCTGCCCTGTGACCGACGGGTTTAACGGCTGCAGTGAATAGCTGTGCTAAGGTAGCG
TAATCAGTTGTCCTTTAATTGGGGAAAGGAATGAATGGTTTGACGAAAGGGTAGCTGTTT
CAGAGGTAGATAAGGAAGTTTTCTTTCAGGTGAAAAGACCTGAGTTTTTGTAAAAGACGA
GAAGACCCCGTCGAACTTAATTATAATTTTATATTAGG----------------------
------------------------------------------------------------
---------------------------------------------TTCTATATTATAAGT
TGATGTGTAATAGACTCCTAGTATAAAAATTTGAAATTTTATTGGGGCAATAGAAAGCAA
TGAGAATCGCTTTTTTATAATATAAAGATCCATTATGATTGAAAAAAGCAAAAGTTACCG
CGGGGATAACAGCGTTATTTTTTCTGAGAGTTCTGATTGAGGGAAAAGTTTGCGACCTCG
ATGTTGGATTAAAATTTCTTTATGCTGCAGCAGGTATAATAGTAGGAC
>AisF237_WhiteSea Reversed:
GGGCCTGCCCTGTGACCGACGGGTTTAACGGCTGCAGTGAATAGCTGTGCTAAGGTAGCG
TAATCAGTTGTCCTTTAATTGGGGAAAGGAATGAATGGTTTGACGAAAGGGTAGCTGTTT
CAGAGGTAGATAAGGAAGTTTTCTTTCAGGTGAAAAGACCTGAGTTTTTGTAAAAGACGA
GAAGACCCCGTCGAACTTAATTATAATTTTATATTAGG----------------------
------------------------------------------------------------
---------------------------------------------TTCTATATTATAAGT
TGATGTGTAATAGACTCCTAGTATAAAAATTTGAAATTTTATTGGGGCAATAGAAAGCAA
TGAGAATCGCTTTTTTATAATATAAAGATCCATTATGATTGAAAAAAGCAAAAGTTACCG
CGGGGATAACAGCGTTATTTTTTCTGAGAGTTCTGATTGAGGGAAAAGTTTGCGACCTCG
ATGTTGGATTAAAATTTCTTTATGCTGCAGCAGGTATAATAGTAGGAC
>AisF239_WhiteSea Reversed:
GGGCCTGCCCTGTGACCGACGGGTTTAACGGCTGCAGTGAATAGCTGTGCTAAGGTAGCG
TAATCAGTTGTCCTTTAATTGGGGAAAGGAATGAATGGTTTGACGAAAGGGTAGCTGTTT
CAGAGGTAGATAAGGAAGTTTTCTTTCAGGTGAAAAGACCTGAGTTTTTGTAAAAGACGA
GAAGACCCCGTCGAACTTAATTATAATTTTATATTAGG----------------------
------------------------------------------------------------
---------------------------------------------TTCTATATTATAAGT
TGATGTGTAATAGACTCCTAGTATAAAAATTTGAAATTTTATTGGGGCAATAGAAAGCAA
TGAGAATCGCTTTTTTATAATATAAAGATCCATTATGATTGAAAAAAGCAAAAGTTACCG
CGGGGATAACAGCGTTATTTTTTCTGAGAGTTCTGATTGAGGGAAAAGTTTGCGACCTCG
ATGTTGGATTAAAATTTCTTTATGCTGCAGCAGGTATAATAGTAGGAC
>AisF240_WhiteSea Reversed:
GGGCCTGCCCTGTGACCGACGGGTTTAACGGCTGCAGTGAATAGCTGTGCTAAGGTAGCG
TAATCAGTTGTCCTTTAATTGGGGAAAGGAATGAATGGTTTGACGAAAGGGTAGCTGTTT
CAGAGGTAGATAAGGAAGTTTTCTTTCAGGTGAAAAGACCTGAGTTTTTGTAAAAGACGA
GAAGACCCCGTCGAACTTAATTATAATTTTATATTAGG----------------------
------------------------------------------------------------
---------------------------------------------TTCTATATTATAAGT
TGATGTGTAATAGACTCCTAGTATAAAAATTTGAAATTTTATTGGGGCAATAGAAAGCAA
TGAGAATCGCTTTTTTATAATATAAAGATCCATTATGATTGAAAAAAGCAAAAGTTACCG
CGGGGATAACAGCGTTATTTTTTCTGAGAGTTCTGATTGAGGGAAAAGTTTGCGACCTCG
ATGTTGGATTAAAATTTCTTTATGCTGCAGCAGGTATAATAGTAGGAC
>AisF241_WhiteSea Reversed:
GGGCCTGCCCTGTGACCGACGGGTTTAACGGCTGCAGTGAATAGCTGTGCTAAGGTAGCG
TAATCAGTTGTCCTTTAATTGGGGAAAGGAATGAATGGTTTGACGAAAGGGTAGCTGTTT
CAGAGGTAGATAAGGAAGTTTTCTTTCAGGTGAAAAGACCTGAGTTTTTGTAAAAGACGA
GAAGACCCCGTCGAACTTAATTATAATTTTATATTAGG----------------------
------------------------------------------------------------
---------------------------------------------TTCTATATTATAAGT
TGATGTGTAATAGACTCCTAATATAAAAATTTGAAATTTTATTGGGGCAATAGAAAGCAA
TGAGAATCGCTTTTTTATGATATAAAGATCCATTATGATTGAAAAAAGCAAAAGTTACCG
CGGGGATAACAGCGTTATTTTTTTTGAGAGTTCTGATTGAGGGAAAAGTTTGCGACCTCG
ATGTTGGATTAAAATTTCTTTATGCTGCAGCAGGTATAATAGTAGGAC
>AisF243_WhiteSea Reversed:
GGGCCTGCCCTGTGACCGACGGGTTTAACGGCTGCAGTGAATAGCTGTGCTAAGGTAGCG
TAATCAGTTGTCCTTTAATTGGGGAAAGGAATGAATGGTTTGACGAAAGGGTAGCTGTTT
CAGAGGTAGATAAGGAAGTTTTCTTTCAGGTGAAAAGACCTGAGTTTTTGTAAAAGACGA
GAAGACCCCGTCGAACTTAATTATAATTTTATATTAGG----------------------
------------------------------------------------------------
---------------------------------------------TTCTATATTATAAGT
TGATGTGTAATAGACTCCTAATATAAAAATTTGAAATTTTATTGGGGCAATAGAAAGCAA
TGAGAATCGCTTTTTTATAATATAAAGATCCATTATGATTGAAAAAAGCAAAAGTTACCG
CGGGGATAACAGCGTTATTTTTTCTGAGAGTTCTGATTGAGGGAAAAGTTTGCGACCTCG
ATGTTGGATTAAAATTTCTTTATGCTGCAGCAGGTATAATAGTAGGAC
>AisF244_WhiteSea Reversed:
GGGCCTGCCCTGTGACCGACGGGTTTAACGGCTGCAGTGAATAGCTGTGCTAAGGTAGCG
TAATCAGTTGTCCTTTAATTGGGGAAAGGAATGAATGGTTTGACGAAAGGGTAGCTGTTT
CAGAGGTAGATAAGGAAGTTTTCTTTCAGGTGAAAAGACCTGAGTTTTTGTAAAAGACGA
GAAGACCCCGTCGAACTTAATTATAATTTTATATTAGG----------------------
------------------------------------------------------------
---------------------------------------------TTCTATATTATAAGT
TGATGTGTAATAGACTCCTAATATAAAAATTTGAAATTTTATTGGGGCAATAGAAAGCAA
TGAGAATCGCTTTTTTATAATATAAAGATCCATTATGATTGAAAAAAGCAAAAGTTACCG
CGGGGATAACAGCGTTATTTTTTTTGAGAGTTCTGATTGAGGGAAAAGTTTGCGACCTCG
ATGTTGGATTAAAATTTCTTTATGCTGCAGCAGGTATAATAGTAGGAC
>AisF245_WhiteSea Reversed:
GGGCCTGCCCTGTGACCGACGGGTTTAACGGCTGCAGTGAATAGCTGTGCTAAGGTAGCG
TAATCAGTTGTCCTTTAATTGGGGAAAGGAATGAATGGTTTGACGAAAGGGTAGCTGTTT
CAGAGGTAGATAAGGAAGTTTTCTTTCAGGTGAAAAGACCTGAGTTTTTGTAAAAGACGA
GAAGACCCCGTCGAACTTAATTATAATTTTATATTAGG----------------------
------------------------------------------------------------
---------------------------------------------TTCTATATTATAAGT
TGATGTGTAATAGACTCCTAATATAAAAATTTGAAATTTTATTGGGGCAATAGAAAGCAA
TGAGAATCGCTTTTTTATAATATAAAGATCCATTATGATTGAAAAAAGCAAAAGTTACCG
CGGGGATAACAGCGTTATTTTTTCTGAGAGTTCTGATTGAGGGAAAAGTTTGCGACCTCG
ATGTTGGATTAAAATTTCTTTATGCTGCAGCAGGTATAATAGTAGGAC
>AisF246_WhiteSea Reversed:
GGGCCTGCCCTGTGACCGACGGGTTTAACGGCTGCAGTGAATAGCTGTGCTAAGGTAGCG
TAATCAGTTGTCCTTTAATTGGGGAAAGGAATGAATGGTTTGACGAAAGGGTAGCTGTTT
CAGAGGTAGATAAGGAAGTTTTCTTTCAGGTGAAAAGACCTGAGTTTTTGTAAAAGACGA
GAAGACCCCGTCGAACTTAATTATAATTTTATATTAGG----------------------
------------------------------------------------------------
---------------------------------------------TTCTATATTATAAGT
TGATGTGTAATAGACTCCTAGTATAAAAATTTGAAATTTTATTGGGGCAATAGAAAGCAA
TGAGAATCGCTTTTTTATAATATAAAGATCCATTATGATTGAAAAAAGCAAAAGTTACCG
CGGGGATAACAGCGTTATTTTTTCTGAGAGTTCTGATTGAGGGAAAAGTTTGCGACCTCG
ATGTTGGATTAAAATTTCTTTATGCTGCAGCAGGTATAATAGTAGGAC
>AisF247_WhiteSea Reversed:
GGGCCTGCCCTGTGACCGACGGGTTTAACGGCTGCAGTGAATAGCTGTGCTAAGGTAGCG
TAATCAGTTGTCCTTTAATTGGGGAAAGGAATGAATGGTTTGACGAAAGGGTAGCTGTTT
CAGAGGTAGATAAGGAAGTTTTCTTTCAGGTGAAAAGACCTGAGTTTTTGTAAAAGACGA
GAAGACCCCGTCGAACTTAATTATAATTTTATATTAGG----------------------
------------------------------------------------------------
---------------------------------------------TTCTATATTATAAGT
TGATGTGTAATAGACTCCTAGTATAAAAATTTGAAATTTTATTGGGGCAATAGAAAGCAA
TGAGAATCGCTTTTTTATAATATAAAGATCCATTATGATTGAAAAAAGCAAAAGTTACCG
CGGGGATAACAGCGTTATTTTTTCTGAGAGTTCTGATTGAGGGAAAAGTTTGCGACCTCG
ATGTTGGATTAAAATTTCTTTATGCTGCAGCAGGTATAATAGTAGGAC
>AisF822_US Reversed:
GGGCCTGCCCTGTGACCGACGGGTTTAACGGCTGCAGTGAATAGCTGTGCTAAGGTAGCG
TAATCAGTTGTCCTTTAATTGGGGAAAGGAATGAATGGTTTGACGAAAGGGTAGCTGTTT
CAGAGGTAGATAAGGAAGTTTTCTTTCAGGTGAAAAGACCTGAGTTTTTGTAAAAGACGA
GAAGACCCCGTCGAACTTAATTATAATTTTATATTAGG----------------------
------------------------------------------------------------
---------------------------------------------TTCTATATTATAAGT
TGATGTGTAATAGACTCCTAGTATAAAAATTTGAAATTTTATTGGGGCAATAGAAAGCAA
TGAGAATCGCTTTTTTATAATATAAAGATCCATTATGATTGAAAAAAGCAAAAGTTACCG
CGGGGATAACAGCGTTATTTTTTCTGAGAGTTCTGATTGAGGGAAAAGTTTGCGACCTCG
ATGTTGGATTAAAATTTCTTTATGCTGCAGCAGGTATAATAGTAGGAC
>AisF823_US Reversed:
GGGCCTGCCCTGTGACCGACGGGTTTAACGGCTGCAGTGAATAGCTGTGCTAAGGTAGCG
TAATCAGTTGTCCTTTAATTGGGGAAAGGAATGAATGGTTTGACGAAAGGGTAGCTGTTT
CAGAGGTAGATAAGGAAGTTTTCTTTCAGGTGAAAAGACCTGAGTTTTTGTAAAAGACGA
GAAGACCCCGTCGAACTTAATTATAATTTTATATTAGG----------------------
------------------------------------------------------------
---------------------------------------------TTCTATATTATAAGT
TGATGTGTAATAGACTCCTAGTATAAAAATTTGAAATTTTATTGGGGCAATAGAAAGCAA
TGAGAATCGCTTTTTTATAATATAAAGATCCATTATGATTGAAAAAAGCAAAAGTTACCG
CGGGGATAACAGCGTTATTTTTTCTGAGAGTTCTGATTGAGGGAAAAGTTTGCGACCTCG
ATGTTGGATTAAAATTTCTTTATGCTGCAGCAGGTATAATAGTAGGAC
>AisF825_US Reversed:
GGGCCTGCCCTGTGACCGACGGGTTTAACGGCTGCAGTGAATAGCTGTGCTAAGGTAGCG
TAATCAGTTGTCCTTTAATTGGGGAAAGGAATGAATGGTTTGACGAAAGGGTAGCTGTTT
CAGAGGTAGATAAGGAAGTTTTCTTTCAGGTGAAAAGACCTGAGTTTTTGTAAAAGACGA
GAAGACCCCGTCGAACTTAATTATAATTTTATATTAGG----------------------
------------------------------------------------------------
---------------------------------------------TTCTATATTATAAGT
TGATGTGTAATAGACTCCTAGTATAAAAATTTGAAATTTTATTGGGGCAATAGAAAGCAA
TGAGAATCGCTTTTTTATAATATAAAGATCCATTATGATTGAAAAAAGCAAAAGTTACCG
CGGGGATAACAGCGTTATTTTTTCTGAGAGTTCTGATTGAGGGAAAAGTTTGCGACCTCG
ATGTTGGATTAAAATTTCTTTATGCTGCAGCAGGTATAATAGTAGGAC
>AisF826_US Reversed:
GGGCCTGCCCTGTGACCGACGGGTTTAACGGCTGCAGTGAATAGCTGTGCTAAGGTAGCG
TAATCAGTTGTCCTTTAATTGGGGAAAGGAATGAATGGTTTGACGAAAGGGTAGCTGTTT
CAGAGGTAGATAAGGAAGTTTTCTTTCAGGTGAAAAGACCTGAGTTTTTGTAAAAGACGA
GAAGACCCCGTCGAACTTAATTATAATTTTATATTAGG----------------------
------------------------------------------------------------
---------------------------------------------TTCTATATTATAAGT
TGATGTGTAATAGACTCCTAGTATAAAAATTTGAAATTTTATTGGGGCAATAGAAAGCAA
TGAGAATCGCTTTTTTATAATATAAAGATCCATTATGATTGAAAAAAGCAAAAGTTACCG
CGGGGATAACAGCGTTATTTTTTCTGAGAGTTCTGATTGAGGGAAAAGTTTGCGACCTCG
ATGTTGGATTAAAATTTCTTTATGCTGCAGCAGGTATAATAGTAGGAC
>AisF827_US Reversed:
GGGCCTGCCCTGTGACCGACGGGTTTAACGGCTGCAGTGAATAGCTGTGCTAAGGTAGCG
TAATCAGTTGTCCTTTAATTGGGGAAAGGAATGAATGGTTTGACGAAAGGGTAGCTGTTT
CAGAGGTAGATAAGGAAGTTTTCTTTCAGGTGAAAAGACCTGAGTTTTTGTAAAAGACGA
GAAGACCCCGTCGAACTTAATTATAATTTTATATTAGG----------------------
------------------------------------------------------------
---------------------------------------------TTCTATATTATAAGT
TGATGTGTAATAGACTCCTAGTATAAAAATTTGAAATTTTATTGGGGCAATAGAAAGCAA
TGAGAATCGCTTTTTTATAATATAAAGATCCATTATGATTGAAAAAAGCAAAAGTTACCG
CGGGGATAACAGCGTTATTTTTTCTGAGAGTTCTGATTGAGGGAAAAGTTTGCGACCTCG
ATGTTGGATTAAAATTTCTTTATGCTGCAGCAGGTATAATAGTAGGAC
>AisF828_US Reversed:
GGGCCTGCCCTGTGACCGACGGGTTTAACGGCTGCAGTGAATAGCTGTGCTAAGGTAGCG
TAATCAGTTGTCCTTTAATTGGGGAAAGGAATGAATGGTTTGACGAAAGGGTAGCTGTTT
CAGAGGTAGATAAGGAAGTTTTCTTTCAGGTGAAAAGACCTGAGTTTTTGTAAAAGACGA
GAAGACCCCGTCGAACTTAATTATAATTTTATATTAGG----------------------
------------------------------------------------------------
---------------------------------------------TTCTATATTATAAGT
TGATGTGTAATAGACTCCTAGTATAAAAATTTGAAATTTTATTGGGGCAATAGAAAGCAA
TGAGAATCGCTTTTTTATAATATAAAGATCCATTATGATTGAAAAAAGCAAAAGTTACCG
CGGGGATAACAGCGTTATTTTTTCTGAGAGTTCTGATTGAGGGAAAAGTTTGCGACCTCG
ATGTTGGATTAAAATTTCTTTATGCTGCAGCAGGTATAATAGTAGGAC
>AisF829_US Reversed:
GGGCCTGCCCTGTGACCGACGGGTTTAACGGCTGCAGTGAATAGCTGTGCTAAGGTAGCG
TAATCAGTTGTCCTTTAATTGGGGAAAGGAATGAATGGTTTGACGAAAGGGTAGCTGTTT
CAGAGGTAGATAAGGAAGTTTTCTTTCAGGTGAAAAGACCTGAGTTTTTGTAAAAGACGA
GAAGACCCCGTCGAACTTAATTATAATTTTATATTAGG----------------------
------------------------------------------------------------
---------------------------------------------TTCTATATTATAAGT
TGATGTGTAATAGACTCCTAGTATAAAAATTTGAAATTTTATTGGGGCAATAGAAAGCAA
TGAGAATCGCTTTTTTATAATATAAAGATCCATTATGATTGAAAAAAGCAAAAGTTACCG
CGGGGATAACAGCGTTATTTTTTCTGAGAGTTCTGATTGAGGGAAAAGTTTGCGACCTCG
ATGTTGGATTAAAATTTCTTTATGCTGCAGCAGGTATAATAGTAGGAC
>AisF831_US Reversed:
GGGCCTGCCCTGTGACCGACGGGTTTAACGGCTGCAGTGAATAGCTGTGCTAAGGTAGCG
TAATCAGTTGTCCTTTAATTGGGGAAAGGAATGAATGGTTTGACGAAAGGGTAGCTGTTT
CAGAGGTAGATAAGGAAGTTTTCTTTCAGGTGAAAAGACCTGAGTTTTTGTAAAAGACGA
GAAGACCCCGTCGAACTTAATTATAATTTTATATTAGG----------------------
------------------------------------------------------------
---------------------------------------------TTCTATATTATAAGT
TGATGTGTAATAGACTCCTAGTATAAAAATTTGAAATTTTATTGGGGCAATAGAAAGCAA
TGAGAATCGCTTTTTTATAATATAAAGATCCATTATGATTGAAAAAAGCAAAAGTTACCG
CGGGGATAACAGCGTTATTTTTTCTGAGAGTTCTGATTGAGGGAAAAGTTTGCGACCTCG
ATGTTGGATTAAAATTTCTTTATGCTGCAGCAGGTATAATAGTAGGAC
>AisF832_US Reversed:
GGGCCTGCCCTGTGACCGACGGGTTTAACGGCTGCAGTGAATAGCTGTGCTAAGGTAGCG
TAATCAGTTGTCCTTTAATTGGGGAAAGGAATGAATGGTTTGACGAAAGGGTAGCTGTTT
CAGAGGTAGATAAGGAAGTTTTCTTTCAGGTGAAAAGACCTGAGTTTTTGTAAAAGACGA
GAAGACCCCGTCGAACTTAATTATAATTTTATATTAGG----------------------
------------------------------------------------------------
---------------------------------------------TTCTATATTATAAGT
TGATGTGTAATAGACTCCTAGTATAAAAATTTGAAATTTTATTGGGGCAATAGAAAGCAA
TGAGAATCGCTTTTTTATAATATAAAGATCCATTATGATTGAAAAAAGCAAAAGTTACCG
CGGGGATAACAGCGTTATTTTTTCTGAGAGTTCTGATTGAGGGAAAAGTTTGCGACCTCG
ATGTTGGATTAAAATTTCTTTATGCTGCAGCAGGTATAATAGTAGGAC
>AisF833_US Reversed:
GGGCCTGCCCTGTGACCGACGGGTTTAACGGCTGCAGTGAATAGCTGTGCTAAGGTAGCG
TAATCAGTTGTCCTTTAATTGGGGAAAGGAATGAATGGTTTGACGAAAGGGTAGCTGTTT
CAGAGGTAGATAAGGAAGTTTTCTTTCAGGTGAAAAGACCTGAGTTTTTGTAAAAGACGA
GAAGACCCCGTCGAACTTAATTATAATTTTATATTAGG----------------------
------------------------------------------------------------
---------------------------------------------TTCTATATTATAAGT
TGATGTGTAATAGACTCCCAGTATAAAAATTTGAAATTTTATTGGGGCAATAGAAAGCAA
TGAGAATCGCTTTTTTATAATATAAAGATCCATTATGATTGAAAAAAGCAAAAGTTACCG
CGGGGATAACAGCGTTATTTTTTCTGAGAGTTCTGATTGAGGGAAAAGTTTGCGACCTCG
ATGTTGGATTAAAATTTCTTTATGCTGCAGCAGGTATAATAGTAGGAC
>AisF834_US Reversed:
GGGCCTGCCCTGTGACCGACGGGTTTAACGGCTGCAGTGAATAGCTGTGCTAAGGTAGCG
TAATCAGTTGTCCTTTAATTGGGGAAAGGAATGAATGGTTTGACGAAAGGGTAGCTGTTT
CAGAGGTAGATAAGGAAGTTTTCTTTCAGGTGAAAAGACCTGAGTTTTTGTAAAAGACGA
GAAGACCCCGTCGAACTTAATTATAATTTTATATTAGG----------------------
------------------------------------------------------------
---------------------------------------------TTCTATATTATAAGT
TGATGTGTAATAGACTCCTAGTATAAAAATTTGAAATTTTATTGGGGCAATAGAAAGCAA
TGAGAATCGCTTTTTTATAATATAAAGATCCATTATGATTGAAAAAAGCAAAAGTTACCG
CGGGGATAACAGCGTTATTTTTTCTGAGAGTTCTGATTGAGGGAAAAGTTTGCGACCTCG
ATGTTGGATTAAAATTTCTTTATGCTGCAGCAGGTATAATAGTAGGAC
>AisF835_US Reversed:
GGGCCTGCCCTGTGACCGACGGGTTTAACGGCTGCAGTGAATAGCTGTGCTAAGGTAGCG
TAATCAGTTGTCCTTTAATTGGGGAAAGGAATGAATGGTTTGACGAAAGGGTAGCTGTTT
CAGAGGTAGATAAGGAAGTTTTCTTTCAGGTGAAAAGACCTGAGTTTTTGTAAAAGACGA
GAAGACCCCGTCGAACTTAATTATAATTTTATATTAGG----------------------
------------------------------------------------------------
---------------------------------------------TTCTATATTATAAGT
TGATGTGTAATAGACTCCTAGTATAAAAATTTGAAATTTTATTGGGGCAATAGAAAGCAA
TGAGAATCGCTTTTTTATAATATAAAGATCCATTATGATTGAAAAAAGCAAAAGTTACCG
CGGGGATAACAGCGTTATTTTTTCTGAGAGTTCTGATTGAGGGAAAAGTTTGCGACCTCG
ATGTTGGATTAAAATTTCTTTATGCTGCAGCAGGTATAATAGTAGGAC
>AisF838_US Reversed:
GGGCCTGCCCTGTGACCGACGGGTTTAACGGCTGCAGTGAATAGCTGTGCTAAGGTAGCG
TAATCAGTTGTCCTTTAATTGGGGAAAGGAATGAATGGTTTGACGAAAGGGTAGCTGTTT
CAGAGGTAGATAAGGAAGTTTTCTTTCAGGTGAAAAGACCTGAGTTTTTGTAAAAGACGA
GAAGACCCCGTCGAACTTAATTATAATTTTATATTAGG----------------------
------------------------------------------------------------
---------------------------------------------TTCTATATTATAAGT
TGATGTGTAATAGACTCCTAGTATAAAAATTTGAAATTTTATTGGGGCAATAGAAAGCAA
TGAGAATCGCTTTTTTATAATATAAAGATCCATTATGATTGAAAAAAGCAAAAGTTACCG
CGGGGATAACAGCGTTATTTTTTCTGAGAGTTCTGATTGAGGGAAAAGTTTGCGACCTCG
ATGTTGGATTAAAATTTCTTTATGCTGCAGCAGGTATAATAGTAGGAC
>AisF840_US Reversed:
GGGCCTGCCCTGTGACCGACGGGTTTAACGGCTGCAGTGAATAGCTGTGCTAAGGTAGCG
TAATCAGTTGTCCTTTAATTGGGGAAAGGAATGAATGGTTTGACGAAAGGGTAGCTGTTT
CAGAGGTAGATAAGGAAGTTTTCTTTCAGGTGAAAAGACCTGAGTTTTTGTAAAAGACGA
GAAGACCCCGTCGAACTTAATTATAATTTTATATTAGG----------------------
------------------------------------------------------------
---------------------------------------------TTCTATATTATAAGT
TGATGTGTAATAGACTCCTAGTATAAAAATTTGAAATTTTATTGGGGCAATAGAAAGCAA
TGAGAATCGCTTTTTTATAATATAAAGATCCATTATGATTGAAAAAAGCAAAAGTTACCG
CGGGGATAACAGCGTTATTTTTTCTGAGAGTTCTGATTGAGGGAAAAGTTTGCGACCTCG
ATGTTGGATTAAAATTTCTTTATGCTGCAGCAGGTATAATAGTAGGAC
>AisF841_US Reversed:
GGGCCTGCCCTGTGACCGACGGGTTTAACGGCTGCAGTGAATAGCTGTGCTAAGGTAGCG
TAATCAGTTGTCCTTTAATTGGGGAAAGGAATGAATGGTTTGACGAAAGGGTAGCTGTTT
CAGAGGTAGATAAGGAAGTTTTCTTTCAGGTGAAAAGACCTGAGTTTTTGTAAAAGACGA
GAAGACCCCGTCGAACTTAATTATAATTTTATATTAGG----------------------
------------------------------------------------------------
---------------------------------------------TTCTATATTATAAGT
TGATGTGTAATAGACTCCTAGTATAAAAATTTGAAATTTTATTGGGGCAATAGAAAGCAA
TGAGAATCGCTTTTTTATAATATAAAGATCCATTATGATTGAAAAAAGCAAAAGTTACCG
CGGGGATAACAGCGTTATTTTTTCTGAGAGTTCTGATTGAGGGAAAAGTTTGCGACCTCG
ATGTTGGATTAAAATTTCTTTATGCTGCAGCAGGTATAATAGTAGGAC
>AisF842_US Reversed:
GGGCCTGCCCTGTGACCGACGGGTTTAACGGCTGCAGTGAATAGCTGTGCTAAGGTAGCG
TAATCAGTTGTCCTTTAATTGGGGAAAGGAATGAATGGTTTGACGAAAGGGTAGCTGTTT
CAGAGGTAGATAAGGAAGTTTTCTTTCAGGTGAAAAGACCTGAGTTTTTGTAAAAGACGA
GAAGACCCCGTCGAACTTAATTATAATTTTATATTAGG----------------------
------------------------------------------------------------
---------------------------------------------TTCTATATTATAAGT
TGATGTGTAATAGACTCCTAGTATAAAAATTTGAAATTTTATTGGGGCAATAGAAAGCAA
TGAGAATCGCTTTTTTATAATATAAAGATCCATTATGATTGAAAAAAGCAAAAGTTACCG
CGGGGATAACAGCGTTATTTTTTCTGAGAGTTCTGATTGAGGGAAAAGTTTGCGACCTCG
ATGTTGGATTAAAATTTCTTTATGCTGCAGCAGGTATAATAGTAGGAC
>AisF843_US Reversed:
GGGCCTGCCCTGTGACCGACGGGTTTAACGGCTGCAGTGAATAGCTGTGCTAAGGTAGCG
TAATCAGTTGTCCTTTAATTGGGGAAAGGAATGAATGGTTTGACGAAAGGGTAGCTGTTT
CAGAGGTAGATAAGGAAGTTTTCTTTCAGGTGAAAAGACCTGAGTTTTTGTAAAAGACGA
GAAGACCCCGTCGAACTTAATTATAATTTTATATTAGG----------------------
------------------------------------------------------------
---------------------------------------------TTCTATATTATAAGT
TGATGTGTAATAGACTCCTAGTATAAAAATTTGAAATTTTATTGGGGCAATAGAAAGCAA
TGAGAATCGCTTTTTTATAATATAAAGATCCATTATGATTGAAAAAAGCAAAAGTTACCG
CGGGGATAACAGCGTTATTTTTTCTGAGAGTTCTGATTGAGGGAAAAGTTTGCGACCTCG
ATGTTGGATTAAAATTTCTTTATGCTGCAGCAGGTATAATAGTAGGAC
>AisF845_US Reversed:
GGGCCTGCCCTGTGACCGACGGGTTTAACGGCTGCAGTGAATAGCTGTGCTAAGGTAGCG
TAATCAGTTGTCCTTTAATTGGGGAAAGGAATGAATGGTTTGACGAAAGGGTAGCTGTTT
CAGAGGTAGATAAGGAAGTTTTCTTTCAGGTGAAAAGACCTGAGTTTTTGTAAAAGACGA
GAAGACCCCGTCGAACTTAATTATAATTTTATATTAGG----------------------
------------------------------------------------------------
---------------------------------------------TTCTATATTATAAGT
TGATGTGTAATAGACTCCTAGTATAAAAATTTGAAATTTTATTGGGGCAATAGAAAGCAA
TGAGAATCGCTTTTTTATAATATAAAGATCCATTATGATTGAAAAAAGCAAAAGTTACCG
CGGGGATAACAGCGTTATTTTTTCTGAGAGTTCTGATTGAGGGAAAAGTTTGCGACCTCG
ATGTTGGATTAAAATTTCTTTATGCTGCAGCAGGTATAATAGTAGGAC
>AisF846_US Reversed:
GGGCCTGCCCTGTGACCGACGGGTTTAACGGCTGCAGTGAATAGCTGTGCTAAGGTAGCG
TAATCAGTTGTCCTTTAATTGGGGAAAGGAATGAATGGTTTGACGAAAGGGTAGCTGTTT
CAGAGGTAGATAAGGAAGTTTTCTTTCAGGTGAAAAGACCTGAGTTTTTGTAAAAGACGA
GAAGACCCCGTCGAACTTAATTATAATTTTATATTAGG----------------------
------------------------------------------------------------
---------------------------------------------TTCTATATTATAAGT
TGATGTGTAATAGACTCCTAGTATAAAAATTTGAAATTTTATTGGGGCAATAGAAAGCAA
TGAGAATCGCTTTTTTATAATATAAAGATCCATTATGATTGAAAAAAGCAAAAGTTACCG
CGGGGATAACAGCGTTATTTTTTCTGAGAGTTCTGATTGAGGGAAAAGTTTGCGACCTCG
ATGTTGGATTAAAATTTCTTTATGCTGCAGCAGGTATAATAGTAGGAC
>AisF848_US Reversed:
GGGCCTGCCCTGTGACCGACGGGTTTAACGGCTGCAGTGAATAGCTGTGCTAAGGTAGCG
TAATCAGTTGTCCTTTAATTGGGGAAAGGAATGAATGGTTTGACGAAAGGGTAGCTGTTT
CAGAGGTAGATAAGGAAGTTTTCTTTCAGGTGAAAAGACCTGAGTTTTTGTAAAAGACGA
GAAGACCCCGTCGAACTTAATTATAATTTTATATTAGG----------------------
------------------------------------------------------------
---------------------------------------------TTCTATATTATAAGT
TGATGTGTAATAGACTCCTAGTATAAAAATTTGAAATTTTATTGGGGCAATAGAAAGCAA
TGAGAATCGCTTTTTTATAATATAAAGATCCATTATGATTGAAAAAAGCAAAAGTTACCG
CGGGGATAACAGCGTTATTTTTTCTGAGAGTTCTGATTGAGGGAAAAGTTTGCGACCTCG
ATGTTGGATTAAAATTTCTTTATGCTGCAGCAGGTATAATAGTAGGAC
>AisF849_US Reversed:
GGGCCTGCCCTGTGACCGACGGGTTTAACGGCTGCAGTGAATAGCTGTGCTAAGGTAGCG
TAATCAGTTGTCCTTTAATTGGGGAAAGGAATGAATGGTTTGACGAAAGGGTAGCTGTTT
CAGAGGTAGATAAGGAAGTTTTCTTTCAGGTGAAAAGACCTGAGTTTTTGTAAAAGACGA
GAAGACCCCGTCGAACTTAATTATAATTTTATATTAGG----------------------
------------------------------------------------------------
---------------------------------------------TTCTATATTATAAGT
TGATGTGTAATAGACTCCTAGTATAAAAATTTGAAATTTTATTGGGGCAATAGAAAGCAA
TGAGAATCGCTTTTTTATAATATAAAGATCCATTATGATTGAAAAAAGCAAAAGTTACCG
CGGGGATAACAGCGTTATTTTTTCTGAGAGTTCTGATTGAGGGAAAAGTTTGCGACCTCG
ATGTTGGATTAAAATTTCTTTATGCTGCAGCAGGTATAATAGTAGGAC
>AisF850_US Reversed:
GGGCCTGCCCTGTGACCGACGGGTTTAACGGCTGCAGTGAATAGCTGTGCTAAGGTAGCG
TAATCAGTTGTCCTTTAATTGGGGAAAGGAATGAATGGTTTGACGAAAGGGTAGCTGTTT
CAGAGGTAGATAAGGAAGTTTTCTTTCAGGTGAAAAGACCTGAGTTTTTGTAAAAGACGA
GAAGACCCCGTCGAACTTAATTATAATTTTATATTAGG----------------------
------------------------------------------------------------
---------------------------------------------TTCTATATTATAAGT
TGATGTGTAATAGACTCCTAGTATAAAAATTTGAAATTTTATTGGGGCAATAGAAAGCAA
TGAGAATCGCTTTTTTATAATATAAAGATCCATTATGATTGAAAAAAGCAAAAGTTACCG
CGGGGATAACAGCGTTATTTTTTCTGAGAGTTCTGATTGAGGGAAAAGTTTGCGACCTCG
ATGTTGGATTAAAATTTCTTTATGCTGCAGCAGGTATAATAGTAGGAC
>AisF853_US Reversed:
GGGCCTGCCCTGTGACCGACGGGTTTAACGGCTGCAGTGAATAGCTGTGCTAAGGTAGCG
TAATCAGTTGTCCTTTAATTGGGGAAAGGAATGAATGGTTTGACGAAAGGGTAGCTGTTT
CAGAGGTAGATAAGGAAGTTTTCTTTCAGGTGAAAAGACCTGAGTTTTTGTAAAAGACGA
GAAGACCCCGTCGAACTTAATTATAATTTTATATTAGG----------------------
------------------------------------------------------------
---------------------------------------------TTCTATATTATAAGT
TGATGTGTAATAGACTCCTAGTATAAAAATTTGAAATTTTATTGGGGCAATAGAAAGCAA
TGAGAATCGCTTTTTTATAATATAAAGATCCATTATGATTGAAAAAAGCAAAAGTTACCG
CGGGGATAACAGCGTTATTTTTTCTGAGAGTTCTGATTGAGGGAAAAGTTTGCGACCTCG
ATGTTGGATTAAAATTTCTTTATGCTGCAGCAGGTATAATAGTAGGAC
>AisF855_US Reversed:
GGGCCTGCCCTGTGACCGACGGGTTTAACGGCTGCAGTGAATAGCTGTGCTAAGGTAGCG
TAATCAGTTGTCCTTTAATTGGGGAAAGGAATGAATGGTTTGACGAAAGGGTAGCTGTTT
CAGAGGTAGATAAGGAAGTTTTCTTTCAGGTGAAAAGACCTGAGTTTTTGTAAAAGACGA
GAAGACCCCGTCGAACTTAATTATAATTTTATATTAGG----------------------
------------------------------------------------------------
---------------------------------------------TTCTATATTATAAGT
TGATGTGTAATAGACTCCTAGTATAAAAATTTGAAATTTTATTGGGGCAATAGAAAGCAA
TGAGAATCGCTTTTTTATAATATAAAGATCCATTATGATTGAAAAAAGCAAAAGTTACCG
CGGGGATAACAGCGTTATTTTTTCTGAGAGTTCTGATTGAGGGAAAAGTTTGCGACCTCG
ATGTTGGATTAAAATTTCTTTATGCTGCAGCAGGTATAATAGTAGGAC
>AisF856_US Reversed:
GGGCCTGCCCTGTGACCGACGGGTTTAACGGCTGCAGTGAATAGCTGTGCTAAGGTAGCG
TAATCAGTTGTCCTTTAATTGGGGAAAGGAATGAATGGTTTGACGAAAGGGTAGCTGTTT
CAGAGGTAGATAAGGAAGTTTTCTTTCAGGTGAAAAGACCTGAGTTTTTGTAAAAGACGA
GAAGACCCCGTCGAACTTAATTATAATTTTATATTAGG----------------------
------------------------------------------------------------
---------------------------------------------TTCTATATTATAAGT
TGATGTGTAATAGACTCCTAGTATAAAAATTTGAAATTTTATTGGGGCAATAGAAAGCAA
TGAGAATCGCTTTTTTATAATATAAAGATCCATTATGATTGAAAAAAGCAAAAGTTACCG
CGGGGATAACAGCGTTATTTTTTCTGAGAGTTCTGATTGAGGGAAAAGTTTGCGACCTCG
ATGTTGGATTAAAATTTCTTTATGCTGCAGCAGGTATAATAGTAGGAC
>AisF857_US Reversed:
GGGCCTGCCCTGTGACCGACGGGTTTAACGGCTGCAGTGAATAGCTGTGCTAAGGTAGCG
TAATCAGTTGTCCTTTAATTGGGGAAAGGAATGAATGGTTTGACGAAAGGGTAGCTGTTT
CAGAGGTAGATAAGGAAGTTTTCTTTCAGGTGAAAAGACCTGAGTTTTTGTAAAAGACGA
GAAGACCCCGTCGAACTTAATTATAATTTTATATTAGG----------------------
------------------------------------------------------------
---------------------------------------------TTCTATATTATAAGT
TGATGTGTAATAGACTCCTAGTATAAAAATTTGAAATTTTATTGGGGCAATAGAAAGCAA
TGAGAATCGCTTTTTTATAATATAAAGATCCATTATGATTGAAAAAAGCAAAAGTTACCG
CGGGGATAACAGCGTTATTTTTTCTGAGAGTTCTGATTGAGGGAAAAGTTTGCGACCTCG
ATGTTGGATTAAAATTTCTTTATGCTGCAGCAGGTATAATAGTAGGAC
>AisF859_US Reversed:
GGGCCTGCCCTGTGACCGACGGGTTTAACGGCTGCAGTGAATAGCTGTGCTAAGGTAGCG
TAATCAGTTGTCCTTTAATTGGGGAAAGGAATGAATGGTTTGACGAAAGGGTAGCTGTTT
CAGAGGTAGATAAGGAAGTTTTCTTTCAGGTGAAAAGACCTGAGTTTTTGTAAAAGACGA
GAAGACCCCGTCGAACTTAATTATAATTTTATATTAGG----------------------
------------------------------------------------------------
---------------------------------------------TTCTATATTATAAGT
TGATGTGTAATAGACTCCTAGTATAAAAATTTGAAATTTTATTGGGGCAATAGAAAGCAA
TGAGAATCGCTTTTTTATAATATAAAGATCCATTATGATTGAAAAAAGCAAAAGTTACCG
CGGGGATAACAGCGTTATTTTTTCTGAGAGTTCTGATTGAGGGAAAAGTTTGCGACCTCG
ATGTTGGATTAAAATTTCTTTATGCTGCAGCAGGTATAATAGTAGGAC
>AisF860_US Reversed:
GGGCCTGCCCTGTGACCGACGGGTTTAACGGCTGCAGTGAATAGCTGTGCTAAGGTAGCG
TAATCAGTTGTCCTTTAATTGGGGAAAGGAATGAATGGTTTGACGAAAGGGTAGCTGTTT
CAGAGGTAGATAAGGAAGTTTTCTTTCAGGTGAAAAGACCTGAGTTTTTGTAAAAGACGA
GAAGACCCCGTCGAACTTAATTATAATTTTATATTAGG----------------------
------------------------------------------------------------
---------------------------------------------TTCTATATTATAAGT
TGATGTGTAATAGACTCCTAGTATAAAAATTTGAAATTTTATTGGGGCAATAGAAAGCAA
TGAGAATCGCTTTTTTATAATATAAAGATCCATTATGATTGAAAAAAGCAAAAGTTACCG
CGGGGATAACAGCGTTATTTTTTCTGAGAGTTCTGATTGAGGGAAAAGTTTGCGACCTCG
ATGTTGGATTAAAATTTCTTTATGCTGCAGCAGGTATAATAGTAGGAC
>AisF861_US Reversed:
GGGCCTGCCCTGTGACCGACGGGTTTAACGGCTGCAGTGAATAGCTGTGCTAAGGTAGCG
TAATCAGTTGTCCTTTAATTGGGGAAAGGAATGAATGGTTTGACGAAAGGGTAGCTGTTT
CAGAGGTAGATAAGGAAGTTTTCTTTCAGGTGAAAAGACCTGAGTTTTTGTAAAAGACGA
GAAGACCCCGTCGAACTTAATTATAATTTTATATTAGG----------------------
------------------------------------------------------------
---------------------------------------------TTCTATATTATAAGT
TGATGTGTAATAGACTCCTAGTATAAAAATTTGAAATTTTATTGGGGCAATAGAAAGCAA
TGAGAATCGCTTTTTTATAATATAAAGATCCATTATGATTGAAAAAAGCAAAAGTTACCG
CGGGGATAACAGCGTTATTTTTTCTGAGAGTTCTGATTGAGGGAAAAGTTTGTGACCTCG
ATGTTGGATTAAAATTTCTTTATGCTGCAGCAGGTATAATAGTAGGAC
>AisF864_US Reversed:
GGGCCTGCCCTGTGACCGACGGGTTTAACGGCTGCAGTGAATAGCTGTGCTAAGGTAGCG
TAATCAGTTGTCCTTTAATTGGGGAAAGGAATGAATGGTTTGACGAAAGGGTAGCTGTTT
CAGAGGTAGATAAGGAAGTTTTCTTTCAGGTGAAAAGACCTGAGTTTTTGTAAAAGACGA
GAAGACCCCGTCGAACTTAATTATAATTTTATATTAGG----------------------
------------------------------------------------------------
---------------------------------------------TTCTATATTATAAGT
TGATGTGTAATAGACTCCTAGTATAAAAATTTGAAATTTTATTGGGGCAATAGAAAGCAA
TGAGAATCGCTTTTTTATAATATAAAGATCCATTATGATTGAAAAAAGCAAAAGTTACCG
CGGGGATAACAGCGTTATTTTTTCTGAGAGTTCTGATTGAGGGAAAAGTTTGCGACCTCG
ATGTTGGATTAAAATTTCTTTATGCTGCAGCAGGTATAATAGTAGGAC
>AisF865_US Reversed:
GGGCCTGCCCTGTGACCGACGGGTTTAACGGCTGCAGTGAATAGCTGTGCTAAGGTAGCG
TAATCAGTTGTCCTTTAATTGGGGAAAGGAATGAATGGTTTGACGAAAGGGTAGCTGTTT
CAGAGGTAGATAAGGAAGTTTTCTTTCAGGTGAAAAGACCTGAGTTTTTGTAAAAGACGA
GAAGACCCCGTCGAACTTAATTATAATTTTATATTAGG----------------------
------------------------------------------------------------
---------------------------------------------TTCTATATTATAAGT
TGATGTGTAATAGACTCCTAGTATAAAAATTTGAAATTTTATTGGGGCAATAGAAAGCAA
TGAGAATCGCTTTTTTATAATATAAAGATCCATTATGATTGAAAAAAGCAAAAGTTACCG
CGGGGATAACAGCGTTATTTTTTCTGAGAGTTCTGATTGAGGGAAAAGTTTGCGACCTCG
ATGTTGGATTAAAATTTCTTTATGCTGCAGCAGGTATAATAGTAGGAC
>AisF867_US Reversed:
GGGCCTGCCCTGTGACCGACGGGTTTAACGGCTGCAGTGAATAGCTGTGCTAAGGTAGCG
TAATCAGTTGTCCTTTAATTGGGGAAAGGAATGAATGGTTTGACGAAAGGGTAGCTGTTT
CAGAGGTAGATAAGGAAGTTTTCTTTCAGGTGAAAAGACCTGAGTTTTTGTAAAAGACGA
GAAGACCCCGTCGAACTTAATTATAATTTTATATTAGG----------------------
------------------------------------------------------------
---------------------------------------------TTCTATATTATAAGT
TGATGTGTAATAGACTCCTAGTATAAAAATTTGAAATTTTATTGGGGCAATAGAAAGCAA
TGAGAATCGCTTTTTTATAATATAAAGATCCATTATGATTGAAAAAAGCAAAAGTTACCG
CGGGGATAACAGCGTTATTTTTTCTGAGAGTTCTGATTGAGGGAAAAGTTTGCGACCTCG
ATGTTGGATTAAAATTTCTTTATGCTGCAGCAGGTATAATAGTAGGAC
>AisF868_US Reversed:
GGGCCTGCCCTGTGACCGACGGGTTTAACGGCTGCAGTGAATAGCTGTGCTAAGGTAGCG
TAATCAGTTGTCCTTTAATTGGGGAAAGGAATGAATGGTTTGACGAAAGGGTAGCTGTTT
CAGAGGTAGATAAGGAAGTTTTCTTTCAGGTGAAAAGACCTGAGTTTTTGTAAAAGACGA
GAAGACCCCGTCGAACTTAATTATAATTTTATATTAGG----------------------
------------------------------------------------------------
---------------------------------------------TTCTATATTATAAGT
TGATGTGTAATAGACTCCTAGTATAAAAATTTGAAATTTTATTGGGGCAATAGAAAGCAA
TGAGAATCGCTTTTTTATAATATAAAGATCCATTATGATTGAAAAAAGCAAAAGTTACCG
CGGGGATAACAGCGTTATTTTTTCTGAGAGTTCTGATTGAGGGAAAAGTTTGCGACCTCG
ATGTTGGATTAAAATTTCTTTATGCTGCAGCAGGTATAATAGTAGGAC
>AisF870_US Reversed:
GGGCCTGCCCTGTGACCGACGGGTTTAACGGCTGCAGTGAATAGCTGTGCTAAGGTAGCG
TAATCAGTTGTCCTTTAATTGGGGAAAGGAATGAATGGTTTGACGAAAGGGTAGCTGTTT
CAGAGGTAGATAAGGAAGTTTTCTTTCAGGTGAAAAGACCTGAGTTTTTGTAAAAGACGA
GAAGACCCCGTCGAACTTAATTATAATTTTATATTAGG----------------------
------------------------------------------------------------
---------------------------------------------TTCTATATTATAAGT
TGATGTGTAATAGACTCCTAGTATAAAAATTTGAAATTTTATTGGGGCAATAGAAAGCAA
TGAGAATCGCTTTTTTATAATATAAAGATCCATTATGATTGAAAAAAGCAAAAGTTACCG
CGGGGATAACAGCGTTATTTTTTCTGAGAGTTCTGATTGAGGGAAAAGTTTGCGACCTCG
ATGTTGGATTAAAATTTCTTTATGCTGCAGCAGGTATAATAGTAGGAC
>AisF871_US Reversed:
GGGCCTGCCCTGTGACCGACGGGTTTAACGGCTGCAGTGAATAGCTGTGCTAAGGTAGCG
TAATCAGTTGTCCTTTAATTGGGGAAAGGAATGAATGGTTTGACGAAAGGGTAGCTGTTT
CAGAGGTAGATAAGGAAGTTTTCTTTCAGGTGAAAAGACCTGAGTTTTTGTAAAAGACGA
GAAGACCCCGTCGAACTTAATTATAATTTTATATTAGG----------------------
------------------------------------------------------------
---------------------------------------------TTCTATATTATAAGT
TGATGTGTAATAGACTCCTAGTATAAAAATTTGAAATTTTATTGGGGCAATAGAAAGCAA
TGAGAATCGCTTTTTTATAATATAAAGATCCATTATGATTGAAAAAAGCAAAAGTTACCG
CGGGGATAACAGCGTTATTTTTTCTGAGAGTTCTGATTGAGGGAAAAGTTTGCGACCTCG
ATGTTGGATTAAAATTTCTTTATGCTGCAGCAGGTATAATAGTAGGAC
>AisF876_US Reversed:
GGGCCTGCCCTGTGACCGACGGGTTTAACGGCTGCAGTGAATAGCTGTGCTAAGGTAGCG
TAATCAGTTGTCCTTTAATTGGGGAAAGGAATGAATGGTTTGACGAAAGGGTAGCTGTTT
CAGAGGTAGATAAGGAAGTTTTCTTTCAGGTGAAAAGACCTGAGTTTTTGTAAAAGACGA
GAAGACCCCGTCGAACTTAATTATAATTTTATATTAGG----------------------
------------------------------------------------------------
---------------------------------------------TTCTATATTATAAGT
TGATGTGTAATAGACTCCTAGTATAAAAATTTGAAATTTTATTGGGGCAATAGAAAGCAA
TGAGAATCGCTTTTTTATAATATAAAGATCCATTATGATTGAAAAAAGCAAAAGTTACCG
CGGGGATAACAGCGTTATTTTTTCTGAGAGTTCTGATTGAGGGAAAAGTTTGCGACCTCG
ATGTTGGATTAAAATTTCTTTATGCTGCAGCAGGTATAATAGTAGGAC
>AisF879_US Reversed:
GGGCCTGCCCTGTGACCGACGGGTTTAACGGCTGCAGTGAATAGCTGTGCTAAGGTAGCG
TAATCAGTTGTCCTTTAATTGGGGAAAGGAATGAATGGTTTGACGAAAGGGTAGCTGTTT
CAGAGGTAGATAAGGAAGTTTTCTTTCAGGTGAAAAGACCTGAGTTTTTGTAAAAGACGA
GAAGACCCCGTCGAACTTAATTATAATTTTATATTAGG----------------------
------------------------------------------------------------
---------------------------------------------TTCTATATTATAAGT
TGATGTGTAATAGACTCCTAGTATAAAAATTTGAAATTTTATTGGGGCAATAGAAAGCAA
TGAGAATCGCTTTTTTATAATATAAAGATCCATTATGATTGAAAAAAGCAAAAGTTACCG
CGGGGATAACAGCGTTATTTTTTCTGAGAGTTCTGATTGAGGGAAAAGTTTGCGACCTCG
ATGTTGGATTAAAATTTCTTTATGCTGCAGCAGGTATAATAGTAGGAC
>AisF881_US Reversed:
GGGCCTGCCCTGTGACCGACGGGTTTAACGGCTGCAGTGAATAGCTGTGCTAAGGTAGCG
TAATCAGTTGTCCTTTAATTGGGGAAAGGAATGAATGGTTTGACGAAAGGGTAGCTGTTT
CAGAGGTAGATAAGGAAGTTTTCTTTCAGGTGAAAAGACCTGAGTTTTTGTAAAAGACGA
GAAGACCCCGTCGAACTTAATTATAATTTTATATTAGG----------------------
------------------------------------------------------------
---------------------------------------------TTCTATATTATAAGT
TGATGTGTAATAGACTCCTAGTATAAAAATTTGAAATTTTATTGGGGCAATAGAAAGCAA
TGAGAATCGCTTTTTTATAATATAAAGATCCATTATGATTGAAAAAAGCAAAAGTTACCG
CGGGGATAACAGCGTTATTTTTTCTGAGAGTTCTGATTGAGGGAAAAGTTTGCGACCTCG
ATGTTGGATTAAAATTTCTTTATGCTGCAGCAGGTATAATAGTAGGAC
>AisF882_US Reversed:
GGGCCTGCCCTGTGACCGACGGGTTTAACGGCTGCAGTGAATAGCTGTGCTAAGGTAGCG
TAATCAGTTGTCCTTTAATTGGGGAAAGGAATGAATGGTTTGACGAAAGGGTAGCTGTTT
CAGAGGTAGATAAGGAAGTTTTCTTTCAGGTGAAAAGACCTGAGTTTTTGTAAAAGACGA
GAAGACCCCGTCGAACTTAATTATAATTTTATATTAGG----------------------
------------------------------------------------------------
---------------------------------------------TTCTATATTATAAGT
TGATGTGTAATAGACTCCTAGTATAAAAATTTGAAATTTTATTGGGGCAATAGAAAGCAA
TGAGAATCGCTTTTTTATAATATAAAGATCCATTATGATTGAAAAAAGCAAAAGTTACCG
CGGGGATAACAGCGTTATTTTTTCTGAGAGTTCTGATTGAGGGAAAAGTTTGCGACCTCG
ATGTTGGATTAAAATTTCTTTATGCTGCAGCAGGTATAATAGTAGGAC
>AisF883_US Reversed:
GGGCCTGCCCTGTGACCGACGGGTTTAACGGCTGCAGTGAATAGCTGTGCTAAGGTAGCG
TAATCAGTTGTCCTTTAATTGGGGAAAGGAATGAATGGTTTGACGAAAGGGTAGCTGTTT
CAGAGGTAGATAAGGAAGTTTTCTTTCAGGTGAAAAGACCTGAGTTTTTGTAAAAGACGA
GAAGACCCCGTCGAACTTAATTATAATTTTATATTAGG----------------------
------------------------------------------------------------
---------------------------------------------TTCTATATTATAAGT
TGATGTGTAATAGACTCCTAGTATAAAAATTTGAAATTTTATTGGGGCAATAGAAAGCAA
TGAGAATCGCTTTTTTATAATATAAAGATCCATTATGATTGAAAAAAGCAAAAGTTACCG
CGGGGATAACAGCGTTATTTTTTCTGAGAGTTCTGATTGAGGGAAAAGTTTGCGACCTCG
ATGTTGGATTAAAATTTCTTTATGCTGCAGCAGGTATAATAGTAGGAC
>AisF884_US Reversed:
GGGCCTGCCCTGTGACCGACGGGTTTAACGGCTGCAGTGAATAGCTGTGCTAAGGTAGCG
TAATCAGTTGTCCTTTAATTGGGGAAAGGAATGAATGGTTTGACGAAAGGGTAGCTGTTT
CAGAGGTAGATAAGGAAGTTTTCTTTCAGGTGAAAAGACCTGAGTTTTTGTAAAAGACGA
GAAGACCCCGTCGAACTTAATTATAATTTTATATTAGG----------------------
------------------------------------------------------------
---------------------------------------------TTCTATATTATAAGT
TGATGTGTAATAGACTCCTAGTATAAAAATTTGAAATTTTATTGGGGCAATAGAAAGCAA
TGAGAATCGCTTTTTTATAATATAAAGATCCATTATGATTGAAAAAAGCAAAAGTTACCG
CGGGGATAACAGCGTTATTTTTTCTGAGAGTTCTGATTGAGGGAAAAGTTTGCGACCTCG
ATGTTGGATTAAAATTTCTTTATGCTGCAGCAGGTATAATAGTAGGAC
>AisF885_US Reversed:
GGGCCTGCCCTGTGACCGACGGGTTTAACGGCTGCAGTGAATAGCTGTGCTAAGGTAGCG
TAATCAGTTGTCCTTTAATTGGGGAAAGGAATGAATGGTTTGACGAAAGGGTAGCTGTTT
CAGAGGTAGATAAGGAAGTTTTCTTTCAGGTGAAAAGACCTGAGTTTTTGTAAAAGACGA
GAAGACCCCGTCGAACTTAATTATAATTTTATATTAGG----------------------
------------------------------------------------------------
---------------------------------------------TTCTATATTATAAGT
TGATGTGTAATAGACTCCTAGTATAAAAATTTGAAATTTTATTGGGGCAATAGAAAGCAA
TGAGAATCGCTTTTTTATAATATAAAGATCCATTATGATTGAAAAAAGCAAAAGTTACCG
CGGGGATAACAGCGTTATTTTTTCTGAGAGTTCTGATTGAGGGAAAAGTTTGCGACCTCG
ATGTTGGATTAAAATTTCTTTATGCTGCAGCAGGTATAATAGTAGGAC
>AisF886_US Reversed:
GGGCCTGCCCTGTGACCGACGGGTTTAACGGCTGCAGTGAATAGCTGTGCTAAGGTAGCG
TAATCAGTTGTCCTTTAATTGGGGAAAGGAATGAATGGTTTGACGAAAGGGTAGCTGTTT
CAGAGGTAGATAAGGAAGTTTTCTTTCAGGTGAAAAGACCTGAGTTTTTGTAAAAGACGA
GAAGACCCCGTCGAACTTAATTATAATTTTATATTAGG----------------------
------------------------------------------------------------
---------------------------------------------TTCTATATTATAAGT
TGATGTGTAATAGACTCCTAGTATAAAAATTTGAAATTTTATTGGGGCAATAGAAAGCAA
TGAGAATCGCTTTTTTATAATATAAAGATCCATTATGATTGAAAAAAGCAAAAGTTACCG
CGGGGATAACAGCGTTATTTTTTCTGAGAGTTCTGATTGAGGGAAAAGTTTGCGACCTCG
ATGTTGGATTAAAATTTCTTTATGCTGCAGCAGGTATAATAGTAGGAC
>AisF887_US Reversed:
GGGCCTGCCCTGTGACCGACGGGTTTAACGGCTGCAGTGAATAGCTGTGCTAAGGTAGCG
TAATCAGTTGTCCTTTAATTGGGGAAAGGAATGAATGGTTTGACGAAAGGGTAGCTGTTT
CAGAGGTAGATAAGGAAGTTTTCTTTCAGGTGAAAAGACCTGAGTTTTTGTAAAAGACGA
GAAGACCCCGTCGAACTTAATTATAATTTTATATTAGG----------------------
------------------------------------------------------------
---------------------------------------------TTCTATATTATAAGT
TGATGTGTAATAGACTCCTAGTATAAAAATTTGAAATTTTATTGGGGCAATAGAAAGCAA
TGAGAATCGCTTTTTTATAATATAAAGATCCATTATGATTGAAAAAAGCAAAAGTTACCG
CGGGGATAACAGCGTTATTTTTTCTGAGAGTTCTGATTGAGGGAAAAGTTTGCGACCTCG
ATGTTGGATTAAAATTTCTTTATGCTGCAGCAGGTATAATAGTAGGAC
>AisF889_US Reversed:
GGGCCTGCCCTGTGACCGACGGGTTTAACGGCTGCAGTGAATAGCTGTGCTAAGGTAGCG
TAATCAGTTGTCCTTTAATTGGGGAAAGGAATGAATGGTTTGACGAAAGGGTAGCTGTTT
CAGAGGTAGATAAGGAAGTTTTCTTTCAGGTGAAAAGACCTGAGTTTTTGTAAAAGACGA
GAAGACCCCGTCGAACTTAATTATAATTTTATATTAGG----------------------
------------------------------------------------------------
---------------------------------------------TTCTATATTATAAGT
TGATGTGTAATAGACTCCTAGTATAAAAATTTGAAATTTTATTGGGGCAATAGAAAGCAA
TGAGAATCGCTTTTTTATAATATAAAGATCCATTATGATTGAAAAAAGCAAAAGTTACCG
CGGGGATAACAGCGTTATTTTTTCTGAGAGTTCTGATTGAGGGAAAAGTTTGCGACCTCG
ATGTTGGATTAAAATTTCTTTATGCTGCAGCAGGTATAATAGTAGGAC
>AisF890_US Reversed:
GGGCCTGCCCTGTGACCGACGGGTTTAACGGCTGCAGTGAATAGCTGTGCTAAGGTAGCG
TAATCAGTTGTCCTTTAATTGGGGAAAGGAATGAATGGTTTGACGAAAGGGTAGCTGTTT
CAGAGGTAGATAAGGAAGTTTTCTTTCAGGTGAAAAGACCTGAGTTTTTGTAAAAGACGA
GAAGACCCCGTCGAACTTAATTATAATTTTATATTAGG----------------------
------------------------------------------------------------
---------------------------------------------TTCTATATTATAAGT
TGATGTGTAATAGACTCCTAGTATAAAAATTTGAAATTTTATTGGGGCAATAGAAAGCAA
TGAGAATCGCTTTTTTATAATATAAAGATCCGTTATGATTGAAAAAAGCAAAAGTTACCG
CGGGGATAACAGCGTTATTTTTTCTGAGAGTTCTGATTGAGGGAAAAGTTTGCGACCTCG
ATGTTGGATTAAAATTTCTTTATGCTGCAGCAGGTATAATAGTAGGAC
>AisF894_US Reversed:
GGGCCTGCCCTGTGACCGACGGGTTTAACGGCTGCAGTGAATAGCTGTGCTAAGGTAGCG
TAATCAGTTGTCCTTTAATTGGGGAAAGGAATGAATGGTTTGACGAAAGGGTAGCTGTTT
CAGAGGTAGATAAGGAAGTTTTCTTTCAGGTGAAAAGACCTGAGTTTTTGTAAAAGACGA
GAAGACCCCGTCGAACTTAATTATAATTTTATATTAGG----------------------
------------------------------------------------------------
---------------------------------------------TTCTATATTATAAGT
TGATGTGTAATAGACTCCTAGTATAAAAATTTGAAATTTTATTGGGGCAATAGAAAGCAA
TGAGAATCGCTTTTTTATAATATAAAGATCCATTATGATTGAAAAAAGCAAAAGTTACCG
CGGGGATAACAGCGTTATTTTTTCTGAGAGTTCTGATTGAGGGAAAAGTTTGCGACCTCG
ATGTTGGATTAAAATTTCTTTATGCTGCAGCAGGTATAATAGTAGGAC
>AisF896_US Reversed:
GGGCCTGCCCTGTGACCGACGGGTTTAACGGCTGCAGTGAATAGCTGTGCTAAGGTAGCG
TAATCAGTTGTCCTTTAATTGGGGAAAGGAATGAATGGTTTGACGAAAGGGTAGCTGTTT
CAGAGGTAGATAAGGAAGTTTTCTTTCAGGTGAAAAGACCTGAGTTTTTGTAAAAGACGA
GAAGACCCCGTCGAACTTAATTATAATTTTATATTAGG----------------------
------------------------------------------------------------
---------------------------------------------TTCTATATTATAAGT
TGATGTGTAATAGACTCCTAGTATAAAAATTTGAAATTTTATTGGGGCAATAGAAAGCAA
TGAGAATCGCTTTTTTATAATATAAAGATCCATTATGATTGAAAAAAGCAAAAGTTACCG
CGGGGATAACAGCGTTATTTTTTCTGAGAGTTCTGATTGAGGGAAAAGTTTGCGACCTCG
ATGTTGGATTAAAATTTCTTTATGCTGCAGCAGGTATAATAGTAGGAC
>AisF897_US Reversed:
GGGCCTGCCCTGTGACCGACGGGTTTAACGGCTGCAGTGAATAGCTGTGCTAAGGTAGCG
TAATCAGTTGTCCTTTAATTGGGGAAAGGAATGAATGGTTTGACGAAAGGGTAGCTGTTT
CAGAGGTAGATAAGGAAGTTTTCTTTCAGGTGAAAAGACCTGAGTTTTTGTAAAAGACGA
GAAGACCCCGTCGAACTTAATTATAATTTTATATTAGG----------------------
------------------------------------------------------------
---------------------------------------------TTCTATATTATAAGT
TGATGTGTAATAGACTCCTAGTATAAAAATTTGAAATTTTATTGGGGCAATAGAAAGCAA
TGAGAATCGCTTTTTTATAATATAAAGATCCATTATGATTGAAAAAAGCAAAAGTTACCG
CGGGGATAACAGCGTTATTTTTTCTGAGAGTTCTGATTGAGGGAAAAGTTTGCGACCTCG
ATGTTGGATTAAAATTTCTTTATGCTGCAGCAGGTATAATAGTAGGAC
>AisF899_US Reversed:
GGGCCTGCCCTGTGACCGACGGGTTTAACGGCTGCAGTGAATAGCTGTGCTAAGGTAGCG
TAATCAGTTGTCCTTTAATTGGGGAAAGGAATGAATGGTTTGACGAAAGGGTAGCTGTTT
CAGAGGTAGATAAGGAAGTTTTCTTTCAGGTGAAAAGACCTGAGTTTTTGTAAAAGACGA
GAAGACCCCGTCGAACTTAATTATAATTTTATATTAGG----------------------
------------------------------------------------------------
---------------------------------------------TTCTATATTATAAGT
TGATGTGTAATAGACTCCCAGTATAAAAATTTGAAATTTTATTGGGGCAATAGAAAGCAA
TGAGAATCGCTTTTTTATAATATAAAGATCCATTATGATTGAAAAAAGCAAAAGTTACCG
CGGGGATAACAGCGTTATTTTTTCTGAGAGTTCTGATTGAGGGAAAAGTTTGCGACCTCG
ATGTTGGATTAAAATTTCTTTATGCTGCAGCAGGTATAATAGTAGGAC
>AisF900_US Reversed:
GGGCCTGCCCTGTGACCGACGGGTTTAACGGCTGCAGTGAATAGCTGTGCTAAGGTAGCG
TAATCAGTTGTCCTTTAATTGGGGAAAGGAATGAATGGTTTGACGAAAGGGTAGCTGTTT
CAGAGGTAGATAAGGAAGTTTTCTTTCAGGTGAAAAGACCTGAGTTTTTGTAAAAGACGA
GAAGACCCCGTCGAACTTAATTATAATTTTATATTAGG----------------------
------------------------------------------------------------
---------------------------------------------TTCTATATTATAAGT
TGATGTGTAATAGACTCCTAGTATAAAAATTTGAAATTTTATTGGGGCAATAGAAAGCAA
TGAGAATCGCTTTTTTATAATATAAAGATCCATTATGATTGAAAAAAGCAAAAGTTACCG
CGGGGATAACAGCGTTATTTTTTCTGAGAGTTCTGATTGAGGGAAAAGTTTGCGACCTCG
ATGTTGGATTAAAATTTCTTTATGCTGCAGCAGGTATAATAGTAGGAC
>AisF902_US Reversed:
GGGCCTGCCCTGTGACCGACGGGTTTAACGGCTGCAGTGAATAGCTGTGCTAAGGTAGCG
TAATCAGTTGTCCTTTAATTGGGGAAAGGAATGAATGGTTTGACGAAAGGGTAGCTGTTT
CAGAGGTAGATAAGGAAGTTTTCTTTCAGGTGAAAAGACCTGAGTTTTTGTAAAAGACGA
GAAGACCCCGTCGAACTTAATTATAATTTTATATTAGG----------------------
------------------------------------------------------------
---------------------------------------------TTCTATATTATAAGT
TGATGTGTAATAGACTCCTAGTATAAAAATTTGAAATTTTATTGGGGCAATAGAAAGCAA
TGAGAATCGCTTTTTTATAATATAAAGATCCATTATGATTGAAAAAAGCAAAAGTTACCG
CGGGGATAACAGCGTTATTTTTTCTGAGAGTTCTGATTGAGGGAAAAGTTTGCGACCTCG
ATGTTGGATTAAAATTTCTTTATGCTGCAGCAGGTATAATAGTAGGAC
>AisF903_US Reversed:
GGGCCTGCCCTGTGACCGACGGGTTTAACGGCTGCAGTGAATAGCTGTGCTAAGGTAGCG
TAATCAGTTGTCCTTTAATTGGGGAAAGGAATGAATGGTTTGACGAAAGGGTAGCTGTTT
CAGAGGTAGATAAGGAAGTTTTCTTTCAGGTGAAAAGACCTGAGTTTTTGTAAAAGACGA
GAAGACCCCGTCGAACTTAATTATAATTTTATATTAGG----------------------
------------------------------------------------------------
---------------------------------------------TTCTATATTATAAGT
TGATGTGTAATAGACTCCTAGTATAAAAATTTGAAATTTTATTGGGGCAATAGAAAGCAA
TGAGAATCGCTTTTTTATAATATAAAGATCCATTATGATTGAAAAAAGCAAAAGTTACCG
CGGGGATAACAGCGTTATTTTTTCTGAGAGTTCTGATTGAGGGAAAAGTTTGCGACCTCG
ATGTTGGATTAAAATTTCTTTATGCTGCAGCAGGTATAATAGTAGGAC
>AisF904_US Reversed:
GGGCCTGCCCTGTGACCGACGGGTTTAACGGCTGCAGTGAATAGCTGTGCTAAGGTAGCG
TAATCAGTTGTCCTTTAATTGGGGAAAGGAATGAATGGTTTGACGAAAGGGTAGCTGTTT
CAGAGGTAGATAAGGAAGTTTTCTTTCAGGTGAAAAGACCTGAGTTTTTGTAAAAGACGA
GAAGACCCCGTCGAACTTAATTATAATTTTATATTAGG----------------------
------------------------------------------------------------
---------------------------------------------TTCTATATTATAAGT
TGATGTGTAATAGACTCCTAGTATAAAAATTTGAAATTTTATTGGGGCAATAGAAAGCAA
TGAGAATCGCTTTTTTATAATATAAAGATCCATTATGATTGAAAAAAGCAAAAGTTACCG
CGGGGATAACAGCGTTATTTTTTCTGAGAGTTCTGATTGAGGGAAAAGTTTGCGACCTCG
ATGTTGGATTAAAATTTCTTTATGCTGCAGCAGGTATAATAGTAGGAC
>AisF905_US Reversed:
GGGCCTGCCCTGTGACCGACGGGTTTAACGGCTGCAGTGAATAGCTGTGCTAAGGTAGCG
TAATCAGTTGTCCTTTAATTGGGGAAAGGAATGAATGGTTTGACGAAAGGGTAGCTGTTT
CAGAGGTAGATAAGGAAGTTTTCTTTCAGGTGAAAAGACCTGAGTTTTTGTAAAAGACGA
GAAGACCCCGTCGAACTTAATTATAATTTTATATTAGG----------------------
------------------------------------------------------------
---------------------------------------------TTCTATATTATAAGT
TGATGTGTAATAGACTCCTAGTATAAAAATTTGAAATTTTATTGGGGCAATAGAAAGCAA
TGAGAATCGCTTTTTTATAATATAAAGATCCATTATGATTGAAAAAAGCAAAAGTTACCG
CGGGGATAACAGCGTTATTTTTTCTGAGAGTTCTGATTGAGGGAAAAGTTTGCGACCTCG
ATGTTGGATTAAAATTTCTTTATGCTGCAGCAGGTATAATAGTAGGAC
>AisF910_US Reversed:
GGGCCTGCCCTGTGACCGACGGGTTTAACGGCTGCAGTGAATAGCTGTGCTAAGGTAGCG
TAATCAGTTGTCCTTTAATTGGGGAAAGGAATGAATGGTTTGACGAAAGGGTAGCTGTTT
CAGAGGTAGATAAGGAAGTTTTCTTTCAGGTGAAAAGACCTGAGTTTTTGTAAAAGACGA
GAAGACCCCGTCGAACTTAATTATAATTTTATATTAGG----------------------
------------------------------------------------------------
---------------------------------------------TTCTATATTATAAGT
TGATGTGTAATAGACTCCTAGTATAAAAATTTGAAATTTTATTGGGGCAATAGAAAGCAA
TGAGAATCGCTTTTTTATAATATAAAGATCCATTATGATTGAAAAAAGCAAAAGTTACCG
CGGGGATAACAGCGTTATTTTTTCTGAGAGTTCTGATTGAGGGAAAAGTTTGCGACCTCG
ATGTTGGATTAAAATTTCTTTATGCTGCAGCAGGTATAATAGTAGGAC
>AisY2001_BalticSea Reversed:
GGGCCTGCCCTGTGACCGACGGGTTTAACGGCTGCAGTGAATAGCTGTGCTAAGGTAGCG
TAATCAGTTGTCCTTTAATTGGGGAAAGGAATGAATGGTTTGACGAAAGGGTAGCTGTTT
CAGAGGTAGATAAGGAAGTTTTCTTTCAGGTGAAAAGACCTGAGTTTTTGTAAAAGACGA
GAAGACCCCGTCGAACTTAATTATAATTTTATATTAGG----------------------
------------------------------------------------------------
---------------------------------------------TTCTATATTATAAGT
TGATGTGTAATAGACTCCTAGTATAAAAATTTGAAATTTTATTGGGGCAATAGAAAGCAA
TGAGAATCGCTTTTTTATAATATAAAGATCCATTATGATTGAAAAAAGCAAAAGTTACCG
CGGGGATAACAGCGTTATTTTTTCTGAGAGTTCTGATTGAGGGAAAAGTTTGCGACCTCG
ATGTTGGATTAAAATTTCTTTATGCTGCAGCAGGTATAATAGTAGGAC
>AisY2003_BalticSea Reversed:
GGGCCTGCCCTGTGACCGACGGGTTTAACGGCTGCAGTGAATAGCTGTGCTAAGGTAGCG
TAATCAGTTGTCCTTTAATTGGGGAAAGGAATGAATGGTTTGACGAAAGGGTAGCTGTTT
CAGAGGTAGATAAGGAAGTTTTCTTTCAGGTGAAAAGACCTGAGTTTTTGTAAAAGACGA
GAAGACCCCGTCGAACTTAATTATAATTTTATATTAGG----------------------
------------------------------------------------------------
---------------------------------------------TTCTATATTATAAGT
TGATGTGTAATAGACTCCTAGTATAAAAATTTGAAATTTTATTGGGGCAATAGAAAGCAA
TGAGAATCGCTTTTTTATAATATAAAGATCCATTATGATTGAAAAAAGCAAAAGTTACCG
CGGGGATAACAGCGTTATTTTTTCTGAGAGTTCTGATTGAGGGAAAAGTTTGCGACCTCG
ATGTTGGATTAAAATTTCTTTATGCTGCAGCAGGTATAATAGTAGGAC
>AisY2004_BalticSea Reversed:
GGGCCTGCCCTGTGACCGACGGGTTTAACGGCTGCAGTGAATAGCTGTGCTAAGGTAGCG
TAATCAGTTGTCCTTTAATTGGGGAAAGGAATGAATGGTTTGACGAAAGGGTAGCTGTTT
CAGAGGTAGATAAGGAAGTTTTCTTTCAGGTGAAAAGACCTGAGTTTTTGTAAAAGACGA
GAAGACCCCGTCGAACTTAATTATAATTTTATATTAGG----------------------
------------------------------------------------------------
---------------------------------------------TTTTATATTATAAGT
TGATGTGTAATAGACTCCTAGTATAAAAATTTGAAATTTTATTGGGGCAATAGAAAGCAA
TGAGAATCGCTTTTTTATAATATAAAGATCCATTATGATTGAAAAAAGCAAAAGTTACCG
CGGGGATAACAGCGTTATTTTTTCTGAGAGTTCTGATTGAGGGAAAAGTTTGCGACCTCG
ATGTTGGATTAAAATTTCTTTATGCTGCAGCAGGTATAATAGTAGGAC
>AisY2005_BalticSea Reversed:
GGGCCTGCCCTGTGACCGACGGGTTTAACGGCTGCAGTGAATAGCTGTGCTAAGGTAGCG
TAATCAGTTGTCCTTTAATTGGGGAAAGGAATGAATGGTTTGACGAAAGGGTAGCTGTTT
CAGAGGTAGATAAGGAAGTTTTCTTTCAGGTGAAAAGACCTGAGTTTTTGTAAAAGACGA
GAAGACCCCGTCGAACTTAATTATAATTTTATATTAGG----------------------
------------------------------------------------------------
---------------------------------------------TTCTATATTATAAGT
TGATGTGTAATAGACTCCTAGTATAAAAATTTGAAATTTTATTGGGGCAATAGAAAGCAA
TGAGAATCGCTTTTTTATAATATAAAGATCCATTATGATTGAAAAAAGCAAAAGTTACCG
CGGGGATAACAGCGTTATTTTTTCTGAGAGTTCTGATTGAGGGAAAAGTTTGCGACCTCG
ATGTTGGATTAAAATTTCTTTATGCTGCAGCAGGTATAATAGTAGGAC
>AisY2006_BalticSea Reversed:
GGGCCTGCCCTGTGACCGACGGGTTTAACGGCTGCAGTGAATAGCTGTGCTAAGGTAGCG
TAATCAGTTGTCCTTTAATTGGGGAAAGGAATGAATGGTTTGACGAAAGGGTAGCTGTTT
CAGAGGTAGATAAGGAAGTTTTCTTTCAGGTGAAAAGACCTGAGTTTTTGTAAAAGACGA
GAAGACCCCGTCGAACTTAATTATAATTTTATATTAGG----------------------
------------------------------------------------------------
---------------------------------------------TTCTATATTATAAGT
TGATGTGTAATAGACTCCTAGTATAAAAATTTGAAATTTTATTGGGGCAATAGAAAGCAA
TGAGAATCGCTTTTTTATAATATAAAGATCCATTATGATTGAAAAAAGCAAAAGTTACCG
CGGGGATAACAGCGTTATTTTTTCTGAGAGTTCTGATTGAGGGAAAAGTTTGCGACCTCG
ATGTTGGATTAAAATTTCTTTATGCTGCAGCAGGTATAATAGTAGGAC
>AisY2008_BalticSea Reversed:
GGGCCTGCCCTGTGACCGACGGGTTTAACGGCTGCAGTGAATAGCTGTGCTAAGGTAGCG
TAATCAGTTGTCCTTTAATTGGGGAAAGGAATGAATGGTTTGACGAAAGGGTAGCTGTTT
CAGAGGTAGATAAGGAAGTTTTCTTTTAGGTGAAAAGACCTGAGTTTTTGTAAAAGACGA
GAAGACCCCGTCGAACTTAATTATAATTTTATATTAGG----------------------
------------------------------------------------------------
---------------------------------------------TTCTATATTATAAGT
TGATGTATAATAGACTCCTAATATAAAAATTTGAAATTTTATTGGGGCAATAGAAAGTAA
TGAGAATCGCTTTTTTATAATATAAAGATCCATTATGATTGAAAAAAGCAAAAGTTACCG
CGGGGATAACAGCGTTATTTTTTTTGAGAGTTCTGATTGAGGGAAAAGTTTGCGACCTCG
ATGTTGGATTAAAATTTCTTTATGCTGCAGCAGGTATAATAGTAGGAC
>AisY2011_BalticSea Reversed:
GGGCCTGCCCTGTGACCGACGGGTTTAACGGCTGCAGTGAATAGCTGTGCTAAGGTAGCG
TAATCAGTTGTCCTTTAATTGGGGAAAGGAATGAATGGTTTGACGAAAGGGTAGCTGTTT
CAGAGGTAGATAAGGAAGTTTTCTTTTAGGTGAAAAGACCTGAGTTTTTGTAAAAGACGA
GAAGACCCCGTCGAACTTAATTATAATTTTATATTAGG----------------------
------------------------------------------------------------
---------------------------------------------TTCTATATTATAAGT
TGATGTATAATAGACTCCTAATATAAAAATTTGAAATTTTATTGGGGCAATAGAAAGTAA
TGAGAATCGCTTTTTTATAATATAAAGATCCATTATGATTGAAAAAAGCAAAAGTTACCG
CGGGGATAACAGCGTTATTTTTTTTGAGAGTTCTGATTGAGGGAAAAGTTTGCGACCTCG
ATGTTGGATTAAAATTTCTTTATGCTGCAGCAGGTATAATAGTAGGAC
>AisY2012_BalticSea Reversed:
GGGCCTGCCCTGTGACCGACGGGTTTAACGGCTGCAGTGAATAGCTGTGCTAAGGTAGCG
TAATCAGTTGTCCTTTAATTGGGGAAAGGAATGAATGGTTTGACGAAAGGGTAGCTGTTT
CAGAGGTAGATAAGGAAGTTTTCTTTTAGGTGAAAAGACCTGAGTTTTTGTAAAAGACGA
GAAGACCCCGTCGAACTTAATTATAATTTTATATTAGG----------------------
------------------------------------------------------------
---------------------------------------------TTCTATATTATAAGT
TGATGTGTAATAGACTCCTAGTATAAAAATTTGAAATTTTATTGGGGCAATAGAAAGCAA
TGAGAATCGCTTTTTTATAATATAAAGATCCATTATGATTGAAAAAAGCAAAAGTTACCG
CGGGGATAACAGCGTTATTTTTTCTGAGAGTTCTGATTGAGGGAAAAGTTTGCGACCTCG
ATGTTGGATTAAAATTTCTTTATGCTGCAGCAGGTATAATAGTAGGAC
>AisY2013_BalticSea Reversed:
GGGCCTGCCCTGTGACCGACGGGTTTAACGGCTGCAGTGAATAGCTGTGCTAAGGTAGCG
TAATCAGTTGTCCTTTAATTGGGGAAAGGAATGAATGGTTTGACGAAAGGGTAGCTGTTT
CAGAGGTAGATAAGGAAGTTTTCTTTCAGGTGAAAAGACCTGAGTTTTTGTAAAAGACGA
GAAGACCCCGTCGAACTTAATTATAATTTTATATTAGG----------------------
------------------------------------------------------------
---------------------------------------------TTCTATATTATAAGT
TGATGTGTAATAGACTCCTAGTATAAAAATTTGAAATTTTATTGGGGCAATAGAAAGCAA
TGAGAATCGCTTTTTTATAATATAAAGATCCATTATGATTGAAAAAAGCAAAAGTTACCG
CGGGGATAACAGCGTTATTTTTTCTGAGAGTTCTGATTGAGGGAAAAGTTTGCGACCTCG
ATGTTGGATTAAAATTTCTTTATGCTGCAGCAGGTATAATAGTAGGAC
>AisY2015_BalticSea Reversed:
GGGCCTGCCCTGTGACCGACGGGTTTAACGGCTGCAGTGAATAGCTGTGCTAAGGTAGCG
TAATCAGTTGTCCTTTAATTGGGGAAAGGAATGAATGGTTTGACGAAAGGGTAGCTGTTT
CAGAGGTAGATAAGGAAGTTTTCTTTTAGGTGAAAAGACCTGAGTTTTTGTAAAAGACGA
GAAGACCCCGTCGAACTTAATTATAATTTTATATTAGG----------------------
------------------------------------------------------------
---------------------------------------------TTCTATATTATAAGT
TGATGTATAATAGACTCCTAATATAAAAATTTGAAATTTTATTGGGGCAATAGAAAGTAA
TGAGAATCGCTTTTTTATAATATAAAGATCCATTATGATTGAAAAAAGCAAAAGTTACCG
CGGGGATAACAGCGTTATTTTTTTTGAGAGTTCTGATTGAGGGAAAAGTTTGCGACCTCG
ATGTTGGATTAAAATTTCTTTATGCTGCAGCAGGTATAATAGTAGGAC
>AisY2016_BalticSea Reversed:
GGGCCTGCCCTGTGACCGACGGGTTTAACGGCTGCAGTGAATAGCTGTGCTAAGGTAGCG
TAATCAGTTGTCCTTTAATTGGGGAAAGGAATGAATGGTTTGACGAAAGGGTAGCTGTTT
CAGAGGTAGATAAGGAAGTTTTCTTTTAGGTGAAAAGACCTGAGTTTTTGTAAAAGACGA
GAAGACCCCGTCGAACTTAATTATAATTTTATATTAGG----------------------
------------------------------------------------------------
---------------------------------------------TTCTATATTATAAGT
TGATGTATAATAGACTCCTAATATAAAAATTTGAAATTTTATTGGGGCAATAGAAAGTAA
TGAGAATCGCTTTTTTATAATATAAAGATCCATTATGATTGAAAAAAGCAAAAGTTACCG
CGGGGATAACAGCGTTATTTTTTTTGAGAGTTCTGATTGAGGGAAAAGTTTGCGACCTCG
ATGTTGGATTAAAATTTCTTTATGCTGCAGCAGGTATAATAGTAGGAC
>AisY2019_Helgoland Reversed:
GGGCCTGCCCTGTGACCGACGGGTTTAACGGCTGCAGTGAATAGCTGTGCTAAGGTAGCG
TAATCAGTTGTCCTTTAATTGGGGAAAGGAATGAATGGTTTGACGAAAGGGTAGCTGTTT
CAGAGGTAGATAAGGAAGTTTTCTTTCAGGTGAAAAGACCTGAGTTTTTGTAAAAGACGA
GAAGACCCCGTCGAACTTAATTATAATTTTATATTAGG----------------------
------------------------------------------------------------
---------------------------------------------TTCTATATTATAAGT
TGATGTGTAATAGACTCCTAGTATAAAAATTTGAAATTTTATTGGGGCAATAGAAAGCAA
TGAGAATCGCTTTTTTATAATATAAAGATCCATTATGATTGAAAAAAGCAAAAGTTACCG
CGGGGATAACAGCGTTATTTTTTCTGAGAGTTCTGATTGAGGGAAAAGTTTGCGACCTCG
ATGTTGGATTAAAATTTCTTTATGCTGCAGCAGGTATAATAGTAGGAC
>AisY2020_Helgoland Reversed:
GGGCCTGCCCTGTGACCGACGGGTTTAACGGCTGCAGTGAATAGCTGTGCTAAGGTAGCG
TAATCAGTTGTCCTTTAATTGGGGAAAGGAATGAATGGTTTGACGAAAGGGTAGCTGTTT
CAGAGGTAGATAAGGAAGTTTTCTTTTAGGTGAAAAGACCTGAGTTTTTGTAAAAGACGA
GAAGACCCCGTCGAACTTAATTATAATTTTATATTAGG----------------------
------------------------------------------------------------
---------------------------------------------TTCTATATTATAAGT
TGATGTATAATAGACTCCTAATATAAAAATTTGAAATTTTATTGGGGCAATAGAAAGTAA
TGAGAATCGCTTTTTTATAATATAAAGATCCATTATGATTGAAAAAAGCAAAAGTTACCG
CGGGGATAACAGCGTTATTTTTTTTGAGAGTTCTGATTGAGGGAAAAGTTTGCGACCTCG
ATGTTGGATTAAAATTTCTTTATGCTGCAGCAGGTATAATAGTAGGAC
>AisY2021_Helgoland Reversed:
GGGCCTGCCCTGTGACCGACGGGTTTAACGGCTGCAGTGAATAGCTGTGCTAAGGTAGCG
TAATCAGTTGTCCTTTAATTGGGGAAAGGAATGAATGGTTTGACGAAAGGGTAGCTGTTT
CAGAGGTAGATAAGGAAGTTTTCTTTCAGGTGAAAAGACCTGAGTTTTTGTAAAAGACGA
GAAGACCCCGTCGAACTTAATTATAATTTTATATTAGG----------------------
------------------------------------------------------------
---------------------------------------------TTCTATATTATAAGT
TGATGTGTAATAGACTCCTAGTATAAAAATTTGAAATTTTATTGGGGCAATAGAAAGCAA
TGAGAATCGCTTTTTTATAATATAAAGATCCATTATGATTGAAAAAAGCAAAAGTTACCG
CGGGGATAACAGCGTTATTTTTTCTGAGAGTTCTGATTGAGGGAAAAGTTTGCGACCTCG
ATGTTGGATTAAAATTTCTTTATGCTGCAGCAGGTATAATAGTAGGAC
>AisY2022_Helgoland Reversed:
GGGCCTGCCCTGTGACCGACGGGTTTAACGGCTGCAGTGAATAGCTGTGCTAAGGTAGCG
TAATCAGTTGTCCTTTAATTGGGGAAAGGAATGAATGGTTTGACGAAAGGGTAGCTGTTT
CAGAGGTAGATAAGGAAGTTTTCTTTCAGGTGAAAAGACCTGAGTTTTTGTAAAAGACGA
GAAGACCCCGTCGAACTTAATTATAATTTTATATTAGG----------------------
------------------------------------------------------------
---------------------------------------------TTCTATATTATAAGT
TGATGTGTAATAGACTCCTAGTATAAAAATTTGAAATTTTATTGGGGCAATAGAAAGCAA
TGAGAATCGCTTTTTTATAATATAAAGATCCATTATGATTGAAAAAAGCAAAAGTTACCG
CGGGGATAACAGCGTTATTTTTTCTGAGAGTTCTGATTGAGGGAAAAGTTTGCGACCTCG
ATGTTGGATTAAAATTTCTTTATGCTGCAGCAGGTATAATAGTAGGAC
>AisY2023_Helgoland Reversed:
GGGCCTGCCCTGTGACCGACGGGTTTAACGGCTGCAGTGAATAGCTGTGCTAAGGTAGCG
TAATCAGTTGTCCTTTAATTGGGGAAAGGAATGAATGGTTTGACGAAAGGGTAGCTGTTT
CAGAGGTAGATAAGGAAGTTTTCTTTTAGGTGAAAAGACCTGAGTTTTTGTAAAAGACGA
GAAGACCCCGTCGAACTTAATTATAATTTTATATTAGG----------------------
------------------------------------------------------------
---------------------------------------------TTCTATATTATAAGT
TGATGTATAATAGACTCCTAATATAAAAATTTGAAATTTTATTGGGGCAATAGAAAGTAA
TGAGAATCGCTTTTTTATAATATAAAGATCCATTATGATTGAAAAAAGCAAAAGTTACCG
CGGGGATAACAGCGTTATTTTTTTTGAGAGTTCTGATTGAGGGAAAAGTTTGCGACCTCG
ATGTTGGATTAAAATTTCTTTATGCTGCAGCAGGTATAATAGTAGGAC
>AisY2024_Helgoland Reversed:
GGGCCTGCCCTGTGACCGACGGGTTTAACGGCTGCAGTGAATAGCTGTGCTAAGGTAGCG
TAATCAGTTGTCCTTTAATTGGGGAAAGGAATGAATGGTTTGACGAAAGGGTAGCTGTTT
CAGAGGTAGATAAGGAAGTTTTCTTTTAGGTGAAAAGACCTGAGTTTTTGTAAAAGACGA
GAAGACCCCGTCGAACTTAATTATAATTTTATATTAGG----------------------
------------------------------------------------------------
---------------------------------------------TTCTATATTATAAGT
TGATGTATAATAGACTCCTAATATAAAAATTTGAAATTTTATTGGGGCAATAGAAAGTAA
TGAGAATCGCTTTTTTATAATATAAAGATCCATTATGATTGAAAAAAGCAAAAGTTACCG
CGGGGATAACAGCGTTATTTTTTTTGAGAGTTCTGATTGAGGGAAAAGTTTGCGACCTCG
ATGTTGGATTAAAATTTCTTTATGCTGCAGCAGGTATAATAGTAGGAC
>AisY2025_Helgoland Reversed:
GGGCCTGCCCTGTGACCGACGGGTTTAACGGCTGCAGTGAATAGCTGTGCTAAGGTAGCG
TAATCAGTTGTCCTTTAATTGGGGAAAGGAATGAATGGTTTGACGAAAGGGTAGCTGTTT
CAGAGGTAGATAAGGAAGTTTTCTTTTAGGTGAAAAGACCTGAGTTTTTGTAAAAGACGA
GAAGACCCCGTCGAACTTAATTATAATTTTATATTAGG----------------------
------------------------------------------------------------
---------------------------------------------TTCTATATTATAAGT
TGATGTATAATAGACTCCTAATATAAAAATTTGAAATTTTATTGGGGCAATAGAAAGTAA
TGAGAATCGCTTTTTTATAATATAAAGATCCATTATGATTGAAAAAAGCAAAAGTTACCG
CGGGGATAACAGCGTTATTTTTTTTGAGAGTTCTGATTGAGGGAAAAGTTTGCGACCTCG
ATGTTGGATTAAAATTTCTTTATGCTGCAGCAGGTATAATAGTAGGAC
>AisY2026_Helgoland Reversed:
GGGCCTGCCCTGTGACCGACGGGTTTAACGGCTGCAGTGAATAGCTGTGCTAAGGTAGCG
TAATCAGTTGTCCTTTAATTGGGGAAAGGAATGAATGGTTTGACGAAAGGGTAGCTGTTT
CAGAGGTAGATAAGGAAGTTTTCTTTTAGGTGAAAAGACCTGAGTTTTTGTAAAAGACGA
GAAGACCCCGTCGAACTTAATTATAATTTTATATTAGG----------------------
------------------------------------------------------------
---------------------------------------------TTCTATATTATAAGT
TGATGTATAATAGACTCCTAATATAAAAATTTGAAATTTTATTGGGGCAATAGAAAGTAA
TGAGAATCGCTTTTTTATAATATAAAGATCCATTATGATTGAAAAAAGCAAAAGTTACCG
CGGGGATAACAGCGTTATTTTTTTTGAGAGTTCTGATTGAGGGAAAAGTTTGCGACCTCG
ATGTTGGATTAAAATTTCTTTATGCTGCAGCAGGTATAATAGTAGGAC
>AisY2027_Helgoland Reversed:
GGGCCTGCCCTGTGACCGACGGGTTTAACGGCTGCAGTGAATAGCTGTGCTAAGGTAGCG
TAATCAGTTGTCCTTTAATTGGGGAAAGGAATGAATGGTTTGACGAAAGGGTAGCTGTTT
CAGAGGTAGATAAGGAAGTTTTCTTTTAGGTGAAAAGACCTGAGTTTTTGTAAAAGACGA
GAAGACCCCGTCGAACTTAATTATAATTTTATATTAGG----------------------
------------------------------------------------------------
---------------------------------------------TTCTATATTATAAGT
TGATGTATAATAGACTCCTAATATAAAAATTTGAAATTTTATTGGGGCAATAGAAAGTAA
TGAGAATCGCTTTTTTATAATATAAAGATCCATTATGATTGAAAAAAGCAAAAGTTACCG
CGGGGATAACAGCGTTATTTTTTTTGAGAGTTCTGATTGAGGGAAAAGTTTGCGACCTCG
ATGTTGGATTAAAATTTCTTTATGCTGCAGCAGGTATAATAGTAGGAC
>AisY2028_Helgoland Reversed:
GGGCCTGCCCTGTGACCGACGGGTTTAACGGCTGCAGTGAATAGCTGTGCTAAGGTAGCG
TAATCAGTTGTCCTTTAATTGGGGAAAGGAATGAATGGTTTGACGAAAGGGTAGCTGTTT
CAGAGGTAGATAAGGAAGTTTTCTTTTAGGTGAAAAGACCTGAGTTTTTGTAAAAGACGA
GAAGACCCCGTCGAACTTAATTATAATTTTATATTAGG----------------------
------------------------------------------------------------
---------------------------------------------TTCTATATTATAAGT
TGATGTATAATAGACTCCTAATATAAAAATTTGAAATTTTATTGGGGCAATAGAAAGTAA
TGAGAATCGCTTTTTTATAATATAAAGATCCATTATGATTGAAAAAAGCAAAAGTTACCG
CGGGGATAACAGCGTTATTTTTTTTGAGAGTTCTGATTGAGGGAAAAGTTTGCGACCTCG
ATGTTGGATTAAAATTTCTTTATGCTGCAGCAGGTATAATAGTAGGAC
>AisY2029_Helgoland Reversed:
GGGCCTGCCCTGTGACCGACGGGTTTAACGGCTGCAGTGAATAGCTGTGCTAAGGTAGCG
TAATCAGTTGTCCTTTAATTGGGGAAAGGAATGAATGGTTTGACGAAAGGGTAGCTGTTT
CAGAGGTAGATAAGGAAGTTTTCTTTCAGGTGAAAAGACCTGAGTTTTTGTAAAAGACGA
GAAGACCCCGTCGAACTTAATTATAATTTTATATTAGG----------------------
------------------------------------------------------------
---------------------------------------------TTCTATATTATAAGT
TGATGTGTAATAGATTCCTAATATAAAAATTTGAAATTTTATTGGGGCAATAGAAAGCAA
TGAGAATCGCTTTTTTATAATATAAAGATCCATTATGATTGAAAAAAGCAAAAGTTACCG
CGGGGATAACAGCGTTATTTTTTTTGAGAGTTCTGATTGAGGGAAAAGTTTGCGACCTCG
ATGTTGGATTAAAATTTCTTTATGCTGCAGCAGGTATAATAGTAGGAC
>AisY2030_Helgoland Reversed:
GGGCCTGCCCTGTGACCGACGGGTTTAACGGCTGCAGTGAATAGCTGTGCTAAGGTAGCG
TAATCAGTTGTCCTTTAATTGGGGAAAGGAATGAATGGTTTGACGAAAGGGTAGCTGTTT
CAGAGGTAGATAAGGAAGTTTTCTTTCAGGTGAAAAGACCTGAGTTTTTGTAAAAGACGA
GAAGACCCCGTCGAACTTAATTATAATTTTATATTAGG----------------------
------------------------------------------------------------
---------------------------------------------TTCTATATTATAAGT
TGATGTGTAATAGACTCCTAGTATAAAAATTTGAAATTTTATTGGGGCAATAGAAAGCAA
TGAGAATCGCTTTTTTATAATATAAAGATCCATTATGATTGAAAAAAGCAAAAGTTACCG
CGGGGATAACAGCGTTATTTTTTCTGAGAGTTCTGATTGAGGGAAAAGTTTGCGACCTCG
ATGTTGGATTAAAATTTCTTTATGCTGCAGCAGGTATAATAGTAGGAC
>AisY2031_Helgoland Reversed:
GGGCCTGCCCTGTGACCGACGGGTTTAACGGCTGCAGTGAATAGCTGTGCTAAGGTAGCG
TAATCAGTTGTCCTTTAATTGGGGAAAGGAATGAATGGTTTGACGAAAGGGTAGCTGTTT
CAGAGGTAGATAAGGAAGTTTTCTTTTAGGTGAAAAGACCTGAGTTTTTGTAAAAGACGA
GAAGACCCCGTCGAACTTAATTATAATTTTATATTAGG----------------------
------------------------------------------------------------
---------------------------------------------TTCTATATTATAAGT
TGATGTATAATAGACTCCTAATATAAAAATTTGAAATTTTATTGGGGCAATAGAAAGTAA
TGAGAATCGCTTTTTTATAATATAAAGATCCATTATGATTGAAAAAAGCAAAAGTTACCG
CGGGGATAACAGCGTTATTTTTTTTGAGAGTTCTGATTGAGGGAAAAGTTTGCGACCTCG
ATGTTGGATTAAAATTTCTTTATGCTGCAGCAGGTATAATAGTAGGAC
>AisY2032_Helgoland Reversed:
GGGCCTGCCCTGTGACCGACGGGTTTAACGGCTGCAGTGAATAGCTGTGCTAAGGTAGCG
TAATCAGTTGTCCTTTAATTGGGGAAAGGAATGAATGGTTTGACGAAAGGGTAGCTGTTT
CAGAGGTAGATAAGGAAGTTTTCTTTTAGGTGAAAAGACCTGAGTTTTTGTAAAAGACGA
GAAGACCCCGTCGAACTTAATTATAATTTTATATTAGG----------------------
------------------------------------------------------------
---------------------------------------------TTCTATATTATAAGT
TGATGTATAATAGACTCCTAATATAAAAATTTGAAATTTTATTGGGGCAATAGAAAGTAA
TGAGAATCGCTTTTTTATAATATAAAGATCCATTATGATTGAAAAAAGCAAAAGTTACCG
CGGGGATAACAGCGTTATTTTTTTTGAGAGTTCTGATTGAGGGAAAAGTTTGCGACCTCG
ATGTTGGATTAAAATTTCTTTATGCTGCAGCAGGTATAATAGTAGGAC
>AisY2033_Helgoland Reversed:
GGGCCTGCCCTGTGACCGACGGGTTTAACGGCTGCAGTGAATAGCTGTGCTAAGGTAGCG
TAATCAGTTGTCCTTTAATTGGGGAAAGGAATGAATGGTTTGACGAAAGGGTAGCTGTTT
CAGAGGTAGATAAGGAAGTTTTCTTTTAGGTGAAAAGACCTGAGTTTTTGTAAAAGACGA
GAAGACCCCGTCGAACTTAATTATAATTTTATATTAGG----------------------
------------------------------------------------------------
---------------------------------------------TTCTATATTATAAGT
TGATGTATAATAGACTCCTAATATAAAAATTTGAAATTTTATTGGGGCAATAGAAAGTAA
TGAGAATCGCTTTTTTATAATATAAAGATCCATTATGATTGAAAAAAGCAAAAGTTACCG
CGGGGATAACAGCGTTATTTTTTTTGAGAGTTCTGATTGAGGGAAAAGTTTGCGACCTCG
ATGTTGGATTAAAATTTCTTTATGCTGCAGCAGGTATAATAGTAGGAC
>AisY2034_Helgoland Reversed:
GGGCCTGCCCTGTGACCGACGGGTTTAACGGCTGCAGTGAATAGCTGTGCTAAGGTAGCG
TAATCAGTTGTCCTTTAATTGGGGAAAGGAATGAATGGTTTGACGAAAGGGTAGCTGTTT
CAGAGGTAGATAAGGAAGTTTTCTTTTAGGTGAAAAGACCTGAGTTTTTGTAAAAGACGA
GAAGACCCCGTCGAACTTAATTATAATTTTATATTAGG----------------------
------------------------------------------------------------
---------------------------------------------TTCTATATTATAAGT
TGATGTATAATAGACTCCTAATATAAAAATTTGAAATTTTATTGGGGCAATAGAAAGTAA
TGAGAATCACTTTTTTATAATATAAAGATCCATTATGATTGAAAAAAGCAAAAGTTACCG
CGGGGATAACAGCGTTATTTTTTTTGAGAGTTCTGATTGAGGGAAAAGTTTGCGACCTCG
ATGTTGGATTAAAATTTCTTTATGCTGCAGCAGGTATAATAGTAGGAC
>AisY2035_Helgoland Reversed:
GGGCCTGCCCTGTGACCGACGGGTTTAACGGCTGCAGTGAATAGCTGTGCTAAGGTAGCG
TAATCAGTTGTCCTTTAATTGGGGAAAGGAATGAATGGTTTGACGAAAGGGTAGCTGTTT
CAGAGGTAGATAAGGAAGTTTTCTTTCAGGTGAAAAGACCTGAGTTTTTGTAAAAGACGA
GAAGACCCCGTCGAACTTAATTATAATTTTATATTAGG----------------------
------------------------------------------------------------
---------------------------------------------TTCTATATTATAAGT
TGATGTGTAATAGACTCCTAGTATAAAAATTTGAAATTTTATTGGGGCAATAGAAAGCAA
TGAGAATCGCTTTTTTATAATATAAAGATCCATTATGATTGAAAAAAGCAAAAGTTACCG
CGGGGATAACAGCGTTATTTTTTCTGAGAGTTCTGATTGAGGGAAAAGTTTGCGACCTCG
ATGTTGGATTAAAATTTCTTTATGCTGCAGCAGGTATAATAGTAGGAC
>AisY2037_Helgoland Reversed:
GGGCCTGCCCTGTGACCGACGGGTTTAACGGCTGCAGTGAATAGCTGTGCTAAGGTAGCG
TAATCAGTTGTCCTTTAATTGGGGAAAGGAATGAATGGTTTGACGAAAGGGTAGCTGTTT
CAGAGGTAGATAAGGAAGTTTTCTTTCAGGTGAAAAGACCTGAGTTTTTGTAAAAGACGA
GAAGACCCCGTCGAACTTAATTATAATTTTATATTAGG----------------------
------------------------------------------------------------
---------------------------------------------TTCTATATTATAAGT
TGATGTGTAATAGACTCCTAATATAAAAATTTGAAATTTTATTGGGGCAATAGAAAGCAA
TGAGAATCGCTTTTTTATAATATAAAGATCCATTATGATTGAAAAAAGCAAAAGTTACCG
CGGGGATAACAGCGTTATTTTTTTTGAGAGTTCTGATTGAGGGAAAAGTTTGCGACCTCG
ATGTTGGATTAAAATTTCTTTATGCTGCAGCAGGTATAATAGTAGGAC
>AisY2038_Helgoland Reversed:
GGGCCTGCCCTGTGACCGACGGGTTTAACGGCTGCAGTGAATAGCTGTGCTAAGGTAGCG
TAATCAGTTGTCCTTTAATTGGGGAAAGGAATGAATGGTTTGACGAAAGGGTAGCTGTTT
CAGAGGTAGATAAGGAAGTTTTCTTTTAGGTGAAAAGACCTGAGTTTTTGTAAAAGACGA
GAAGACCCCGTCGAACTTAATTATAATTTTATATTAGG----------------------
------------------------------------------------------------
---------------------------------------------TTCTATATTATAAGT
TGATGTATAATAGACTCCTAATATAAAAATTTGAAATTTTATTGGGGCAATAGAAAGTAA
TGAGAATCGCTTTTTTATAATATAAAGATCCATTATGATTGAAAAAAGCAAAAGTTACCG
CGGGGATAACAGCGTTATTTTTTTTGAGAGTTCTGATTGAGGGAAAAGTTTGCGACCTCG
ATGTTGGATTAAAATTTCTTTATGCTGCAGCAGGTATAATAGTAGGAC
>AisY2039_BalticSea Reversed:
GGGCCTGCCCTGTGACCGACGGGTTTAACGGCTGCAGTGAATAGCTGTGCTAAGGTAGCG
TAATCAGTTGTCCTTTAATTGGGGAAAGGAATGAATGGTTTGACGAAAGGGTAGCTGTTT
CAGAGGTAGATAAGGAAGTTTTCTTTCAGGTGAAAAGACCTGAGTTTTTGTAAAAGACGA
GAAGACCCCGTCGAACTTAATTATAATTTTATATTAGG----------------------
------------------------------------------------------------
---------------------------------------------TTCTATATTATAAGT
TGATGTGTAATAGACTCCTAGTATAAAAATTTGAAATTTTATTGGGGCAATAGAAAGCAA
TGAGAATCGCTTTTTTATAATATAAAGATCCATTATGATTGAAAAAAGCAAAAGTTACCG
CGGGGATAACAGCGTTATTTTTTCTGAGAGTTCTGATTGAGGGAAAAGTTTGCGACCTCG
ATGTTGGATTAAAATTTCTTTATGCTGCAGCAGGTATAATAGTAGGAC
>AisY2040_Helgoland Reversed:
GGGCCTGCCCTGTGACCGACGGGTTTAACGGCTGCAGTGAATAGCTGTGCTAAGGTAGCG
TAATCAGTTGTCCTTTAATTGGGGAAAGGAATGAATGGTTTGACGAAAGGGTAGCTGTTT
CAGAGGTAGATAAGGAAGTTTTCTTTCAGGTGAAAAGACCTGAGTTTTTGTAAAAGACGA
GAAGACCCCGTCGAACTTAATTATAATTTTATATTAGG----------------------
------------------------------------------------------------
---------------------------------------------TTCTATATTATAAGT
TGATGTGTAATAGACTCCTAGTATAAAAATTTGAAATTTTATTGGGGCAATAGAAAGCAA
TGAGAATCGCTTTTTTATAATATAAAGATCCATTATGATTGAAAAAAGCAAAAGTTACCG
CGGGGATAACAGCGTTATTTTTTCTGAGAGTTCTGATTGAGGGAAAAGTTTGCGACCTCG
ATGTTGGATTAAAATTTCTTTATGCTGCAGCAGGTATAATAGTAGGAC
>AisY2042_Helgoland Reversed:
GGGCCTGCCCTGTGACCGACGGGTTTAACGGCTGCAGTGAATAGCTGTGCTAAGGTAGCG
TAATCAGTTGTCCTTTAATTGGGGAAAGGAATGAATGGTTTGACGAAAGGGTAGCTGTTT
CAGAGGTAGATAAGGAAGTTTTCTTTCAGGTGAAAAGACCTGAGTTTTTGTAAAAGACGA
GAAGACCCCGTCGAACTTAATTATAATTTTATATTAGG----------------------
------------------------------------------------------------
---------------------------------------------TTCTATATTATAAGT
TGATGTGTAATAGACTCCTAGTATAAAAATTTGAAATTTTATTGGGGCAATAGAAAGCAA
TGAGAATCGCTTTTTTATAATATAAAGATCCATTATGATTGAAAAAAGCAAAAGTTACCG
CGGGGATAACAGCGTTATTTTTTCTGAGAGTTCTGATTGAGGGAAAAGTTTGCGACCTCG
ATGTTGGATTAAAATTTCTTTATGCTGCAGCAGGTATAATAGTAGGAC
>AisY2043_Helgoland Reversed:
GGGCCTGCCCTGTGACCGACGGGTTTAACGGCTGCAGTGAATAGCTGTGCTAAGGTAGCG
TAATCAGTTGTCCTTTAATTGGGGAAAGGAATGAATGGTTTGACGAAAGGGTAGCTGTTT
CAGAGGTAGATAAGGAAGTTTTCTTTTAGGTGAAAAGACCTGAGTTTTTGTAAAAGACGA
GAAGACCCCGTCGAACTTAATTATAATTTTATATTAGG----------------------
------------------------------------------------------------
---------------------------------------------TTCTATATTATAAGT
TGATGTATAATAGACTCCTAATATAAAAATTTGAAATTTTATTGGGGCAATAGAAAGTAA
TGAGAATCGCTTTTTTATAATATAAAGATCCATTATGATTGAAAAAAGCAAAAGTTACCG
CGGGGATAACAGCGTTATTTTTTTTGAGAGTTCTGATTGAGGGAAAAGTTTGCGACCTCG
ATGTTGGATTAAAATTTCTTTATGCTGCAGCAGGTATAATAGTAGGAC
>AisY2045_Helgoland Reversed:
GGGCCTGCCCTGTGACCGACGGGTTTAACGGCTGCAGTGAATAGCTGTGCTAAGGTAGCG
TAATCAGTTGTCCTTTAATTGGGGAAAGGAATGAATGGTTTGACGAAAGGGTAGCTGTTT
CAGAGGTAGATAAGGAAGTTTTCTTTCAGGTGAAAAGACCTGAGTTTTTGTAAAAGACGA
GAAGACCCCGTCGAACTTAATTATAATTTTATATTAGG----------------------
------------------------------------------------------------
---------------------------------------------TTCTATATTATAAGT
TGATGTGTAATAGACTCCTAGTATAAAAATTTGAAATTTTATTGGGGCAATAGAAAGCAA
TGAGAATCGCTTTTTTATAATATAAAGATCCATTATGATTGAAAAAAGCAAAAGTTACCG
CGGGGATAACAGCGTTATTTTTTCTGAGAGTTCTGATTGAGGGAAAAGTTTGCGACCTCG
ATGTTGGATTAAAATTTCTTTATGCTGCAGCAGGTATAATAGTAGGAC
>AisY2046_Helgoland Reversed:
GGGCCTGCCCTGTGACCGACGGGTTTAACGGCTGCAGTGAATAGCTGTGCTAAGGTAGCG
TAATCAGTTGTCCTTTAATTGGGGAAAGGAATGAATGGTTTGACGAAAGGGTAGCTGTTT
CAGAGGTAGATAAGGAAGTTTTCTTTCAGGTGAAAAGACCTGAGTTTTTGTAAAAGACGA
GAAGACCCCGTCGAACTTAATTATAATTTTATATTAGG----------------------
------------------------------------------------------------
---------------------------------------------TTCTATATTATAAGT
TGATGTGTAATAGACTCCTAATATAAAAATTTGAAATTTTATTGGGGCAATAGAAAGCAA
TGAGAATCGCTTTTTTATAATATAAAGATCCATTATGATTGAAAAAAGCAAAAGTTACCG
CGGGGATAACAGCGTTATTTTTTTTGAGAGTTCTGATTGAGGGAAAAGTTTGCGACCTCG
ATGTTGGATTAAAATTTCTTTATGCTGCAGCAGGTATAATAGTAGGAC
>AisY2047_Helgoland Reversed:
GGGCCTGCCCTGTGACCGACGGGTTTAACGGCTGCAGTGAATAGCTGTGCTAAGGTAGCG
TAATCAGTTGTCCTTTAATTGGGGAAAGGAATGAATGGTTTGACGAAAGGGTAGCTGTTT
CAGAGGTAGATAAGGAAGTTTTCTTTCAGGTGAAAAGACCTGAGTTTTTGTAAAAGACGA
GAAGACCCCGTCGAACTTAATTATAATTTTATATTAGG----------------------
------------------------------------------------------------
---------------------------------------------TTCTATACTATAAGT
TGATGTGTAATAGACTCCTAGTATAAAAATTTGAAATTTTATTGGGGCAATAGAAAGCAA
TGAGAATCGCTTTTTTATAATATAAAGATCCATTATGATTGAAAAAAGCAAAAGTTACCG
CGGGGATAACAGCGTTATTTTTTCTGAGAGTTCTGATTGAGGGAAAAGTTTGCGACCTCG
ATGTTGGATTAAAATTTCTTTATGCTGCAGCAGGTATAATAGTAGGAC
>AisY2048_Helgoland Reversed:
GGGCCTGCCCTGTGACCGACGGGTTTAACGGCTGCAGTGAATAGCTGTGCTAAGGTAGCG
TAATCAGTTGTCCTTTAATTGGGGAAAGGAATGAATGGTTTGACGAAAGGGTAGCTGTTT
CAGAGGTAGATAAGGAAGTTTTCTTTTAGGTGAAAAGACCTGAGTTTTTGTAAAAGACGA
GAAGACCCCGTCGAACTTAATTATAATTTTATATTAGG----------------------
------------------------------------------------------------
---------------------------------------------TTCTATATTATAAGT
TGATGTATAATAGACTCCTAATATAAAAATTTGAAATTTTATTGGGGCAATAGAAAGTAA
TGAGAATCGCTTTTTTATAATATAAAGATCCATTATGATTGAAAAAAGCAAAAGTTACCG
CGGGGATAACAGCGTTATTTTTTTTGAGAGTTCTGATTGAGGGAAAAGTTTGCGACCTCG
ATGTTGGATTAAAATTTCTTTATGCTGCAGCAGGTATAATAGTAGGAC
