# Supplementary material for: Presence of male mitochondria in somatic tissues and their functional importance at the whole animal level in the marine bivalve Arctica islandica
Source: Commun Biol. 2021 Sep 20;4:1104. doi: 10.1038/s42003-021-02593-1 (PMC8452683; doi:10.1038/s42003-021-02593-1)
Supplement: Supplementary file 7 — Supplementary Data 4 [file 42003_2021_2593_MOESM7_ESM.txt]

>AisF102_Norway
ATGTCTTTTTGAGGTGCTACTGTAATTACTAATTTGTTTAGCGCTGTACCTTATGTCGGT
ACAATATTAGTAGAATGATTATGAGGGGGTTTTAGTGTGGGAGATGCTACCCTTAAACGT
TTTTTTGTTTTCCATTTTTTAGGCCCTTTTATTCTAGTAATTTTGGTTGGTGTTCATATT
ATATTTCTTCATGATACGGGTTCGAGAAATCCCTTAGGAATTGAAAGAGATGCTGAGGCT
TTGCCTTTTCATAGATATTATTTATTAAAAGACC--
>AisF106_Norway
ATGTCTTTTTGAGGTGCTACTGTAATTACTAATTTGTTTAGCGCTGTACCTTATGTCGGT
ACAATATTAGTAGAATGATTATGAGGGGGTTTTAGTGTGGGAGATGCTACCCTTAAACGT
TTTTTTGTTTTCCATTTTTTAGGCCCTTTTATTCTAGTAATTTTGGTTGGTGTTCATATT
ATATTTCTTCATGATACGGGTTCGAGAAATCCCTTAGGAATTGAAAGAGATGCTGAGGCT
TTGCCTTTTCATAGATATTATTTATTAAAAGACC--
>AisF1253_Iceland
ATGTCTTTTTGAGGTGCTACTGTAATTACTAATTTGTTTAGCGCTGTACCTTATGTCGGC
ACAATATTAGTAGAATGATTATGAGGGGGTTTTAGTGTGGGAGATGCTACCCTTAAACGT
TTTTTTGTTTTCCATTTTTTAGGCCCTTTTATTCTAGTAATTTTGGTTGGTGTTCATATT
ATATTTCTTCATGATACGGGTTCGAGAAATCCCTTAGGAATTGAAAGAGATGCTGAGGCT
TTGCCTTTTCATAGATATTATTTATTAAAAGACT--
>AisF1275_Iceland
ATGTCTTTTTGAGGTGCTACTGTAATTACTAATTTGTTTAGCGCTGTACCTTATGTCGGC
ACAATATTAGTAGAATGATTATGAGGGGGTTTTAGTGTGGGAGATGCTACCCTTAAACGT
TTTTTTGTTTTCCATTTTTTAGGCCCTTTTATTCTAGTAATTTTGGTTGGTGTTCATATT
ATATTTCTTCATGATACGGGTTCGAGAAATCCCTTAGGAATTGAAAGAGATGCTGAGGCT
TTGCCTTTTCATAGATATTATTTATTAAAAGACT--
>AisF1276_Iceland
ATGTCTTTTTGAGGTGCTACTGTAATTACTAATTTGTTTAGCGCTGTACCTTATGTCGGC
ACAATATTAGTAGAATGATTATGAGGGGGTTTTAGTGTGGGAGATGCTACCCTTAAACGT
TTTTTTGTTTTCCATTTTTTAGGCCCTTTTATTCTAGTAATTTTGGTTGGTGTTCATATT
ATATTTCTTCATGATACGGGTTCGAGAAATCCCTTAGGAATTGAAAGAGATGCTGAGGCT
TTGCCTTTTCATAGATATTATTTATTAAAAGACT--
>AisF1285_Iceland
ATGTCTTTTTGAGGTGCTACTGTAATTACTAATTTGTTTAGCGCTGTACCTTATGTCGGC
ACAATATTAGTAGAATGATTATGAGGGGGTTTTAGTGTGGGAGATGCTACCCTTAAACGT
TTTTTTGTTTTCCATTTTTTAGGCCCTTTTATTCTAGTAATTTTGGTTGGTGTTCATATT
ATATTTCTTCATGATACGGGTTCGAGAAATCCCTTAGGAATTGAAAGAGATGCTGAGGCT
TTGCCTTTTCATAGATATTATTTATTAAAAGACC--
>AisF1288_Iceland
ATGTCTTTTTGAGGTGCTACTGTAATTACTAATTTGTTTAGCGCTGTACCTTATGTCGGC
ACAATATTAGTAGAATGATTATGAGGGGGTTTTAGTGTGGGAGATGCTACCCTTAAACGT
TTTTTTGTTTTCCATTTTTTAGGCCCTTTTATTCTAGTAATTTTGGTTGGTGTTCATATT
ATATTTCTTCATGATACGGGTTCGAGAAATCCCTTAGGAATTGAAAGAGATGCTGAGGCT
TTGCCTTTTCATAGATATTATTTATTAAAAGACC--
>AisF1327_Iceland
ATGTCTTTTTGAGGTGCTACTGTAATTACTAATTTGTTTAGCGCTGTACCTTATGTCGGC
ACAATATTAGTAGAATGATTATGAGGGGGTTTTAGTGTAGGAGATGCTACCCTTAAACGT
TTTTTTGTTTTCCATTTTTTAGGCCCTTTTATTCTAGTAATTTTGGTTGGTGTTCATATT
ATATTTCTTCATGATACGGGTTCGAGAAATCCCTTAGGAATTGAAAGAGATGCTGAGGCT
TTGCCTTTTCATAGATATTATTTATTAAAAGACC--
>AisF1448_Iceland
ATGTCTTTTTGAGGTGCTACTGTAATTACTAATTTGTTTAGCGCTGTACCTTATGTCGGC
ACAATATTAGTAGAATGATTATGAGGGGGTTTTAGTGTGGGAGATGCTACCCTTAAACGT
TTTTTTGTTTTCCATTTTTTAGGCCCTTTTATTCTAGTAATTTTGGTTGGTGTTCATATT
ATATTTCTTCATGATACGGGTTCGAGAAATCCCTTAGGAATTGAAAGAGATGCTGAGGCT
TTGCCTTTTCATAGATATTATTTATTAAAAGACC--
>AisF1498_Iceland
ATGTCTTTTTGAGGTGCTACTGTAATTACTAATTTGTTTAGCGCTGTACCTTATGTCGGC
ACAATATTAGTAGAATGATTATGAGGGGGTTTTAGTGTGGGAGATGCTACCCTTAAACGC
TTTTTTGTTTTCCATTTTTTAGGCCCTTTTATTCTAGTAATTTTGGTTGGTGTTCATATT
ATATTTCTTCATGATACGGGTTCGAGAAATCCCTTAGGAATTGAAAGAGATGCTGAGGCT
TTGCCTTTTCATAGATATTATTTATTAAAAGACC--
>AisF1515_Iceland
ATGTCTTTTTGAGGTGCTACTGTAATTACTAATTTGTTTAGCGCTGTACCTTATGTCGGC
ACAATATTAGTAGAATGATTATGAGGGGGTTTTAGTGTGGGAGATGCTACCCTTAAACGT
TTTTTTGTTTTCCATTTTTTAGGCCCTTTTATTCTAGTAATTTTGGTTGGTGTTCATATT
ATATTTCTTCATGATACGGGTTCGAGAAATCCCTTAGGAATTGAAAGAGATGCTGAGGCT
TTGCCTTTTCATAGATATTATTTATTAAAAGACC--
>AisF222_Iceland
ATGTCCTTTTGAGGTGCTACTGTAATTACTAATTTGTTTAGCGCTGTACCTTATGTCGGC
ACAATATTAGTAGAATGATTATGAGGGGGTTTTAGTGTGGGAGATGCTACCCTTAAACGT
TTTTTTGTTTTCCATTTTTTAGGCCCCTTTATTCTAGTAATTTTGGTTGGTGTTCATATT
ATATTTCTTCATGATACGGGTTCGAGAAATCCCTTAGGAATTGAAAGAGATGCTGAGGCT
TTGCCTTTTCATAGATATTATTTATTAAAAGACT--
>AisF851_US
ATGTCTTTTTGAGGTGCTACTGTAATTACTAATTTGTTTAGCGCTGTACCTTATGTCGGC
ACAATATTAGTAGAATGATTATGAGGGGGTTTTAGTGTGGGAGATGCTACCCTTAAACGT
TTTTTTGTTTTCCATTTTTTAGGCCCTTTTATTCTAGTAATTTTGGTTGGTGTTCATATT
ATATTTCTTCATGATACGGGTTCAAGAAATCCCTTAGGAATTGAAAGAGATGCTGAGGCT
TTGCCTTTTCATAGATATTATTTATTAAAAGACC--
>AisF858_US
ATGTCTTTTTGAGGTGCTACTGTAATTACTAATTTGTTTAGCGCTGTACCTTATGTCGGC
ACAATATTAGTAGAATGATTATGAGGGGGTTTTAGTGTGGGAGATGCTACCCTTAAACGT
TTTTTTGTTTTCCATTTTTTAGGCCCTTTTATTCTAGTTATTTTGGTTGGTGTTCATATT
ATATTTCTTCATGATACGGGTTCGAGAAATCCCTTAGGAATTGAAAGAGATGCTGAGGCT
TTGCCTTTTCATAGATATTATTTATTAAAAGACC--
>AisF96_Norway
ATGTCTTTTTGAGGTGCTACTGTAATTACTAATTTGTTTAGCGCTGTACCTTATGTCGGC
ACAATATTAGTAGAATGATTATGAGGGGGTTTTAGTGTGGGAGATGCTACCCTTAAACGT
TTTTTTGTTTTCCATTTTTTAGGCCCTTTTATTCTAGTAATTTTGGTTGGTGTTCATATT
ATATTTCTTCATGATACGGGTTCGAGAAATCCCTTAGGAATTGAAAGAGATGCTGAGGCT
TTGCCTTTTCATAGATATTATTTATTAAAAGACC--
>AisF101_Norway
ATATCTTTTTGAGGTGCTACTGTAATTACTAACTTGTTTAGTGCTGTGCCTTATGTTGGC
ACAGTATTGGTAGAGTGATTATGAGGGGGGTTTAGTGTGGGAGATGCTACCCTCAAACGT
TTCTTTGTTTTTCATTTTTTAGGTCCTTTTATTTTACTGGTTTTAGTTGGTATTCATATT
ATATTTCTTCATGATACAGGTTCGAGAAATCCCTTAGGAATTGAAAGAGATGCTGAGGCC
CTGCCTTTTCATAGATATTATTTATTAAAAGATC--
>AisF103_Norway
ATATCTTTTTGAGGTGCTACTGTAATTACTAATTTGTTTAGTGCTGTGCCTTATGTTGGC
ACAGTATTGGTAGAGTGATTATGAGGGGGGTTTAGTGTGGGAGATGCTACCCTTAAACGT
TTCTTTGTTTTTCATTTTTTAGGTCCTTTTATTTTACTGGTTTTGGTTGGTATTCATATT
ATATTTCTTCATGATACAGGTTCGAGAAATCCCTTAGGAATTGAAAGAGATGCTGAGGCC
CTGCCTTTTCATAGATATTATTTATTAAAAGATC--
>AisF104_Norway
ATATCTTTTTGAGGTGCTACTGTAATTACTAACTTGTTTAGTGCTGTGCCTTATGTTGGC
ACAGTATTGGTAGAGTGATTATGAGGGGGGTTTAGTGTGGGAGATGCTACTCTTAAACGT
TTCTTTGTTTTTCATTTTTTAGGCCCTTTTATTTTATTGGTTTTAGTTGGTATTCATATT
ATATTTCTTCATGATACAGGCTCGAGAAATCCCTTAGGAATTGAAAGAGATGCTGAGGCC
CTGCCTTTTCATAGATATTATTTATTAAAAGATC--
>AisF105_Norway
ATATCTTTTTGAGGTGCTACTGTAATTACTAACTTGTTTAGTGCTGTGCCTTATGTTGGC
ACAGTATTGGTAGAGTGATTATGAGGGGGGTTTAGTGTGGGAGATGCTACCCTCAAACGT
TTCTTTGTTTTTCATTTTTTAGGTCCTTTTATTTTACTGGTTTTAGTTGGTATTCATATT
ATATTTCTTCATGATACAGGTTCGAGAAATCCCTTAGGAATTGAAAGAGATGCTGAGGCC
CTGCCTTTTCATAGATATTATTTATTAAAAGATC--
>AisF107_Norway
ATATCTTTTTGAGGTGCTACTGTAATTACTAATTTGTTTAGTGCTGTGCCTTATGTTGGC
ACAGTATTGGTAGAGTGATTATGAGGGGGGTTTAGTGTGGGAGATGCTACCCTTAAACGT
TTCTTTGTTTTTCATTTTTTAGGTCCTTTTATTTTACTGGTTTTGGTTGGTATTCATATT
ATATTTCTTCATGATACAGGTTCGAGAAATCCCTTAGGAATTGAAAGAGATGCTGAGGCC
CTGCCTTTTCATAGATATTATTTATTAAAAGATC--
>AisF108_Norway
ATATCTTTTTGAGGTGCTACTGTAATTACTAATTTGTTTAGTGCTGTGCCTTATGTTGGC
ACAGTATTGGTAGAGTGATTATGAGGGGGGTTTAGTGTGGGAGATGCTACCCTTAAACGT
TTCTTTGTTTTTCATTTTTTAGGTCCTTTTATTTTACTGGTTTTGGTTGGTATTCATATT
ATATTTCTTCATGATACAGGTTCGAGAAATCCCTTAGGAATTGAAAGAGATGCTGAGGCC
CTGCCTTTTCATAGATATTATTTATTAAAAGATC--
>AisF109_Norway
ATATCTTTTTGAGGTGCTACTGTAATTACTAATTTGTTTAGTGCTGTGCCTTATGTTGGC
ACAGTATTGGTAGAGTGATTATGAGGGGGGTTTAGTGTGGGAGATGCTACCCTTAAACGT
TTCTTTGTTTTTCATTTTTTAGGTCCTTTTATTTTACTGGTTTTGGTTGGTATTCATATT
ATATTTCTTCATGATACAGGTTCGAGAAATCCCTTAGGAATTGAAAGAGATGCTGAGGCC
CTGCCTTTTCATAGATATTATTTATTAAAAGATC--
>AisF110_Norway
ATATCTTTTTGAGGTGCTACTGTAATTACTAACTTGTTTAGTGCTGTGCCTTATGTTGGC
ACAGTATTGGTAGAGTGATTATGAGGGGGGTTTAGTGTGGGAGATGCTACTCTTAAACGT
TTCTTTGTTTTTCATTTTTTAGGCCCTTTTATTTTATTGGTTTTAGTTGGTATTCATATT
ATATTTCTTCATGATACAGGCTCGAGAAATCCCTTAGGAATTGAAAGAGATGCTGAGGCC
CTGCCTTTTCATAGATATTATTTATTAAAAGATC--
>AisF111_Norway
ATATCTTTTTGAGGTGCTACTGTAATTACTAACTTGTTTAGTGCTGTGCCTTATGTTGGC
ACAGTATTGGTAGAGTGATTATGAGGGGGGTTTAGTGTGGGAGATGCTACTCTTAAACGT
TTCTTTGTTTTTCATTTTTTAGGCCCTTTTATTTTATTGGTTTTAGTTGGTATTCATATT
ATATTTCTTCATGATACAGGCTCGAGAAATCCCTTAGGAATTGAAAGAGATGCTGAGGCC
CTGCCTTTTCATAGATATTATTTATTAAAAGATC--
>AisF112_Norway
ATATCTTTTTGAGGTGCTACTGTAATTACTAATTTGTTTAGTGCTGTGCCTTATGTTGGC
ACAGTATTGGTAGAGTGATTATGAGGGGGGTTTAGTGTGGGAGATGCTACCCTTAAACGT
TTCTTTGTTTTTCATTTTTTAGGTCCTTTTATTTTACTGGTTTTGGTTGGTATTCATATT
ATATTTCTTCATGATACAGGTTCGAGAAATCCCTTAGGAATTGAAAGAGATGCTGAGGCC
CTGCCTTTTCATAGATATTATCTATTAAAAGATC--
>AisF113_Norway
ATATCTTTTTGAGGTGCTACTGTAATTACTAACTTGTTTAGTGCTGTGCCTTATGTTGGC
ACAGTATTGGTAGAGTGATTATGAGGGGGGTTTAGTGTGGGAGATGCTACCCTTAAACGT
TTCTTTGTTTTTCATTTTTTAGGTCCTTTTATTTTACTGGTTTTAGTTGGTATTCATATT
ATATTTCTTCATGATACAGGTTCGAGAAATCCCTTAGGAATTGAAAGAGATGCTGAGGCC
CTGCCTTTTCATAGATATTATTTATTAAAAGATC--
>AisF114_Norway
ATATCTTTTTGAGGTGCTACTGTAATTACTAACTTGTTTAGTGCTGTGCCTTATGTTGGC
ACAGTATTGGTAGAGTGATTATGAGGGGGGTTTAGTGTGGGAGATGCTACTCTTAAACGT
TTCTTTGTTTTTCATTTTTTAGGCCCTTTTATTTTATTGGTTTTAGTTGGTATTCATATT
ATATTTCTTCATGATACAGGCTCGAGAAATCCCTTAGGAATTGAAAGAGATGCTGAGGCC
CTGCCTTTTCATAGATATTATTTATTAAAAGATC--
>AisF115_Norway
ATATCTTTTTGAGGTGCTACTGTAATTACTAATTTGTTTAGTGCTGTGCCTTATGTTGGC
ACAGTATTGGTAGAGTGATTATGAGGGGGGTTTAGTGTGGGAGATGCTACCCTTAAACGT
TTCTTTGTTTTTCATTTTTTAGGTCCTTTTATTTTACTGGTTTTGGTTGGTATTCATATT
ATATTTCTTCATGATACAGGTTCGAGAAATCCCTTAGGAATTGAAAGAGATGCTGAGGCC
CTGCCTTTTCATAGATATTATTTATTAAAAGATC--
>AisF116_Norway
ATATCTTTTTGAGGTGCTACTGTAATTACTAACTTGTTTAGTGCTGTGCCTTATGTTGGC
ACAGTATTGGTAGAGTGATTATGAGGGGGGTTTAGTGTGGGAGATGCTACTCTTAAACGT
TTCTTTGTTTTTCATTTTTTAGGCCCTTTTATTTTATTGGTTTTAGTTGGTATTCATATT
ATATTTCTTCATGATACAGGCTCGAGAAATCCCTTAGGAATTGAAAGAGATGCTGAGGCC
CTGCCTTTTCATAGATATTATTTATTAAAAGATC--
>AisF117_Norway
ATATCTTTTTGAGGTGCTACTGTAATTACTAATTTGTTTAGTGCTGTGCCTTATGTTGGC
ACAGTATTGGTAGAGTGATTATGAGGGGGGTTTAGTGTGGGAGATGCTACCCTTAAACGT
TTCTTTGTTTTTCATTTTTTAGGTCCTTTTATTTTACTGGTTTTGGTTGGTATTCATATT
ATATTTCTTCATGATACAGGTTCGAGAAATCCCTTAGGAATTGAAAGAGATGCTGAGGCC
CTGCCTTTTCATAGATATTATTTATTAAAAGATC--
>AisF118_Norway
ATATCTTTTTGAGGTGCTACTGTAATTACTAACTTGTTTAGTGCTGTGCCTTATGTTGGC
ACAGTATTGGTAGAGTGATTATGAGGGGGGTTTAGTGTGGGAGATGCTACTCTTAAACGT
TTCTTTGTTTTTCATTTTTTAGGCCCTTTTATTTTATTGGTTTTAGTTGGTATTCATATT
ATATTTCTTCATGATACAGGCTCGAGAAATCCCTTAGGAATTGAAAGAGATGCTGAGGCC
CTGCCTTTTCATAGATATTATTTATTAAAAGATC--
>AisF119_Norway
ATATCTTTTTGAGGTGCTACTGTAATTACTAACTTGTTTAGTGCTGTGCCTTATGTTGGC
ACAGTATTGGTAGAGTGATTATGAGGGGGGTTTAGTGTGGGAGATGCTACTCTTAAACGT
TTCTTTGTTTTTCATTTTTTAGGCCCTTTTATTTTATTGGTTTTAGTTGGTATTCATATT
ATATTTCTTCATGATACAGGCTCGAGAAATCCCTTAGGAATTGAAAGAGATGCTGAGGCC
CTGCCTTTTCATAGATATTATTTATTAAAAGATC--
>AisF120_Norway
ATATCTTTTTGAGGTGCTACTGTAATTACTAACTTGTTTAGTGCTGTGCCTTATGTTGGC
ACAGTATTGGTAGAGTGATTATGAGGGGGGTTTAGTGTGGGAGATGCTACCCTTAAACGT
TTCTTTGTTTTTCATTTTTTAGGTCCTTTTATTTTATTGGTTTTAGTTGGTATTCATATT
ATATTTCTTCATGATACAGGCTCGAGAAATCCCTTAGGAATTGAAAGAGATGCTGAGGCC
CTGCCTTTTCATAGATATTATTTATTAAAAGATC--
>AisF121_Norway
ATATCTTTTTGAGGTGCTACTGTAATTACTAATTTGTTTAGTGCTGTGCCTTATGTTGGC
ACAGTATTGGTAGAGTGATTATGAGGGGGGTTTAGTGTGGGAGATGCTACCCTTAAACGT
TTCTTTGTTTTTCATTTTTTAGGTCCTTTTATTTTACTGGTTTTGGTTGGTATTCATATT
ATATTTCTTCATGATACAGGTTCGAGAAATCCCTTAGGAATTGAAAGAGATGCTGAGGCC
CTGCCTTTTCATAGATATTATTTATTAAAAGATC--
>AisF122_Norway
ATATCTTTTTGAGGTGCTACTGTAATTACTAATTTGTTTAGTGCTGTGCCTTATGTTGGC
ACAGTATTGGTAGAGTGATTATGAGGGGGGTTTAGTGTGGGAGATGCTACCCTTAAACGT
TTCTTTGTTTTTCATTTTTTAGGTCCTTTTATTTTACTGGTTTTGGTTGGTATTCATATT
ATATTTCTTCATGATACAGGTTCGAGAAATCCCTTAGGAATTGAAAGAGATGCTGAGGCC
CTGCCTTTTCATAGATATTATTTATTAAAAGATC--
>AisF1235_BalticSea
ATATCTTTTTGAGGTGCTACTGTAATTACTAATTTGTTTAGTGCTGTGCCTTATGTTGGC
ACAGTATTGGTAGAGTGATTATGAGGGGGGTTTAGTGTGGGAGATGCTACCCTTAAACGT
TTCTTTGTTTTTCATTTTTTAGGTCCTTTTATTTTACTGGTTTTGGTTGGTATTCATATT
ATATTTCTTCATGATACAGGTTCGAGAAATCCCTTAGGAATTGAAAGAGATGCTGAGGCC
CTGCCTTTTCATAGATATTATTTATTAAAAGATC--
>AisF1236_BalticSea
ATATCTTTTTGAGGTGCTACTGTAATTACTAATTTGTTTAGTGCTGTGCCTTATGTTGGC
ACAGTATTGGTAGAGTGATTATGAGGGGGGTTTAGTGTGGGAGATGCTACCCTTAAACGT
TTCTTTGTTTTTCATTTTTTAGGTCCTTTTATTTTATTGGTTTTAGTTGGTATTCATATT
ATATTTCTTCATGATACAGGCTCGAGAAATCCCTTAGGAATTGAAAGAGATGCTGAGGCC
CTGCCTTTTCATAGATATTATTTATTAAAAGATC--
>AisF1237_BalticSea
ATATCTTTTTGAGGTGCTACTGTAATTACTAATTTGTTTAGTGCTGTGCCTTATGTTGGC
ACAGTATTGGTAGAGTGATTATGAGGGGGGTTTAGTGTGGGAGATGCTACCCTTAAACGT
TTCTTTGTTTTTCATTTTTTAGGTCCTTTTATTTTACTGGTTTTGGTTGGTATTCATATT
ATATTTCTTCATGATACAGGTTCGAGAAATCCCTTAGGAATTGAAAGAGATGCTGAGGCC
CTGCCTTTTCATAGATATTATTTATTAAAAGATC--
>AisF1239_BalticSea
ATATCTTTTTGAGGTGCTACTGTAATTACTAATTTGTTTAGTGCTGTGCCTTATGTTGGC
ACAGTATTGGTAGAGTGATTATGAGGGGGGTTTAGTGTGGGAGATGCTACCCTTAAACGT
TTCTTTGTTTTTCATTTTTTAGGTCCTTTTATTTTACTGGTTTTGGTTGGTATTCATATT
ATATTTCTTCATGATACAGGTTCGAGAAATCCCTTAGGAATTGAAAGAGATGCTGAGGCC
CTGCCTTTTCATAGATATTATTTATTAAAAGATC--
>AisF123_Norway
ATATCTTTTTGAGGTGCTACTGTAATTACTAATTTGTTTAGTGCTGTGCCTTATGTTGGC
ACAGTATTGGTAGAGTGATTATGAGGGGGGTTTAGTGTGGGAGATGCTACCCTTAAACGT
TTCTTTGTTTTTCATTTTTTAGGTCCTTTTATTTTACTAGTTTTGGTTGGTATTCATATT
ATATTTCTTCATGATACAGGTTCGAGAAATCCCTTAGGAATTGAAAGAGATGCTGAGGCC
CTGCCTTTTCATAGATATTATTTATTAAAAGATC--
>AisF1240_BalticSea
ATATCTTTTTGAGGTGCTACTGTAATTACTAACTTGTTTAGTGCTGTGCCTTATGTTGGC
ACAGTATTGGTAGAGTGATTATGAGGGGGGTTTAGTGTGGGAGATGCTACTCTTAAACGT
TTCTTTGTTTTTCATTTTTTAGGCCCTTTTATTTTATTGGTTTTAGTTGGTATTCATATT
ATATTTCTTCATGATACAGGCTCGAGAAATCCCTTAGGAATTGAAAGAGATGCTGAGGCC
CTGCCTTTTCATAGATATTATTTATTAAAAGATC--
>AisF1241_BalticSea
ATATCTTTTTGAGGTGCTACTGTAATTACTAATTTGTTTAGTGCTGTGCCTTATGTTGGC
ACAGTATTGGTAGAGTGATTATGAGGGGGGTTTAGTGTGGGAGATGCTACCCTTAAACGT
TTCTTTGTTTTTCATTTTTTAGGTCCTTTTATTTTACTGGTTTTGGTTGGTATTCATATT
ATATTTCTTCATGATACGGGTTCGAGAAATCCCTTAGGAATTGAAAGAGATGCTGAGGCC
CTGCCTTTTCATAGATATTATTTATTAAAAGATC--
>AisF1242_BalticSea
ATATCTTTTTGAGGTGCTACTGTAATTACTAATTTGTTTAGTGCTGTGCCTTATGTTGGC
ACAGTATTGGTAGAGTGATTATGAGGGGGGTTTAGTGTGGGAGATGCTACCCTTAAACGT
TTCTTTGTTTTTCATTTTTTAGGTCCTTTTATTTTACTGGTTTTGGTTGGTATTCATATT
ATATTTCTTCATGATACAGGTTCGAGAAATCCCTTAGGAATTGAAAGAGATGCTGAGGCC
CTGCCTTTTCATAGATATTATTTATTAAAAGATC--
>AisF1243_BalticSea
ATATCTTTTTGAGGTGCTACTGTAATTACTAATTTGTTTAGTGCTGTGCCTTATGTTGGC
ACAGTATTGGTAGAGTGATTATGAGGGGGGTTTAGTGTGGGAGATGCTACCCTTAAACGT
TTCTTTGTTTTTCATTTTTTAGGTCCTTTTATTTTACTGGTTTTGGTTGGTATTCATATT
ATATTTCTTCATGATACAGGTTCGAGAAATCCCTTAGGAATTGAAAGAGATGCTGAGGCC
CTGCCTTTTCATAGATATTATTTATTAAAAGATC--
>AisF1244_BalticSea
ATATCTTTTTGAGGTGCTACTGTAATTACTAATTTGTTTAGTGCTGTGCCTTATGTTGGC
ACAGTATTGGTAGAGTGATTATGAGGGGGGTTTAGTGTGGGAGATGCTACCCTTAAACGT
TTCTTTGTTTTTCATTTTTTAGGTCCTTTTATTTTACTGGTTTTGGTTGGTATTCATATT
ATATTTCTTCATGATACAGGTTCGAGAAATCCCTTAGGAATTGAAAGAGATGCTGAGGCC
CTGCCTTTTCATAGATATTATTTATTAAAAGATC--
>AisF1245_BalticSea
ATATCTTTTTGAGGTGCTACTGTAATTACTAATTTGTTTAGTGCTGTGCCTTATGTTGGC
ACAGTATTGGTAGAGTGATTATGAGGGGGGTTTAGTGTGGGAGATGCTACCCTTAAACGT
TTCTTTGTTTTTCATTTTTTAGGTCCTTTTATTTTACTGGTTTTGGTTGGTATTCATATT
ATATTTCTTCATGATACAGGTTCGAGAAATCCCTTAGGAATTGAAAGAGATGCTGAGGCC
CTGCCTTTTCATAGATATTATTTATTAAAAGATC--
>AisF1246_BalticSea
ATATCTTTTTGAGGTGCTACTGTAATTACTAATTTGTTTAGTGCTGTGCCTTATGTTGGC
ACAGTATTGGTAGAGTGATTATGAGGGGGGTTTAGTGTGGGAGATGCTACCCTTAAACGT
TTCTTTGTTTTTCATTTTTTAGGTCCTTTTATTTTACTGGTTTTGGTTGGTATTCATATT
ATATTTCTTCATGATACAGGTTCGAGAAATCCCTTAGGAATTGAAAGAGATGCTGAGGCC
CTGCCTTTTCATAGATATTATTTATTAAAAGATC--
>AisF1248_BalticSea
ATATCTTTTTGAGGTGCTACTGTAATTACTAACTTGTTTAGTGCTGTGCCTTATGTTGGC
ACAGTATTGGTAGAGTGATTATGAGGGGGGTTTAGTGTGGGAGATGCTACTCTTAAACGT
TTCTTTGTTTTTCATTTTTTAGGCCCTTTTATTTTATTGGTTTTAGTTGGTATTCATATT
ATATTTCTTCATGATACAGGCTCGAGAAATCCCTTAGGAATTGAAAGAGATGCTGAGGCC
CTGCCTTTTCATAGATATTATTTATTAAAAGATC--
>AisF1249_BalticSea
ATATCTTTTTGAGGTGCTACTGTAATTACTAATTTGTTTAGTGCTGTGCCTTATGTTGGC
ACAGTATTGGTAGAGTGATTATGAGGGGGGTTTAGTGTGGGAGATGCTACCCTTAAACGT
TTCTTTGTTTTTCATTTTTTAGGTCCTTTTATTTTACTGGTTTTGGTTGGTATTCATATT
ATATTTCTTCATGATACAGGTTCGAGAAATCCCTTAGGAATTGAAAGAGATGCTGAGGCC
CTGCCTTTTCATAGATATTATTTATTAAAAGATC--
>AisF1250_BalticSea
ATATCTTTTTGAGGTGCTACTGTAATTACTAATTTGTTTAGTGCTGTGCCTTATGTTGGC
ACAGTATTGGTAGAGTGATTATGAGGGGGGTTTAGTGTGGGAGATGCTACCCTTAAACGT
TTCTTTGTTTTTCATTTTTTAGGTCCTTTTATTTTACTGGTTTTGGTTGGTATTCATATT
ATATTTCTTCATGATACAGGTTCGAGAAATCCCTTAGGAATTGAAAGAGATGCTGAGGCC
CTGCCTTTTCATAGATATTATTTATTAAAAGATC--
>AisF1251_Iceland
ATATCTTTTTGAGGTGCTACTGTAATTACTAATTTGTTTAGTGCTGTGCCTTATGTTGGC
ACAGTATTGGTAGAGTGATTATGAGGGGGGTTTAGTGTGGGAGATGCTACCCTTAAACGT
TTCTTTGTTTTTCATTTTTTAGGTCCTTTTATTTTACTGGTTTTGGTTGGTATTCATATT
ATATTTCTTCATGATACAGGTTCGAGAAATCCCTTAGGAATTGAAAGAGATGCTGAGGCC
CTGCCTTTTCATAGATATTATTTATTAAAAGATC--
>AisF1252_Iceland
ATATCTTTTTGAGGTGCTACTGTAATTACTAATTTGTTTAGTGCTGTGCCTTATGTTGGC
ACAGTATTGGTAGAGTGATTATGAGGGGGGTTTAGTGTGGGAGATGCTACCCTTAAGCGT
TTCTTTGTTTTTCATTTTTTAGGTCCTTTTATTTTACTGGTTTTGGTTGGTATTCATATT
ATATTTCTTCATGATACAGGTTCGAGAAATCCCTTAGGAATTGAAAGAGATGCTGAGGCC
CTGCCTTTTCATAGATATTATTTATTAAAAGATC--
>AisF1254_Iceland
ATATCTTTTTGAGGTGCTACTGTAATTACTAATTTGTTTAGTGCTGTGCCTTATGTTGGC
ACAGTATTGGTAGAGTGATTATGAGGGGGGTTTAGTGTGGGAGATGCTACCCTTAAACGT
TTCTTTGTTTTTCATTTTTTAGGTCCTTTTATTTTACTGGTTTTGGTTGGTATTCATATT
ATATTTCTTCATGATACAGGTTCGAGAAATCCCTTAGGAATTGAAAGAGATGCTGAGGCC
CTGCCTTTTCATAGATATTATTTATTAAAAGATC--
>AisF1256_Iceland
ATATCTTTTTGAGGTGCTACTGTAATTACTAACTTGTTTAGTGCTGTGCCTTATGTTGGC
ACAGTATTGGTAGAGTGATTATGAGGGGGGTTTAGTGTGGGAGATGCTACCCTTAAACGT
TTCTTTGTTTTTCATTTTTTAGGTCCTTTTATTTTACTGGTTTTAGTTGGTATTCATATT
ATATTTCTTCATGATACAGGTTCGAGAAATCCTTTAGGAATTGAAAGAGATGCTGAGGCC
CTGCCTTTTCATAGATATTATTTATTAAAAGATC--
>AisF1258_Iceland
ATATCTTTTTGAGGTGCTACTGTAATTACTAATTTGTTTAGTGCTGTGCCTTATGTTGGC
ACAGTATTGGTAGAGTGATTATGAGGGGGGTTTAGTGTGGGAGATGCTACCCTTAAACGT
TTCTTTGTTTTTCATTTTTTAGGTCCTTTTATTTTACTGGTTTTGGTTGGTATTCATATT
ATATTTCTTCATGATACAGGTTCGAGAAATCCCTTAGGAATTGAAAGAGATGCTGAGGCC
CTGCCTTTTCATAGATATTATTTATTAAAAGATC--
>AisF1259_BalticSea
ATATCTTTTTGAGGTGCTACTGTAATTACTAATTTGTTTAGTGCTGTGCCTTATGTTGGC
ACAGTATTGGTAGAGTGATTATGAGGGGGGTTTAGTGTGGGAGATGCTACCCTTAAACGT
TTCTTTGTTTTTCATTTTTTAGGTCCTTTTATTTTACTGGTTTTGGTTGGTATTCATATT
ATATTTCTTCATGATACAGGTTCGAGAAATCCCTTAGGAATTGAAAGAGATGCTGAGGCC
CTGCCTTTTCATAGATATTATTTATTAAAAGATC--
>AisF1260_BalticSea
ATATCTTTTTGAGGTGCTACTGTAATTACTAATTTGTTTAGTGCTGTGCCTTATGTTGGC
ACAGTATTGGTAGAGTGATTATGAGGGGGGTTTAGTGTGGGAGATGCTACCCTTAAACGT
TTCTTTGTTTTTCATTTTTTAGGTCCTTTTATTTTACTGGTTTTGGTTGGTATTCATATT
ATATTTCTTCATGATACAGGTTCGAGAAATCCCTTAGGAATTGAAAGAGATGCTGAGGCC
CTGCCTTTTCATAGATATTATTTATTAAAAGATC--
>AisF1261_BalticSea
ATATCTTTTTGAGGTGCTACTGTAATTACTAATTTGTTTAGTGCTGTGCCTTATGTTGGC
ACAGTATTGGTAGAGTGATTATGAGGGGGGTTTAGTGTGGGAGATGCTACCCTTAAACGT
TTCTTTGTTTTTCATTTTTTAGGTCCTTTTATTTTACTGGTTTTGGTTGGTATTCATATT
ATATTTCTTCATGATACAGGTTCGAGAAATCCCTTAGGAATTGAAAGAGATGCTGAGGCC
CTGCCTTTTCATAGATATTATTTATTAAAAGATC--
>AisF1262_BalticSea
ATATCTTTTTGAGGTGCTACTGTAATTACTAATTTGTTTAGTGCTGTGCCTTATGTTGGC
ACAGTATTGGTAGAGTGATTATGAGGGGGGTTTAGTGTGGGAGATGCTACCCTTAAACGT
TTCTTTGTTTTTCATTTTTTAGGTCCTTTTATTTTACTGGTTTTGGTTGGTATTCATATT
ATATTTCTTCATGATACAGGTTCGAGAAATCCCTTAGGAATTGAAAGAGATGCTGAGGCC
CTGCCTTTTCATAGATATTATTTATTAAAAGATC--
>AisF1263_BalticSea
ATATCTTTTTGAGGTGCTACTGTAATTACTAACTTGTTTAGTGCTGTGCCTTATGTTGGC
ACAGTATTGGTAGAGTGATTATGAGGGGGGTTTAGTGTGGGAGATGCTACTCTTAAACGT
TTCTTTGTTTTTCATTTTTTAGGCCCTTTTATTTTATTGGTTTTAGTTGGTATTCATATT
ATATTTCTTCATGATACAGGCTCGAGAAATCCCTTAGGAATTGAAAGAGATGCTGAGGCC
CTGCCTTTTCATAGATATTATTTATTAAAAGATC--
>AisF1264_BalticSea
ATATCTTTTTGAGGTGCTACTGTAATTACTAACTTGTTTAGTGCTGTGCCTTATGTTGGC
ACAGTATTGGTAGAGTGATTATGAGGGGGGTTTAGTGTGGGAGATGCTACTCTTAAACGT
TTCTTTGTTTTTCATTTTTTAGGCCCTTTTATTTTATTGGTTTTAGTTGGTATTCATATT
ATATTTCTTCATGATACAGGCTCGAGAAATCCCTTAGGAATTGAAAGAGATGCTGAGGCC
CTGCCTTTTCATAGATATTATTTATTAAAAGATC--
>AisF1267_BalticSea
ATATCTTTTTGAGGTGCTACTGTAATTACTAACTTGTTTAGTGCTGTGCCTTATGTTGGC
ACAGTATTGGTAGAGTGATTATGAGGGGGGTTTAGTGTGGGAGATGCTACTCTTAAACGT
TTCTTTGTTTTTCATTTTTTAGGCCCTTTTATTTTATTGGTTTTAGTTGGTATTCATATT
ATATTTCTTCATGATACAGGCTCGAGAAATCCCTTAGGAATTGAAAGAGATGCTGAGGCC
CTGCCTTTTCATAGATATTATTTATTAAAAGATC--
>AisF1268_BalticSea
ATATCTTTTTGAGGTGCTACTGTAATTACTAATTTGTTTAGTGCTGTGCCTTATGTTGGC
ACAGTATTGGTAGAGTGATTATGAGGGGGGTTTAGTGTGGGAGATGCTACCCTTAAACGT
TTCTTTGTTTTTCATTTTTTAGGTCCTTTTATTTTACTGGTTTTGGTTGGTATTCATATT
ATATTTCTTCATGATACAGGTTCGAGAAATCCCTTAGGAATTGAAAGAGATGCTGAGGCC
CTGCCTTTTCATAGATATTATTTATTAAAAGATC--
>AisF1269_BalticSea
ATATCTTTTTGAGGTGCTACTGTAATTACTAATTTGTTTAGTGCTGTGCCTTATGTTGGC
ACAGTATTGGTAGAGTGATTATGAGGGGGGTTTAGTGTGGGAGATGCTACCCTTAAACGT
TTCTTTGTTTTTCATTTTTTAGGTCCTTTTATTTTACTGGTTTTGGTTGGTATTCATATT
ATATTTCTTCATGATACAGGTTCGAGAAATCCCTTAGGAATTGAAAGAGATGCTGAGGCC
CTGCCTTTTCATAGATATTATTTATTAAAAGATC--
>AisF1271_Iceland
ATATCTTTTTGAGGTGCTACTGTAATTACTAATTTGTTTAGTGCTGTGCCTTATGTTGGC
ACAGTATTGGTAGAGTGATTATGAGGGGGGTTTAGTGTGGGAGATGCTACCCTTAAACGT
TTCTTTGTTTTTCATTTTTTAGGTCCTTTTATTTTACTGGTTTTGGTTGGTATTCATATT
ATATTTCTTCATGATACAGGTTCGAGAAATCCCTTAGGAATTGAAAGAGATGCTGAGGCC
CTGCCTTTTCATAGATATTATTTATTAAAAGATC--
>AisF1272_Iceland
ATATCTTTTTGAGGTGCTACTGTAATTACTAATTTGTTTAGTGCTGTGCCTTATGTTGGC
ACAGTATTGGTAGAGTGATTATGAGGGGGGTTTAGTGTGGGAGATGCTACCCTTAAACGT
TTCTTTGTTTTTCATTTTTTAGGTCCTTTTATTTTACTGGTTTTGGTTGGTATTCATATT
ATATTTCTTCATGATACAGGTTCGAGAAATCCCTTAGGAATTGAAAGAGATGCTGAGGCC
CTGCCTTTTCATAGATATTATTTATTAAAAGATC--
>AisF1274_Iceland
ATATCTTTTTGAGGTGCTACTGTAATTACTAATTTGTTTAGTGCTGTGCCTTATGTTGGC
ACAGTATTGGTAGAGTGATTATGAGGGGGGTTTAGTGTGGGAGATGCTACCCTTAAACGT
TTCTTTGTTTTTCATTTTTTAGGTCCTTTTATTTTACTGGTTTTGGTTGGTATTCATATT
ATATTTCTTCATGATACAGGTTCGAGAAATCCCTTAGGAATTGAAAGAGATGCTGAGGCC
CTGCCTTTTCATAGATATTATTTATTAAAAGATC--
>AisF1277_Iceland
ATATCTTTTTGAGGTGCTACTGTAATTACTAATTTGTTTAGTGCTGTGCCTTATGTTGGC
ACAGTATTGGTAGAGTGATTATGAGGGGGGTTTAGTGTGGGAGATGCTACCCTTAAACGT
TTCTTTGTTTTTCATTTTTTAGGTCCTTTTATTTTACTGGTTTTGGTTGGTATTCATATT
ATATTTCTTCATGATACAGGTTCGAGAAATCCCTTAGGAATTGAAAGAGATGCTGAGGCC
CTGCCTTTTCATAGATATTATTTATTAAAAGATC--
>AisF1279_Iceland
ATATCTTTTTGAGGTGCTACTGTAATTACTAATTTGTTTAGTGCTGTGCCTTATGTTGGC
ACAGTATTGGTAGAGTGATTATGAGGGGGGTTTAGTGTGGGAGATGCTACCCTTAAACGT
TTCTTTGTTTTTCATTTTTTAGGTCCTTTTATTTTACTGGTTTTGGTTGGTATTCATATT
ATATTTCTTCATGATACAGGTTCGAGAAATCCCTTAGGAATTGAAAGAGATGCTGAGGCC
CTGCCTTTTCATAGATATTATTTATTAAAAGATC--
>AisF127_Kattegat
ATATCTTTTTGAGGTGCTACTGTAATTACTAATTTGTTTAGTGCTGTGCCTTATGTTGGC
ACAGTATTGGTAGAGTGATTATGAGGGGGGTTTAGTGTGGGAGATGCTACCCTTAAACGT
TTCTTTGTTTTTCATTTTTTAGGTCCTTTTATTTTACTGGTTTTGGTTGGTATTCATATT
ATATTTCTTCATGATACAGGTTCGAGAAATCCCTTAGGAATTGAAAGAGATGCTGAGGCC
CTGCCTTTTCATAGATATTATTTATTAAAAGATC--
>AisF1280_Iceland
ATATCTTTTTGAGGTGCTACTGTAATTACTAATTTGTTTAGTGCTGTGCCTTATGTTGGC
ACAGTATTGGTAGAGTGATTATGAGGGGGGTTTAGTGTGGGAGATGCTACCCTTAAACGT
TTCTTTGTTTTTCATTTTTTAGGTCCTTTTATTTTACTGGTTTTGGTTGGTATTCATATT
ATATTTCTTCATGATACAGGTTCGAGAAATCCCTTAGGAATTGAAAGAGATGCTGAGGCC
CTGCCTTTTCATAGATATTATTTATTAAAAGATC--
>AisF1281_Iceland
ATATCTTTTTGAGGTGCTACTGTAATTACTAATTTGTTTAGTGCTGTGCCTTATGTTGGC
ACAGTATTGGTAGAGTGATTATGAGGGGGGTTTAGTGTGGGAGATGCTACCCTTAAACGT
TTCTTTGTTTTTCATTTTTTAGGTCCTTTTATTTTACTGGTTTTGGTTGGTATTCATATT
ATATTTCTTCATGATACAGGTTCGAGAAATCCCTTAGGAATTGAAAGAGATGCTGAGGCC
CTGCCTTTTCATAGATATTATTTATTAAAAGATC--
>AisF1282_Iceland
ATATCTTTTTGAGGTGCTACTGTAATTACTAATTTGTTTAGTGCTGTGCCTTATGTTGGC
ACAGTATTGGTAGAGTGATTATGAGGGGGGTTTAGTGTGGGAGATGCTACCCTTAAACGT
TTCTTTGTTTTTCATTTTTTAGGTCCTTTTATTTTACTGGTTTTGGTTGGTATTCATATC
ATATTTCTTCATGATACAGGTTCGAGAAATCCCTTAGGAATTGAAAGAGATGCTGAGGCC
CTGCCTTTTCATAGATATTATTTATTAAAAGATC--
>AisF1283_Iceland
ATATCTTTTTGAGGTGCTACTGTAATTACTAATTTGTTTAGTGCTGTGCCTTATGTTGGC
ACAGTATTGGTAGAGTGATTATGAGGGGGGTTTAGTGTGGGAGATGCTACCCTTAAACGT
TTCTTTGTTTTTCATTTTTTAGGTCCTTTTATTTTACTGGTTTTGGTTGGTATTCATATT
ATATTTCTTCATGATACAGGTTCGAGAAATCCCTTAGGAATTGAAAGAGATGCTGAGGCC
CTGCCTTTTCATAGATATTATTTATTAAAAGATC--
>AisF1284_Iceland
ATATCTTTTTGAGGTGCTACTGTAATTACTAATTTGTTTAGTGCTGTGCCTTATGTTGGC
ACAGTATTGGTAGAGTGATTATGAGGGGGGTTTAGTGTGGGAGATGCTACCCTTAAACGT
TTCTTTGTTTTTCATTTTTTAGGTCCTTTTATTTTACTGGTTTTGGTTGGTATTCATATT
ATATTTCTTCATGATACAGGTTCGAGAAATCCCTTAGGAATTGAAAGAGATGCTGAGGCC
CTGCCTTTTCATAGATATTATTTATTAAAAGATC--
>AisF1286_Iceland
ATATCTTTTTGAGGTGCTACTGTAATTACTAATTTGTTTAGTGCTGTGCCTTATGTTGGC
ACAGTATTGGTAGAGTGATTATGAGGGGGGTTTAGTGTGGGAGATGCTACCCTTAAACGT
TTCTTTGTTTTTCATTTTTTAGGTCCTTTTATTTTACTGGTTTTGGTTGGTATTCATATT
ATATTTCTTCATGATACAGGTTCGAGAAATCCCTTAGGAATTGAAAGAGATGCTGAGGCC
CTGCCTTTTCATAGATATTATTTATTAAAAGATC--
>AisF1287_Iceland
ATATCTTTTTGAGGTGCTACTGTAATTACTAATTTGTTTAGTGCTGTGCCTTATGTTGGC
ACAGTATTGGTAGAGTGATTATGAGGGGGGTTTAGTGTGGGAGATGCTACCCTTAAACGT
TTCTTTGTTTTTCATTTTTTAGGTCCTTTTATTTTATTGGTTTTAGTTGGTATTCATATT
ATATTTCTTCATGATACAGGCTCGAGAAATCCCTTAGGAATTGAAAGAGATGCTGAGGCC
CTGCCTTTTCATAGATATTATTTATTAAAAGATC--
>AisF1289_Iceland
ATATCTTTTTGAGGTGCTACTGTAATTACTAATTTGTTTAGTGCTGTGCCTTATGTTGGC
ACAGTATTGGTAGAGTGATTATGAGGGGGGTTTAGTGTGGGAGATGCTACCCTTAAACGT
TTCTTTGTTTTTCATTTTTTAGGTCCTTTTATTTTACTGGTTTTGGTTGGTATTCATATT
ATATTTCTTCATGATACAGGTTCGAGAAATCCCTTAGGAATTGAAAGAGATGCTGAGGCC
TTGCCTTTTCATAGATATTATTTATTAAAAGATC--
>AisF128_Kattegat
ATATCTTTTTGAGGTGCTACTGTAATTACTAATTTGTTTAGTGCTGTGCCTTATGTTGGC
ACAGTATTGGTAGAGTGATTATGAGGGGGGTTTAGTGTGGGAGATGCTACCCTTAAACGT
TTCTTTGTTTTTCATTTTTTAGGTCCTTTTATTTTACTGGTTTTGGTTGGTATTCATATT
ATATTTCTTCATGATACAGGTTCGAGAAATCCCTTAGGAATTGAAAGAGATGCTGAGGCC
CTGCCTTTTCATAGATATTATTTATTAAAAGATC--
>AisF1291_Iceland
ATATCTTTTTGAGGTGCTACTGTAATTACTAATTTGTTTAGTGCTGTGCCTTATGTTGGC
ACAGTATTGGTAGAGTGATTATGAGGGGGGTTTAGTGTGGGAGATGCTACCCTTAAACGT
TTCTTTGTTTTTCATTTTTTAGGTCCTTTTATTTTACTGGTTTTGGTTGGTATTCATATT
ATATTTCTTCATGATACAGGTTCGAGAAATCCCTTAGGAATTGAAAGAGATGCTGAGGCC
CTGCCTTTTCATAGATATTATTTATTAAAAGATC--
>AisF1292_Iceland
ATATCTTTTTGAGGTGCTACTGTAATTACTAATTTGTTTAGTGCTGTGCCTTATGTTGGC
ACAGTATTGGTAGAGTGATTATGAGGGGGGTTTAGTGTGGGAGATGCTACCCTTAAACGT
TTCTTTGTTTTTCATTTTTTAGGTCCTTTTATTTTACTGGTTTTGGTTGGTATTCATATT
ATATTTCTTCATGATACAGGTTCGAGAAATCCCTTAGGAATTGAAAGAGATGCTGAGGCC
CTGCCTTTTCATAGATATTATTTATTAAAAGATC--
>AisF1293_Iceland
ATATCTTTTTGAGGTGCTACTGTAATTACTAATTTGTTTAGTGCTGTGCCTTATGTTGGC
ACAGTATTGGTAGAGTGATTATGAGGGGGGTTTAGTGTGGGAGATGCTACCCTTAAACGT
TTCTTTGTTTTTCATTTTTTAGGTCCTTTTATTTTACTGGTTTTGGTTGGTATTCATATT
ATATTTCTTCATGATACAGGTTCGAGAAATCCCTTAGGAATTGAAAGAGATGCTGAGGCC
CTGCCTTTTCATAGATATTATTTATTAAAAGATC--
>AisF1295_BalticSea
ATATCTTTTTGAGGTGCTACTGTAATTACTAATTTGTTTAGTGCTGTGCCTTATGTTGGC
ACAGTATTGGTAGAGTGATTATGAGGGGGGTTTAGTGTGGGAGATGCTACCCTTAAACGT
TTCTTTGTTTTTCATTTTTTAGGTCCTTTTATTTTACTGGTTTTGGTTGGTATTCATATT
ATATTTCTTCATGATACAGGTTCGAGAAATCCCTTAGGAATTGAAAGAGATGCTGAGGCC
CTGCCTTTTCATAGATATTATTTATTAAAAGATC--
>AisF1297_BalticSea
ATATCTTTTTGAGGTGCTACTGTAATTACTAATTTGTTTAGTGCTGTGCCTTATGTTGGC
ACAGTATTGGTAGAGTGATTATGAGGGGGGTTTAGTGTGGGAGATGCTACCCTTAAACGT
TTCTTTGTTTTTCATTTTTTAGGTCCTTTTATTTTACTGGTTTTGGTTGGTATTCATATT
ATATTTCTTCATGATACAGGTTCGAGAAATCCCTTAGGAATTGAAAGAGATGCTGAGGCC
CTGCCTTTTCATAGATATTATTTATTAAAAGATC--
>AisF1298_BalticSea
ATATCTTTTTGAGGTGCTACTGTAATTACTAATTTGTTTAGTGCTGTGCCTTATGTTGGC
ACAGTATTGGTAGAGTGATTATGAGGGGGGTTTAGTGTGGGAGATGCTACCCTTAAACGT
TTCTTTGTTTTTCATTTTTTAGGTCCTTTTATTTTACTGGTTTTGGTTGGTATTCATATT
ATATTTCTTCATGATACAGGTTCGAGAAATCCCTTAGGAATTGAAAGAGATGCTGAGGCC
CTGCCTTTTCATAGATATTATTTATTAAAAGATC--
>AisF1299_BalticSea
ATATCTTTTTGAGGTGCTACTGTAATTACTAACTTGTTTAGTGCTGTGCCTTATGTTGGC
ACAGTATTGGTAGAGTGATTATGAGGGGGGTTTAGTGTGGGAGATGCTACCCTCAAACGT
TTCTTTGTTTTTCATTTTTTAGGTCCTTTTATTTTACTGGTTTTAGTTGGTATTCATATT
ATATTTCTTCATGATACAGGTTCGAGAAATCCCTTAGGAATTGAAAGAGATGCTGAGGCC
CTGCCTTTTCATAGATATTATTTATTAAAAGATC--
>AisF129_Kattegat
ATATCTTTTTGAGGTGCTACTGTAATTACTAACTTGTTTAGTGCTGTGCCTTATGTTGGC
ACAGTATTGGTAGAGTGATTATGAGGGGGGTTTAGTGTGGGAGATGCTACTCTTAAACGT
TTCTTTGTTTTTCATTTTTTAGGCCCTTTTATTTTATTGGTTTTAGTTGGTATTCATATT
ATATTTCTTCATGATACAGGCTCGAGAAATCCCTTAGGAATTGAAAGAGATGCTGAGGCC
CTGCCTTTTCATAGATATTATTTATTAAAAGATC--
>AisF1300_BalticSea
ATATCTTTTTGAGGTGCTACTGTAATTACTAATTTGTTTAGTGCTGTGCCTTATGTTGGC
ACAGTATTGGTAGAGTGATTATGAGGGGGGTTTAGTGTGGGAGATGCTACCCTTAAACGT
TTCTTTGTTTTTCATTTTTTAGGTCCTTTTATTTTACTGGTTTTGGTTGGTATTCATATT
ATATTTCTTCATGATACAGGTTCGAGAAATCCCTTAGGAATTGAAAGAGATGCTGAGGCC
CTGCCTTTTCATAGATATTATTTATTAAAAGATC--
>AisF1301_BalticSea
ATATCTTTTTGAGGTGCTACTGTAATTACTAACTTGTTTAGTGCTGTGCCTTATGTTGGC
ACAGTATTGGTAGAGTGATTATGAGGGGGGTTTAGTGTGGGAGATGCTACCCTTAAACGT
TTCTTTGTTTTTCATTTTTTAGGTCCTTTTATTTTACTGGTTTTAGTTGGTATTCATATT
ATATTTCTTCATGATACAGGTTCGAGAAATCCCTTAGGAATTGAAAGAGATGCTGAGGCC
CTGCCTTTTCATAGATATTATTTATTAAAAGATC--
>AisF1302_BalticSea
ATATCTTTTTGAGGTGCTACTGTAATTACTAATTTGTTTAGTGCTGTGCCTTATGTTGGC
ACAGTATTGGTAGAGTGATTATGAGGGGGGTTTAGTGTGGGAGATGCTACCCTTAAACGT
TTCTTTGTTTTTCATTTTTTAGGTCCTTTTATTTTACTGGTTTTGGTTGGTATTCATATT
ATATTTCTTCATGATACAGGTTCGAGAAATCCCTTAGGAATTGAAAGAGATGCTGAGGCC
CTGCCTTTTCATAGATATTATTTATTAAAAGATC--
>AisF1303_BalticSea
ATATCTTTTTGAGGTGCTACTGTAATTACTAATTTGTTTAGTGCTGTGCCTTATGTTGGC
ACAGTATTGGTAGAGTGATTATGAGGGGGGTTTAGTGTGGGAGATGCTACCCTTAAACGT
TTCTTTGTTTTTCATTTTTTAGGTCCTTTTATTTTACTGGTTTTGGTTGGTATTCATATT
ATATTTCTTCATGATACAGGTTCGAGAAATCCCTTAGGAATTGAAAGAGATGCTGAGGCC
CTGCCTTTTCATAGATATTATTTATTAAAAGATC--
>AisF1304_BalticSea
ATATCTTTTTGAGGTGCTACTGTAATTACTAACTTGTTTAGTGCTGTGCCTTATGTTGGC
ACAGTATTGGTAGAGTGATTATGAGGGGGGTTTAGTGTGGGAGATGCTACCCTTAAACGT
TTCTTTGTTTTTCATTTTTTAGGTCCTTTTATTTTATTGGTTTTAGTTGGTATTCATATT
ATATTTCTTCATGATACAGGTTCGAGAAATCCCTTAGGAATTGAAAGAGATGCTGAGGCC
CTGCCTTTTCATAGATATTATTTATTAAAAGATC--
>AisF1305_BalticSea
ATATCTTTTTGAGGTGCTACTGTAATTACTAACTTGTTTAGTGCTGTGCCTTATGTTGGC
ACAGTATTGGTAGAGTGATTATGAGGGGGGTTTAGTGTGGGAGATGCTACTCTTAAACGT
TTCTTTGTTTTTCATTTTTTAGGCCCTTTTATTTTATTGGTTTTAGTTGGTATTCATATT
ATATTTCTTCATGATACAGGCTCGAGAAATCCCTTAGGAATTGAAAGAGATGCTGAGGCC
CTGCCTTTTCATAGATATTATTTATTAAAAGATC--
>AisF1306_BalticSea
ATATCTTTTTGAGGTGCTACTGTAATTACTAACTTGTTTAGTGCTGTGCCTTATGTTGGC
ACAGTATTGGTAGAGTGATTATGAGGGGGGTTTAGTGTGGGAGATGCTACTCTTAAACGT
TTCTTTGTTTTTCATTTTTTAGGCCCTTTTATTTTATTGGTTTTAGTTGGTATTCATATT
ATATTTCTTCATGATACAGGCTCGAGAAATCCCTTAGGAATTGAAAGAGATGCTGAGGCC
CTGCCTTTTCATAGATATTATTTATTAAAAGATC--
>AisF1307_BalticSea
ATATCTTTTTGAGGTGCTACTGTAATTACTAATTTGTTTAGTGCTGTGCCTTATGTTGGC
ACAGTATTGGTAGAGTGATTATGAGGGGGGTTTAGTGTGGGAGATGCTACCCTTAAACGT
TTCTTTGTTTTTCATTTTTTAGGTCCTTTTATTTTACTGGTTTTGGTTGGTATTCATATT
ATATTTCTTCATGATACAGGTTCGAGAAATCCCTTAGGAATTGAAAGAGATGCTGAGGCC
CTGCCTTTTCATAGATATTATTTATTAAAAGATC--
>AisF1308_BalticSea
ATATCTTTTTGAGGTGCTACTGTAATTACTAATTTGTTTAGTGCTGTGCCTTATGTTGGC
ACAGTATTGGTAGAGTGATTATGAGGGGGGTTTAGTGTGGGAGATGCTACCCTTAAACGT
TTCTTTGTTTTTCATTTTTTAGGTCCTTTTATTTTACTGGTTTTGGTTGGTATTCATATT
ATATTTCTTCATGATACAGGTTCGAGAAATCCCTTAGGAATTGAAAGAGATGCTGAGGCC
CTGCCTTTTCATAGATATTATTTATTAAAAGATC--
>AisF1309_BalticSea
ATATCTTTTTGAGGTGCTACTGTAATTACTAATTTGTTTAGTGCTGTGCCTTATGTTGGC
ACAGTATTGGTAGAGTGATTATGAGGGGGGTTTAGTGTGGGAGATGCTACCCTTAAACGT
TTCTTTGTTTTTCATTTTTTAGGTCCTTTTATTTTACTGGTTTTGGTTGGTATTCATATT
ATATTTCTTCATGATACAGGTTCGAGAAATCCCTTAGGAATTGAAAGAGATGCTGAGGCC
CTGCCTTTTCATAGATATTATTTATTAAAAGATC--
>AisF1310_BalticSea
ATATCTTTTTGAGGTGCTACTGTAATTACTAATTTGTTTAGTGCTGTGCCTTATGTTGGC
ACAGTATTGGTAGAGTGATTATGAGGGGGGTTTAGTGTGGGAGATGCTACCCTTAAACGT
TTCTTTGTTTTTCATTTTTTAGGTCCTTTTATTTTACTGGTTTTGGTTGGTATTCATATT
ATATTTCTTCATGATACAGGTTCGAGAAATCCCTTAGGAATTGAAAGAGATGCTGAGGCC
CTGCCTTTTCATAGATATTATTTATTAAAAGATC--
>AisF1311_BalticSea
ATATCTTTTTGAGGTGCTACTGTAATTACTAACTTGTTTAGTGCTGTGCCTTATGTTGGC
ACAGTATTGGTAGAGTGATTATGAGGGGGGTTTAGTGTGGGAGATGCTACTCTTAAACGT
TTCTTTGTTTTTCATTTTTTAGGCCCTTTTATTTTATTGGTTTTAGTTGGTATTCATATT
ATATTTCTTCATGATACAGGCTCGAGAAATCCCTTAGGAATTGAAAGAGATGCTGAGGCC
CTGCCTTTTCATAGATATTATTTATTAAAAGATC--
>AisF1312_BalticSea
ATATCTTTTTGAGGTGCTACTGTAATTACTAATTTGTTTAGTGCTGTGCCTTATGTTGGC
ACAGTATTGGTAGAGTGATTATGAGGGGGGTTTAGTGTGGGAGATGCTACCCTTAAACGT
TTCTTTGTTTTTCATTTTTTAGGTCCTTTTATTTTACTGGTTTTGGTTGGTATTCATATT
ATATTTCTTCATGATACAGGTTCGAGAAATCCCTTAGGAATTGAAAGAGATGCTGAGGCC
CTGCCTTTTCATAGATATTATTTATTAAAAGATC--
>AisF1313_BalticSea
ATATCTTTTTGAGGTGCTACTGTAATTACTAATTTGTTTAGTGCTGTGCCTTATGTTGGC
ACAGTATTGGTAGAGTGATTATGAGGGGGGTTTAGTGTGGGAGATGCTACCCTTAAACGT
TTCTTTGTTTTTCATTTTTTAGGTCCTTTTATTTTACTGGTTTTGGTTGGTATTCATATT
ATATTTCTTCATGATACAGGTTCGAGAAATCCCTTAGGAATTGAAAGAGATGCTGAGGCC
CTGCCTTTTCATAGATATTATTTATTAAAAGATC--
>AisF1314_BalticSea
ATATCTTTTTGAGGTGCTACTGTAATTACTAACTTGTTTAGTGCTGTGCCTTATGTTGGC
ACAGTATTGGTAGAGTGATTATGAGGGGGGTTTAGTGTGGGAGATGCTACCCTTAAACGT
TTCTTTGTTTTTCATTTTTTAGGTCCTTTTATTTTACTGGTTTTAGTTGGTATTCATATT
ATATTTCTTCATGATACAGGTTCGAGAAATCCCTTAGGAATTGAAAGAGATGCTGAGGCC
CTGCCTTTTCATAGATATTATTTATTAAAAGATC--
>AisF1315_BalticSea
ATATCTTTTTGAGGTGCTACTGTAATTACTAATTTGTTTAGTGCTGTGCCTTATGTTGGC
ACAGTATTGGTAGAGTGATTATGAGGGGGGTTTAGTGTGGGAGATGCTACCCTTAAACGT
TTCTTTGTTTTTCATTTTTTAGGTCCTTTTATTTTACTGGTTTTGGTTGGTATTCATATT
ATATTTCTTCATGATACAGGTTCGAGAAATCCCTTAGGAATTGAAAGAGATGCTGAGGCC
CTGCCTTTTCATAGATATTATTTATTAAAAGATC--
>AisF1318_Iceland
ATATCTTTTTGAGGTGCTACTGTAATTACTAATTTGTTTAGTGCTGTGCCTTATGTTGGC
ACAGTATTGGTAGAGTGATTATGAGGGGGGTTTAGTGTGGGAGATGCTACCCTTAAACGT
TTCTTTGTTTTTCATTTTTTAGGTCCTTTTATTTTACTGGTTTTGGTTGGTATTCATATT
ATATTTCTTCATGATACAGGTTCGAGAAATCCCTTAGGAATTGAAAGAGATGCTGAGGCC
CTGCCTTTTCATAGATATTATTTATTAAAAGATC--
>AisF131_Kattegat
ATATCTTTTTGAGGTGCTACTGTAATTACTAACTTGTTTAGTGCTGTGCCTTATGTTGGC
ACAGTATTGGTAGAGTGATTATGAGGGGGGTTTAGTGTGGGAGATGCTACTCTTAAACGT
TTCTTTGTTTTTCATTTTTTAGGCCCTTTTATTTTATTGGTTTTAGTTGGTATTCATATT
ATATTTCTTCATGATACAGGCTCGAGAAATCCCTTAGGAATTGAAAGAGATGCTGAGGCC
CTGCCTTTTCATAGATATTATTTATTAAAAGATC--
>AisF1320_Iceland
ATATCTTTTTGAGGTGCTACTGTAATTACTAATTTGTTTAGTGCTGTGCCTTATGTTGGC
ACAGTATTGGTAGAGTGATTATGAGGGGGGTTTAGTGTGGGAGATGCTACCCTTAAACGT
TTCTTTGTTTTTCATTTTTTAGGTCCTTTTATTTTACTGGTTTTGGTTGGAATTCATATT
ATATTTCTTCATGATACAGGTTCGAGAAATCCCTTAGGAATTGAAAGAGATGCTGAGGCC
CTGCCTTTTCATAGATATTATTTATTAAAAGATC--
>AisF1321_Iceland
ATATCTTTTTGAGGTGCTACTGTAATTACTAATTTGTTTAGTGCTGTGCCTTATGTTGGC
ACAGTATTGGTAGAGTGATTATGAGGGGGGTTTAGTGTGGGAGATGCTACCCTTAAACGT
TTCTTTGTTTTTCATTTTTTAGGTCCTTTTATTTTACTGGTTTTGGTTGGTATTCATATT
ATATTTCTTCATGATACAGGTTCGAGAAATCCCTTAGGAATTGAAAGAGATGCTGAGGCC
CTGCCTTTTCATAGATATTATTTATTAAAAGATC--
>AisF1322_Iceland
ATATCTTTTTGAGGTGCTACTGTAATTACTAACTTGTTTAGTGCTGTGCCTTATGTTGGC
ACAGTATTGGTAGAGTGATTATGAGGGGGGTTTAGTGTGGGAGATGCTACCCTTAAACGT
TTCTTTGTTTTTCATTTTTTAGGTCCTTTTATTTTACTGGTTTTGGTTGGTATTCATATT
ATATTTCTTCATGATACAGGTTCGAGAAATCCCTTAGGAATTGAAAGAGATGCTGAGGCC
CTGCCTTTTCATAGATATTATTTATTAAAAGATC--
>AisF1323_Iceland
ATATCTTTTTGAGGTGCTACTGTAATTACTAATTTGTTTAGTGCTGTGCCTTATGTTGGC
ACAGTATTGGTAGAGTGATTATGAGGGGGGTTTAGTGTGGGAGATGCTACCCTTAAACGT
TTCTTTGTTTTTCATTTTTTAGGTCCTTTTATTTTACTGGTTTTGGTTGGTATTCATATT
ATATTTCTTCATGATACAGGTTCGAGAAATCCCTTAGGAATTGAAAGAGATGCTGAGGCC
CTGCCTTTTCATAGATATTATTTATTAAAAGATC--
>AisF1324_Iceland
ATATCTTTTTGAGGTGCTACTGTAATTACTAATTTGTTTAGTGCTGTGCCTTATGTTGGC
ACAGTATTGGTAGAGTGATTATGAGGGGGGTTTAGTGTGGGAGATGCTACCCTTAAACGT
TTCTTTGTTTTTCATTTTTTAGGTCCTTTTATTTTACTGGTTTTGGTTGGTATTCATATT
ATATTTCTTCATGATACAGGTTCGAGAAATCCCTTAGGAATTGAAAGAGATGCTGAGGCC
CTGCCTTTTCATAGATATTATTTATTAAAAGATC--
>AisF1325_Iceland
ATATCTTTTTGAGGTGCTACTGTAATTACTAATTTGTTTAGTGCTGTGCCTTATGTTGGC
ACAGTATTGGTAGAGTGATTATGAGGGGGGTTTAGTGTGGGAGATGCTACCCTTAAACGT
TTCTTTGTTTTTCATTTTTTAGGTCCTTTTATTTTACTGGTTTTGGTTGGTATTCATATT
ATATTTCTTCATGATACAGGTTCGAGAAATCCCTTAGGAATTGAAAGAGATGCTGAGGCC
CTGCCTTTTCATAGATATTATTTATTAAAAGATC--
>AisF1326_Iceland
ATATCTTTTTGAGGTGCTACTGTAATTACTAATTTGTTTAGTGCTGTGCCTTATGTTGGC
ACAGTATTGGTAGAGTGATTATGAGGGGGGTTTAGTGTGGGAGATGCTACCCTTAAACGT
TTCTTTGTTTTTCATTTTTTAGGTCCTTTTATTTTACTGGTTTTGGTTGGTATTCATATT
ATATTTCTTCATGATACAGGTTCGAGAAATCCCTTAGGAATTGAAAGAGATGCTGAGGCC
CTGCCTTTTCATAGATATTATTTATTAAAAGATC--
>AisF1328_Iceland
ATATCTTTTTGAGGTGCTACTGTAATTACTAATTTGTTTAGTGCTGTGCCTTATGTTGGC
ACAGTATTGGTAGAGTGATTATGAGGGGGGTTTAGTGTGGGAGATGCTACCCTTAAACGT
TTCTTTGTTTTTCATTTTTTAGGTCCTTTTATTTTACTGGTTTTGGTTGGTATTCATATT
ATATTTCTTCATGATACAGGTTCGAGAAATCCCTTAGGAATTGAAAGAGATGCTGAGGCC
CTGCCTTTTCATAGATATTATTTATTAAAAGATC--
>AisF1329_Norway
ATATCTTTTTGAGGTGCTACTGTAATTACTAACTTGTTTAGTGCTGTGCCTTATGTTGGC
ACAGTATTGGTAGAGTGATTATGAGGGGGGTTTAGTGTGGGAGATGCTACTCTTAAACGT
TTCTTTGTTTTTCATTTTTTAGGCCCTTTTATTTTATTGGTTTTAGTTGGTATTCATATT
ATATTTCTTCATGATACAGGCTCGAGAAATCCCTTAGGAATTGAAAGAGATGCTGAGGCC
CTGCCTTTTCATAGATATTATTTATTAAAAGATC--
>AisF1330_Norway
ATATCTTTTTGAGGTGCTACTGTAATTACTAACTTGTTTAGTGCTGTGCCTTATGTTGGC
ACAGTATTGGTAGAGTGATTATGAGGGGGGTTTAGTGTGGGAGATGCTACTCTTAAACGT
TTCTTTGTTTTTCATTTTTTAGGCCCTTTTATTTTATTGGTTTTAGTTGGTATTCATATT
ATATTTCTTCATGATACAGGCTCGAGAAATCCCTTAGGAATTGAAAGAGATGCTGAGGCC
CTGCCTTTTCATAGATATTATTTATTAAAAGATC--
>AisF1332_Norway
ATATCTTTTTGAGGTGCTACTGTAATTACTAACTTGTTTAGTGCTGTGCCTTATGTTGGC
ACAGTATTGGTAGAGTGATTATGAGGGGGGTTTAGTGTGGGAGATGCTACTCTTAAACGT
TTCTTTGTTTTTCATTTTTTAGGCCCTTTTATTTTATTGGTTTTAGTTGGTATTCATATT
ATATTTCTTCATGATACAGGCTCGAGAAATCCCTTAGGAATTGAAAGAGATGCTGAGGCC
CTGCCTTTTCATAGATATTATTTATTAAAAGATC--
>AisF1333_Norway
ATATCTTTTTGAGGTGCTACTGTAATTACTAACTTGTTTAGTGCTGTGCCTTATGTTGGC
ACAGTATTGGTAGAGTGATTATGAGGGGGGTTTAGTGTGGGAGATGCTACTCTTAAACGT
TTCTTTGTTTTTCATTTTTTAGGCCCTTTTATTTTATTGGTTTTAGTTGGTATTCATATT
ATATTTCTTCATGATACAGGCTCGAGAAATCCCTTAGGAATTGAAAGAGATGCTGAGGCC
CTGCCTTTTCATAGATATTATTTATTAAAAGATC--
>AisF1334_Norway
ATATCTTTTTGAGGTGCTACTGTAATTACTAACTTGTTTAGTGCTGTGCCTTATGTTGGC
ACAGTATTGGTAGAGTGATTATGAGGGGGGTTTAGTGTGGGAGATGCTACTCTTAAACGT
TTCTTTGTTTTTCATTTTTTAGGCCCTTTTATTTTATTGGTTTTAGTTGGTATTCATATT
ATATTTCTTCATGATACAGGCTCGAGAAATCCCTTAGGAATTGAAAGAGATGCTGAGGCC
CTGCCTTTTCATAGATATTATTTATTAAAAGATC--
>AisF133_Kattegat
ATATCTTTTTGAGGTGCTACTGTAATTACTAATTTGTTTAGTGCTGTGCCTTATGTTGGC
ACAGTATTGGTAGAGTGATTATGAGGGGGGTTTAGTGTGGGAGATGCTACCCTTAAACGT
TTCTTTGTTTTTCATTTTTTAGGTCCTTTTATTTTACTGGTTTTGGTTGGTATTCATATT
ATATTTCTTCATGATACAGGTTCGAGAAATCCCTTAGGAATTGAAAGAGATGCTGAGGCC
CTGCCTTTTCATAGATATTATTTATTAAAAGATC--
>AisF134_Kattegat
ATATCTTTTTGAGGTGCTACTGTAATTACTAATTTGTTTAGTGCTGTGCCTTATGTTGGC
ACAGTATTGGTAGAGTGATTATGAGGGGGGTTTAGTGTGGGAGATGCTACCCTTAAACGT
TTCTTTGTTTTTCATTTTTTAGGTCCTTTTATTTTACTGGTTTTGGTTGGTATTCATATT
ATATTTCTTCATGATACAGGTTCGAGAAATCCCTTAGGAATTGAAAGAGATGCTGAGGCC
CTGCCTTTTCATAGATATTATTTATTAAAAGATC--
>AisF136_Kattegat
ATATCTTTTTGAGGTGCTACTGTAATTACTAATTTGTTTAGTGCTGTGCCTTATGTTGGC
ACAGTATTGGTAGAGTGATTATGAGGGGGGTTTAGTGTGGGAGATGCTACCCTTAAACGT
TTCTTTGTTTTTCATTTTTTAGGTCCTTTTATTTTACTGGTTTTGGTTGGTATTCATATT
ATATTTCTTCATGATACAGGTTCGAGAAATCCCTTAGGAATTGAAAGAGATGCTGAGGCC
CTGCCTTTTCATAGATATTATTTATTAAAAGATC--
>AisF137_Kattegat
ATATCTTTTTGAGGTGCTACTGTAATTACTAACTTGTTTAGTGCTGTGCCTTATGTTGGC
ACAGTATTGGTAGAGTGATTATGAGGGGGGTTTAGTGTGGGAGATGCTACTCTTAAACGT
TTCTTTGTTTTTCATTTTTTAGGCCCTTTTATTTTATTGGTTTTAGTTGGTATTCATATT
ATATTTCTTCATGATACAGGCTCGAGAAATCCCTTAGGAATTGAAAGAGATGCTGAGGCC
CTGCCTTTTCATAGATATTATTTATTAAAAGATC--
>AisF138_Kattegat
ATATCTTTTTGAGGTGCTACTGTAATTACTAACTTGTTTAGTGCTGTGCCTTATGTTGGC
ACAGTATTGGTAGAGTGATTATGAGGGGGGTTTAGTGTGGGAGATGCTACTCTTAAACGT
TTCTTTGTTTTTCATTTTTTAGGCCCTTTTATTTTATTGGTTTTAGTTGGTATTCATATT
ATATTTCTTCATGATACAGGCTCGAGAAATCCCTTAGGAATTGAAAGAGATGCTGAGGCC
CTGCCTTTTCATAGATATTATTTATTAAAAGATC--
>AisF139_Kattegat
ATATCTTTTTGAGGTGCTACTGTAATTACTAATTTGTTTAGTGCTGTGCCTTATGTTGGC
ACAGTATTGGTAGAGTGATTATGAGGGGGGTTTAGTGTGGGAGATGCTACCCTTAAACGT
TTCTTTGTTTTTCATTTTTTAGGTCCTTTTATTTTACTGGTTTTGGTTGGTATTCATATT
ATATTTCTTCATGATACAGGTTCGAGAAATCCCTTAGGAATTGAAAGAGATGCTGAGGCC
CTGCCTTTTCATAGATATTATTTATTAAAAGATC--
>AisF140_Kattegat
ATATCTTTTTGAGGTGCTACTGTAATTACTAACTTGTTTAGTGCTGTGCCTTATGTTGGC
ACAGTATTGGTAGAGTGATTATGAGGGGGGTTTAGTGTGGGAGATGCTACTCTTAAACGT
TTCTTTGTTTTTCATTTTTTAGGCCCTTTTATTTTATTGGTTTTAGTTGGTATTCATATT
ATATTTCTTCATGATACAGGCTCGAGAAATCCCTTAGGAATTGAAAGAGATGCTGAGGCC
CTGCCTTTTCATAGATATTATTTATTAAAAGATC--
>AisF142_Kattegat
ATATCTTTTTGAGGTGCTACTGTAATTACTAATTTGTTTAGTGCTGTGCCTTATGTTGGC
ACAGTATTGGTAGAGTGATTATGAGGGGGGTTTAGTGTGGGAGATGCTACCCTTAAACGT
TTCTTTGTTTTTCATTTTTTAGGTCCTTTTATTTTACTGGTTTTGGTTGGTATTCATATT
ATATTTCTTCATGATACAGGTTCGAGAAATCCCTTAGGAATTGAAAGAGATGCTGAGGCC
CTGCCTTTTCATAGATATTATTTATTAAAAGATC--
>AisF143_Kattegat
ATATCTTTTTGAGGTGCTACTGTAATTACTAACTTGTTTAGTGCTGTGCCTTATGTTGGC
ACAGTATTGGTAGAGTGATTATGAGGGGGGTTTAGTGTGGGAGATGCTACTCTTAAACGT
TTCTTTGTTTTTCATTTTTTAGGCCCTTTTATTTTATTGGTTTTAGTTGGTATTCATATT
ATATTTCTTCATGATACAGGCTCGAGAAATCCCTTAGGAATTGAAAGAGATGCTGAGGCC
CTGCCTTTTCATAGATATTATTTATTAAAAGATC--
>AisF144_Kattegat
ATATCTTTTTGAGGTGCTACTGTAATTACTAATTTGTTTAGTGCTGTGCCTTATGTTGGC
ACAGTATTGGTAGAGTGATTATGAGGGGGGTTTAGTGTGGGAGATGCTACCCTTAAACGT
TTCTTTGTTTTTCATTTTTTAGGTCCTTTTATTTTACTGGTTTTGGTTGGTATTCATATT
ATATTTCTTCATGATACAGGTTCGAGAAATCCCTTAGGAATTGAAAGAGATGCTGAGGCC
CTGCCTTTTCATAGATATTATTTATTAAAAGATC--
>AisF145_Kattegat
ATATCTTTTTGAGGTGCTACTGTAATTACTAACTTGTTTAGTGCTGTGCCTTATGTTGGC
ACAGTATTGGTAGAGTGATTATGAGGGGGGTTTAGTGTGGGAGATGCTACTCTTAAACGT
TTCTTTGTTTTTCATTTTTTAGGCCCTTTTATTTTATTGGTTTTAGTTGGTATTCATATT
ATATTTCTTCATGATACAGGCTCGAGAAATCCCTTAGGAATTGAAAGAGATGCTGAGGCC
CTGCCTTTTCATAGATATTATTTATTAAAAGATC--
>AisF146_Kattegat
ATATCTTTTTGAGGTGCTACTGTAATTACTAACTTGTTTAGTGCTGTGCCTTATGTTGGC
ACAGTATTGGTAGAGTGATTATGAGGGGGGTTTAGTGTGGGAGATGCTACTCTTAAACGT
TTCTTTGTTTTTCATTTTTTAGGCCCTTTTATTTTATTGGTTTTAGTTGGTATTCATATT
ATATTTCTTCATGATACAGGCTCGAGAAATCCCTTAGGAATTGAAAGAGATGCTGAGGCC
CTGCCTTTTCATAGATATTATTTATTAAAAGATC--
>AisF147_Kattegat
ATATCTTTTTGAGGTGCTACTGTAATTACTAATTTGTTTAGTGCTGTGCCTTATGTTGGC
ACAGTATTGGTAGAGTGATTATGAGGGGGGTTTAGTGTGGGAGATGCTACCCTTAAACGT
TTCTTTGTTTTTCATTTTTTAGGTCCTTTTATTTTACTGGTTTTGGTTGGTATTCATATT
ATATTTCTTCATGATACAGGTTCGAGAAATCCCTTAGGAATTGAAAGAGATGCTGAGGCC
CTGCCTTTTCATAGATATTATTTATTAAAAGATC--
>AisF148_Helgoland
ATATCTTTTTGAGGTGCTACTGTAATTACTAACTTGTTTAGTGCTGTGCCTTATGTTGGC
ACAGTATTGGTAGAGTGATTATGAGGGGGGTTTAGTGTGGGAGATGCTACTCTTAAACGT
TTCTTTGTTTTTCATTTTTTAGGCCCTTTTATTTTATTGGTTTTAGTTGGTATTCATATT
ATATTTCTTCATGATACAGGCTCGAGAAATCCCTTAGGAATTGAAAGAGATGCTGAGGCC
CTGCCTTTTCATAGATATTATTTATTAAAAGATC--
>AisF150_Helgoland
ATATCTTTTTGAGGTGCTACTGTAATTACTAACTTGTTTAGTGCTGTGCCTTATGTTGGC
ACAGTATTGGTAGAGTGATTATGAGGGGGGTTTAGTGTGGGAGATGCTACTCTTAAACGT
TTCTTTGTTTTTCATTTTTTAGGCCCTTTTATTTTATTGGTTTTAGTTGGTATTCATATT
ATATTTCTTCATGATACAGGCTCGAGAAATCCCTTAGGAATTGAAAGAGATGCTGAGGCC
CTGCCTTTTCATAGATATTATTTATTAAAAGATC--
>AisF151_Helgoland
ATATCTTTTTGAGGTGCTACTGTAATTACTAACTTGTTTAGTGCTGTGCCTTATGTTGGC
ACAGTATTGGTAGAGTGATTATGAGGGGGGTTTAGTGTGGGAGATGCTACTCTTAAACGT
TTCTTTGTTTTTCATTTTTTAGGCCCTTTTATTTTATTGGTTTTAGTTGGTATTCATATT
ATATTTCTTCATGATACAGGCTCGAGAAATCCCTTAGGAATTGAAAGAGATGCTGAGGCC
CTGCCTTTTCATAGATATTATTTATTAAAAGATC--
>AisF152_Helgoland
ATATCTTTTTGAGGTGCTACTGTAATTACTAACTTGTTTAGTGCTGTGCCTTATGTTGGC
ACAGTATTGGTAGAGTGATTATGAGGGGGGTTTAGTGTGGGAGATGCTACTCTTAAACGT
TTCTTTGTTTTTCATTTTTTAGGCCCTTTTATTTTATTGGTTTTAGTTGGTATTCATATT
ATATTTCTTCATGATACAGGCTCGAGAAATCCCTTAGGAATTGAAAGAGATGCTGAGGCC
CTGCCTTTTCATAGATATTATTTATTAAAAGATC--
>AisF153_Helgoland
ATATCTTTTTGAGGTGCTACTGTAATTACTAACTTGTTTAGTGCTGTGCCTTATGTTGGC
ACAGTATTGGTAGAGTGATTATGAGGGGGGTTTAGTGTGGGAGATGCTACTCTTAAACGT
TTCTTTGTTTTTCATTTTTTAGGCCCTTTTATTTTATTGGTTTTAGTTGGTATTCATATT
ATATTTCTTCATGATACAGGCTCGAGAAATCCCTTAGGAATTGAAAGAGATGCTGAGGCC
CTGCCTTTTCATAGATATTATTTATTAAAAGATC--
>AisF154_Helgoland
ATATCTTTTTGAGGTGCTACTGTAATTACTAACTTGTTTAGTGCTGTGCCTTATGTTGGC
ACAGTATTGGTAGAGTGATTATGAGGGGGGTTTAGTGTGGGAGATGCTACTCTTAAACGT
TTCTTTGTTTTTCATTTTTTAGGCCCTTTTATTTTATTGGTTTTAGTTGGTATTCATATT
ATATTTCTTCATGATACAGGCTCGAGAAATCCCTTAGGAATTGAAAGAGATGCTGAGGCC
CTGCCTTTTCATAGATATTATTTATTAAAAGATC--
>AisF155_Helgoland
ATATCTTTTTGAGGTGCTACTGTAATTACTAACTTGTTTAGTGCTGTGCCTTATGTTGGC
ACAGTATTGGTAGAGTGATTATGAGGGGGGTTTAGTGTGGGAGATGCTACTCTTAAACGT
TTCTTTGTTTTTCATTTTTTAGGCCCTTTTATTTTATTGGTTTTAGTTGGTATTCATATT
ATATTTCTTCATGATACAGGCTCGAGAAATCCCTTAGGAATTGAAAGAGATGCTGAGGCC
CTGCCTTTTCATAGATATTATTTATTAAAAGATC--
>AisF156_Helgoland
ATATCTTTTTGAGGTGCTACTGTAATTACTAATTTGTTTAGTGCTGTGCCTTATGTTGGC
ACAGTATTGGTAGAGTGATTATGAGGGGGGTTTAGTGTGGGAGATGCTACCCTTAAACGT
TTCTTTGTTTTTCATTTTTTAGGTCCTTTTATTTTACTGGTTTTGGTTGGTATTCATATT
ATATTTCTTCATGATACAGGTTCGAGAAATCCCTTAGGAATTGAAAGAGATGCTGAGGCC
CTGCCTTTTCATAGATATTATTTATTAAAAGATC--
>AisF157_Helgoland
ATATCTTTTTGAGGTGCTACTGTAATTACTAATTTGTTTAGTGCTGTGCCTTATGTTGGC
ACAGTATTGGTAGAGTGATTATGAGGGGGGTTTAGTGTGGGAGATGCTACCCTTAAACGT
TTCTTTGTTTTTCATTTTTTAGGTCCTTTTATTTTACTGGTTTTGGTTGGTATTCATATT
ATATTTCTTCATGATACAGGTTCGAGAAATCCCTTAGGAATTGAAAGAGATGCTGAGGCC
CTGCCTTTTCATAGATATTATTTATTAAAAGATC--
>AisF158_Helgoland
ATATCTTTTTGAGGTGCTACTGTAATTACTAACTTGTTTAGTGCTGTGCCTTATGTTGGC
ACAGTATTGGTAGAGTGATTATGAGGGGGGTTTAGTGTGGGAGATGCTACTCTTAAACGT
TTCTTTGTTTTTCATTTTTTAGGCCCTTTTATTTTATTGGTTTTAGTTGGTATTCATATT
ATATTTCTTCATGATACAGGCTCGAGAAATCCCTTAGGAATTGAAAGAGATGCTGAGGCC
CTGCCTTTTCATAGATATTATTTATTAAAAGATC--
>AisF159_Helgoland
ATATCTTTTTGAGGTGCTACTGTAATTACTAATTTGTTTAGTGCTGTGCCTTATGTTGGC
ACAGTATTGGTAGAGTGATTATGAGGGGGGTTTAGTGTGGGAGATGCTACCCTTAAACGT
TTCTTTGTTTTTCATTTTTTAGGTCCTTTTATTTTACTGGTTTTGGTTGGTATTCATATT
ATATTTCTTCATGATACAGGTTCGAGAAATCCCTTAGGAATTGAAAGAGATGCTGAGGCC
CTGCCTTTTCATAGATATTATTTATTAAAAGATC--
>AisF161_Helgoland
ATATCTTTTTGAGGTGCTACTGTAATTACTAATTTGTTTAGTGCTGTGCCTTATGTTGGC
ACAGTATTGGTAGAGTGATTATGAGGGGGGTTTAGTGTGGGAGATGCTACCCTTAAACGT
TTCTTTGTTTTTCATTTTTTAGGTCCTTTTATTTTACTGGTTTTGGTTGGTATTCATATT
ATATTTCTTCATGATACAGGTTCGAGAAATCCCTTAGGAATTGAAAGAGATGCTGAGGCC
CTGCCTTTTCATAGATATTATTTATTAAAAGATC--
>AisF162_Helgoland
ATATCTTTTTGAGGTGCTACTGTAATTACTAATTTGTTTAGTGCTGTGCCTTATGTTGGC
ACAGTATTGGTAGAGTGATTATGAGGGGGGTTTAGTGTGGGAGATGCTACCCTTAAACGT
TTCTTTGTTTTTCATTTTTTAGGTCCTTTTATTTTACTGGTTTTGGTTGGTATTCATATT
ATATTTCTTCATGATACAGGTTCGAGAAATCCCTTAGGAATTGAAAGAGATGCTGAGGCC
CTGCCTTTTCATAGATATTATTTATTAAAAGATC--
>AisF163_Helgoland
ATATCTTTTTGAGGTGCTACTGTAATTACTAACTTGTTTAGTGCTGTGCCTTATGTTGGC
ACAGTATTGGTAGAGTGATTATGAGGGGGGTTTAGTGTGGGAGATGCTACTCTTAAACGT
TTCTTTGTTTTTCATTTTTTAGGCCCTTTTATTTTATTGGTTTTAGTTGGTATTCATATT
ATATTTCTTCATGATACAGGCTCGAGAAATCCCTTAGGAATTGAAAGAGATGCTGAGGCC
CTGCCTTTTCATAGATATTATTTATTAAAAGATC--
>AisF164_Helgoland
ATATCTTTTTGAGGTGCTACTGTAATTACTAACTTGTTTAGTGCTGTGCCTTATGTTGGC
ACAGTATTGGTAGAGTGATTATGAGGGGGGTTTAGTGTGGGAGATGCTACTCTTAAACGT
TTCTTTGTTTTTCATTTTTTAGGCCCTTTTATTTTATTGGTTTTAGTTGGTATTCATATT
ATATTTCTTCATGATACAGGCTCGAGAAATCCCTTAGGAATTGAAAGAGATGCTGAGGCC
CTGCCTTTTCATAGATATTATTTATTAAAAGATC--
>AisF166_Helgoland
ATATCTTTTTGAGGTGCTACTGTAATTACTAATTTGTTTAGTGCTGTGCCTTATGTTGGC
ACAGTATTGGTAGAGTGATTATGAGGGGGGTTTAGTGTGGGAGATGCTACCCTTAAACGT
TTCTTTGTTTTTCATTTTTTAGGTCCTTTTATTTTACTGGTTTTGGTTGGTATTCATATT
ATATTTCTTCATGATACAGGTTCGAGAAATCCCTTAGGAATTGAAAGAGATGCTGAGGCC
CTGCCTTTTCATAGATATTATTTATTAAAAGATC--
>AisF167_Helgoland
ATATCTTTTTGAGGTGCTACTGTAATTACTAATTTGTTTAGTGCTGTGCCTTATGTTGGC
ACAGTATTGGTAGAGTGATTATGAGGGGGGTTTAGTGTGGGAGATGCTACCCTTAAACGT
TTCTTTGTTTTTCATTTTTTAGGTCCTTTTATTTTACTGGTTTTGGTTGGTATTCATATT
ATATTTCTTCATGATACAGGTTCGAGAAATCCCTTAGGAATTGAAAGAGATGCTGAGGCC
CTGCCTTTTCATAGATATTATTTATTAAAAGATC--
>AisF168_Helgoland
ATATCTTTTTGAGGTGCTACTGTAATTACTAACTTGTTTAGTGCTGTGCCTTATGTTGGC
ACAGTATTGGTAGAGTGATTATGAGGGGGGTTTAGTGTGGGAGATGCTACTCTTAAACGT
TTCTTTGTTTTTCATTTTTTAGGCCCTTTTATTTTATTGGTTTTAGTTGGTATTCATATT
ATATTTCTTCATGATACAGGCTCGAGAAATCCCTTAGGAATTGAAAGAGATGCTGAGGCC
CTGCCTTTTCATAGATATTATTTATTAAAAGATC--
>AisF169_Helgoland
ATATCTTTTTGAGGTGCTACTGTAATTACTAATTTGTTTAGTGCTGTGCCTTATGTTGGC
ACAGTATTGGTAGAGTGATTATGAGGGGGGTTTAGTGTGGGAGATGCTACCCTTAAACGT
TTCTTTGTTTTTCATTTTTTAGGTCCTTTTATTTTACTGGTTTTGGTTGGTATTCATATT
ATATTTCTTCATGATACAGGTTCGAGAAATCCCTTAGGAATTGAAAGAGATGCTGAGGCC
CTGCCTTTTCATAGATATTATTTATTAAAAGATC--
>AisF170_Helgoland
ATATCTTTTTGAGGTGCTACTGTAATTACTAACTTGTTTAGTGCTGTGCCTTATGTTGGC
ACAGTATTGGTAGAGTGATTATGAGGGGGGTTTAGTGTGGGAGATGCTACTCTTAAACGT
TTCTTTGTTTTTCATTTTTTAGGCCCTTTTATTTTATTGGTTTTAGTTGGTATTCATATT
ATATTTCTTCATGATACAGGCTCGAGAAATCCCTTAGGAATTGAAAGAGATGCTGAGGCC
CTGCCTTTTCATAGATATTATTTATTAAAAGATC--
>AisF171_Helgoland
ATATCTTTTTGAGGTGCTACTGTAATTACTAACTTGTTTAGTGCTGTGCCTTATGTTGGC
ACAGTATTGGTAGAGTGATTATGAGGGGGGTTTAGTGTGGGAGATGCTACTCTTAAACGT
TTCTTTGTTTTTCATTTTTTAGGCCCTTTTATTTTATTGGTTTTAGTTGGTATTCATATT
ATATTTCTTCATGATACAGGCTCGAGAAATCCCTTAGGAATTGAAAGAGATGCTGAGGCC
CTGCCTTTTCATAGATATTATTTATTAAAAGATC--
>AisF172_BalticSea
ATATCTTTTTGAGGTGCTACTGTAATTACTAATTTGTTTAGTGCTGTGCCTTATGTTGGC
ACAGTATTGGTAGAGTGATTATGAGGAGGGTTTAGTGTGGGAGATGCTACCCTTAAACGT
TTCTTTGTTTTTCATTTTTTAGGTCCTTTTATTTTACTGGTTTTGGTTGGTATTCATATT
ATATTTCTTCATGATACAGGTTCGAGAAATCCCTTAGGAATTGAAAGAGATGCTGAGGCC
CTGCCTTTTCATAGATATTATTTATTAAAAGATC--
>AisF173_BalticSea
ATATCTTTTTGAGGTGCTACTGTAATTACTAATTTGTTTAGTGCTGTGCCTTATGTTGGC
ACAGTATTGGTAGAGTGATTATGAGGGGGGTTTAGTGTGGGAGATGCTACCCTTAAACGT
TTCTTTGTTTTTCATTTTTTAGGTCCTTTTATTTTACTGGTTTTGGTTGGTATTCATATT
ATATTTCTTCATGATACAGGTTCGAGAAATCCCTTAGGAATTGAAAGAGATGCTGAGGCC
CTGCCTTTTCATAGATATTATTTATTAAAAGATC--
>AisF174_BalticSea
ATATCTTTTTGAGGTGCTACTGTAATTACTAACTTGTTTAGTGCTGTGCCTTATGTTGGC
ACAGTATTGGTAGAGTGATTATGAGGGGGGTTTAGTGTGGGAGATGCTACTCTTAAACGT
TTCTTTGTTTTTCATTTTTTAGGCCCTTTTATTTTATTGGTTTTAGTTGGTATTCATATT
ATATTTCTTCATGATACAGGCTCGAGAAATCCCTTAGGAATTGAAAGAGATGCTGAGGCC
CTGCCTTTTCATAGATATTATTTATTAAAAGATC--
>AisF175_BalticSea
ATATCTTTTTGAGGTGCTACTGTAATTACTAATTTGTTTAGTGCTGTGCCTTATGTTGGC
ACAGTATTGGTAGAGTGATTATGAGGGGGGTTTAGTGTGGGAGATGCTACCCTTAAACGT
TTCTTTGTTTTTCATTTTTTAGGTCCTTTTATTTTATTGGTTTTAGTTGGTATTCATATT
ATATTTCTTCATGATACAGGCTCGAGAAATCCCTTAGGAATTGAAAGAGATGCTGAGGCC
CTGCCTTTTCATAGATATTATTTATTAAAAGATC--
>AisF176_BalticSea
ATATCTTTTTGAGGTGCTACTGTAATTACTAATTTGTTTAGTGCTGTGCCTTATGTTGGC
ACAGTATTGGTAGAGTGATTATGAGGGGGGTTTAGTGTGGGAGATGCTACCCTTAAACGT
TTCTTTGTTTTTCATTTTTTAGGTCCTTTTATTTTACTGGTTTTGGTTGGTATTCATATT
ATATTTCTTCATGATACAGGTTCGAGAAATCCCTTAGGAATTGAAAGAGATGCTGAGGCC
CTGCCTTTTCATAGATATTATTTATTAAAAGATC--
>AisF177_BalticSea
ATATCTTTTTGAGGTGCTACTGTAATTACTAATTTGTTTAGTGCTGTGCCTTATGTTGGC
ACAGTATTGGTAGAGTGATTATGAGGGGGGTTTAGTGTGGGAGATGCTACCCTTAAACGT
TTCTTTGTTTTTCATTTTTTAGGTCCTTTTATTTTACTGGTTTTGGTTGGTATTCATATT
ATATTTCTTCATGATACAGGTTCGAGAAATCCCTTAGGAATTGAAAGAGATGCTGAGGCC
CTGCCTTTTCATAGATATTATTTATTAAAAGATC--
>AisF178_BalticSea
ATATCTTTTTGAGGTGCTACTGTAATTACTAATTTGTTTAGTGCTGTGCCTTATGTTGGC
ACAGTATTGGTAGAGTGATTATGAGGGGGGTTTAGTGTGGGAGATGCTACCCTTAAACGT
TTCTTTGTTTTTCATTTTTTAGGTCCTTTTATTTTACTGGTTTTGGTTGGTATTCATATT
ATATTTCTTCATGATACAGGTTCGAGAAATCCCTTAGGAATTGAAAGAGATGCTGAGGCC
CTGCCTTTTCATAGATATTATTTATTAAAAGATC--
>AisF179_BalticSea
ATATCTTTTTGAGGTGCTACTGTAATTACTAATTTGTTTAGTGCTGTGCCTTATGTTGGC
ACAGTATTGGTAGAGTGATTATGAGGGGGGTTTAGTGTGGGAGATGCTACCCTTAAACGT
TTCTTTGTTTTTCATTTTTTAGGTCCTTTTATTTTACTGGTTTTGGTTGGTATTCATATT
ATATTTCTTCATGATACAGGTTCGAGAAATCCCTTAGGAATTGAAAGAGATGCTGAGGCC
CTGCCTTTTCATAGATATTATTTATTAAAAGATC--
>AisF181_BalticSea
ATATCTTTTTGAGGTGCTACTGTAATTACTAATTTGTTTAGTGCTGTGCCTTATGTTGGC
ACAGTATTGGTAGAGTGATTATGAGGGGGGTTTAGTGTGGGAGATGCTACCCTTAAACGT
TTCTTTGTTTTTCATTTTTTAGGTCCTTTTATTTTACTGGTTTTGGTTGGTATTCATATT
ATATTTCTTCATGATACAGGTTCGAGAAATCCCTTAGGAATTGAAAGAGATGCTGAGGCC
CTGCCTTTTCATAGATATTATTTATTAAAAGATC--
>AisF182_BalticSea
ATATCTTTTTGAGGTGCTACTGTAATTACTAATTTGTTTAGTGCTGTGCCTTATGTTGGC
ACAGTATTGGTAGAGTGATTATGAGGGGGGTTTAGTGTGGGAGATGCTACCCTTAAACGT
TTCTTTGTTTTTCATTTTTTAGGTCCTTTTATTTTACTGGTTTTGGTTGGTATTCATATT
ATATTTCTTCATGATACAGGTTCGAGAAATCCCTTAGGAATTGAAAGAGATGCTGAGGCC
CTGCCTTTTCATAGATATTATTTATTAAAAGATC--
>AisF183_BalticSea
ATATCTTTTTGAGGTGCTACTGTAATTACTAACTTGTTTAGTGCTGTGCCTTATGTTGGC
ACAGTATTGGTAGAGTGATTATGAGGGGGGTTTAGTGTGGGAGATGCTACCCTTAAACGT
TTCTTTGTTTTTCATTTTTTAGGTCCTTTTATTTTACTGGTTTTAGTTGGTATTCATATT
ATATTTCTTCATGATACAGGTTCGAGAAATCCTTTAGGAATTGAAAGAGATGCTGAGGCC
CTGCCTTTTCATAGATATTATTTATTAAAAGATC--
>AisF184_BalticSea
ATATCTTTTTGAGGTGCTACTGTAATTACTAATTTGTTTAGTGCTGTGCCTTATGTTGGC
ACAGTATTGGTAGAGTGATTATGAGGGGGGTTTAGTGTGGGAGATGCTACCCTTAAACGT
TTCTTTGTTTTTCATTTTTTAGGTCCTTTTATTTTACTGGTTTTGGTTGGTATTCATATT
ATATTTCTTCATGATACAGGTTCGAGAAATCCCTTAGGAATTGAAAGAGATGCTGAGGCC
CTGCCTTTTCATAGATATTATTTATTAAAAGATC--
>AisF186_BalticSea
ATATCTTTTTGAGGTGCTACTGTAATTACTAACTTGTTTAGTGCTGTGCCTTATGTTGGC
ACAGTATTGGTAGAGTGATTATGAGGGGGGTTTAGTGTGGGAGATGCTACTCTTAAACGT
TTCTTTGTTTTTCATTTTTTAGGCCCTTTTATTTTATTGGTTTTAGTTGGTATTCATATT
ATATTTCTTCATGATACAGGCTCGAGAAATCCCTTAGGAATTGAAAGAGATGCTGAGGCC
CTGCCTTTTCATAGATATTATTTATTAAAAGATC--
>AisF187_BalticSea
ATATCTTTTTGAGGTGCTACTGTAATTACTAACTTGTTTAGTGCTGTGCCTTATGTTGGC
ACAGTATTGGTAGAGTGATTATGAGGGGGGTTTAGTGTGGGAGATGCTACTCTTAAACGT
TTCTTTGTTTTTCATTTTTTAGGCCCTTTTATTTTATTGGTTTTAGTTGGTATTCATATT
ATATTTCTTCATGATACAGGCTCGAGAAATCCCTTAGGAATTGAAAGAGATGCTGAGGCC
CTGCCTTTTCATAGATATTATTTATTAAAAGATC--
>AisF188_BalticSea
ATATCTTTTTGAGGTGCTACTGTAATTACTAATTTGTTTAGTGCTGTGCCTTATGTTGGC
ACAGTATTGGTAGAGTGATTATGAGGGGGGTTTAGTGTGGGAGATGCTACCCTTAAACGT
TTCTTTGTTTTTCATTTTTTAGGTCCTTTTATTTTACTGGTTTTGGTTGGTATTCATATT
ATATTTCTTCATGATACAGGTTCGAGAAATCCCTTAGGAATTGAAAGAGATGCTGAGGCC
CTGCCTTTTCATAGATATTATTTATTAAAAGATC--
>AisF189_BalticSea
ATATCTTTTTGAGGTGCTACTGTAATTACTAACTTGTTTAGTGCTGTGCCTTATGTTGGC
ACAGTATTGGTAGAGTGATTATGAGGGGGGTTTAGTGTGGGAGATGCTACTCTTAAACGT
TTCTTTGTTTTTCATTTTTTAGGCCCTTTTATTTTATTGGTTTTAGTTGGTATTCATATT
ATATTTCTTCATGATACAGGCTCGAGAAATCCCTTAGGAATTGAAAGAGATGCTGAGGCC
CTGCCTTTTCATAGATATTATTTATTAAAAGATC--
>AisF190_BalticSea
ATATCTTTTTGAGGTGCTACTGTAATTACTAACTTGTTTAGTGCTGTGCCTTATGTTGGC
ACAGTATTGGTAGAGTGATTATGAGGGGGGTTTAGTGTGGGAGATGCTACTCTTAAACGT
TTCTTTGTTTTTCATTTTTTAGGCCCTTTTATTTTATTGGTTTTAGTTGGTATTCATATT
ATATTTCTTCATGATACAGGCTCGAGAAATCCCTTAGGAATTGAAAGAGATGCTGAGGCC
CTGCCTTTTCATAGATATTATTTATTAAAAGATC--
>AisF191_BalticSea
ATATCTTTTTGAGGTGCTACTGTAATTACTAACTTGTTTAGTGCTGTGCCTTATGTTGGC
ACAGTATTGGTAGAGTGATTATGAGGGGGGTTTAGTGTGGGAGATGCTACCCTTAAACGT
TTCTTTGTTTTTCATTTTTTAGGTCCTTTTATTTTACTGGTTTTAGTTGGTATTCATATT
ATATTTCTTCATGATACAGGTTCGAGAAATCCCTTAGGAATTGAAAGAGATGCTGAGGCC
CTGCCTTTTCATAGATATTATTTATTAAAAGATC--
>AisF192_BalticSea
ATATCTTTTTGAGGTGCTACTGTAATTACTAACTTGTTTAGTGCTGTGCCTTATGTTGGC
ACAGTATTGGTAGAGTGATTATGAGGGGGGTTTAGTGTGGGAGATGCTACTCTTAAACGT
TTCTTTGTTTTTCATTTTTTAGGCCCTTTTATTTTATTGGTTTTAGTTGGTATTCATATT
ATATTTCTTCATGATACAGGCTCGAGAAATCCCTTAGGAATTGAAAGAGATGCTGAGGCC
CTGCCTTTTCATAGATATTATTTATTAAAAGATC--
>AisF193_BalticSea
ATATCTTTTTGAGGTGCTACTGTAATTACTAATTTGTTTAGTGCTGTGCCTTATGTTGGC
ACAGTATTGGTAGAGTGATTATGAGGGGGGTTTAGTGTGGGAGATGCTACCCTTAAACGT
TTCTTTGTTTTTCATTTTTTAGGTCCTTTTATTTTACTGGTTTTGGTTGGTATTCATATT
ATATTTCTTCATGATACAGGTTCGAGAAATCCCTTAGGAATTGAAAGAGATGCTGAGGCC
CTGCCTTTTCATAGATATTATTTATTAAAAGATC--
>AisF194_BalticSea
ATATCTTTTTGAGGTGCTACTGTAATTACTAACTTGTTTAGTGCTGTGCCTTATGTTGGC
ACAGTATTGGTAGAGTGATTATGAGGGGGGTTTAGTGTGGGAGATGCTACCCTTAAACGT
TTCTTTGTTTTTCATTTTTTAGGTCCTTTTATTTTATTGGTTTTAGTTGGTATTCATATT
ATATTTCTTCATGATACAGGCTCGAGAAATCCCTTAGGAATTGAAAGAGATGCTGAGGCC
CTGCCTTTTCATAGATATTATTTATTAAAAGATC--
>AisF196_BalticSea
ATATCTTTTTGAGGTGCTACTGTAATTACTAATTTGTTTAGTGCTGTGCCTTATGTTGGC
ACAGTATTGGTAGAGTGATTATGAGGGGGGTTTAGTGTGGGAGATGCTACTCTTAAACGT
TTCTTTGTTTTTCATTTTTTAGGTCCTTTTATTTTACTGGTTTTGGTTGGTATTCATATT
ATATTTCTTCATGATACAGGTTCGAGAAATCCCTTAGGAATTGAAAGAGATGCTGAGGCC
CTGCCTTTTCATAGATATTATTTATTAAAAGATC--
>AisF197_Iceland
ATATCTTTTTGAGGTGCTACTGTAATTACTAATTTGTTTAGTGCTGTGCCTTATGTTGGC
ACAGTATTGGTAGAGTGATTATGAGGGGGGTTTAGTGTGGGAGATGCTACCCTTAAACGT
TTCTTTGTTTTTCATTTTTTAGGTCCTTTTATTTTACTGGTTTTGGTTGGTATTCATATT
ATATTTCTTCATGATACAGGTTCGAGAAATCCCTTAGGAATTGAAAGAGATGCTGAGGCC
CTGCCTTTTCACAGATATTATTTATTAAAAGATC--
>AisF200_Iceland
ATATCTTTTTGAGGTGCTACTGTAATTACTAACTTGTTTAGTGCTGTGCCTTATGTTGGC
ACAGTATTGGTAGAGTGATTATGAGGGGGGTTTAGTGTGGGAGATGCTACCCTTAAACGT
TTCTTTGTTTTTCATTTTTTAGGTCCTTTTATTTTACTGGTTTTAGTTGGTATTCATATT
ATATTTCTTCATGATACAGGTTCGAGAAATCCCTTAGGAATTGAAAGAGATGCTGAGGCC
CTGCCTTTTCATAGATATTATTTATTAAAAGACC--
>AisF201_Iceland
ATATCTTTTTGAGGTGCTACTGTAATTACTAATTTGTTTAGTGCTGTGCCTTATGTTGGC
ACAGTATTGGTAGAGTGATTATGAGGGGGGTTTAGTGTGGGAGATGCTACCCTTAAACGT
TTCTTTGTTTTTCATTTTTTAGGTCCTTTTATTTTACTGGTTTTGGTTGGTATTCATATT
ATATTTCTTCATGATACAGGTTCGAGAAATCCCTTAGGAATTGAAAGAGATGCTGAGGCC
CTGCCTTTTCATAGATATTATTTATTAAAAGATC--
>AisF202_Iceland
ATATCTTTTTGAGGTGCTACTGTAATTACTAATTTGTTTAGTGCTGTGCCTTATGTTGGC
ACAGTATTGGTAGAGTGATTATGAGGGGGGTTTAGTGTGGGAGATGCTACCCTTAAACGT
TTCTTTGTTTTTCATTTTTTAGGTCCTTTTATTTTACTGGTTTTGGTTGGTATTCATATT
ATATTTCTTCATGATACAGGTTCGAGAAATCCCTTAGGAATTGAAAGAGATGCTGAGGCC
CTGCCTTTTCATAGATATTATTTATTAAAAGATC--
>AisF203_Iceland
ATATCTTTTTGAGGTGCTACTGTAATTACTAATTTGTTTAGTGCTGTGCCTTATGTTGGC
ACAGTATTGGTAGAGTGATTATGAGGGGGGTTTAGTGTGGGAGATGCTACCCTTAAACGT
TTCTTTGTTTTTCATTTTTTAGGTCCTTTTATTTTACTGGTTTTGGTTGGTATTCATATT
ATATTTCTTCATGATACAGGTTCGAGAAATCCCTTAGGAATTGAAAGAGATGCTGAGGCC
CTGCCTTTTCATAGATATTATTTATTAAAAGATC--
>AisF205_Iceland
ATATCTTTTTGAGGTGCTACTGTAATTACTAATTTGTTTAGTGCTGTGCCTTATGTTGGC
ACAGTATTGGTAGAGTGATTATGAGGGGGGTTTAGTGTGGGAGATGCTACCCTTAAACGT
TTCTTTGTTTTTCATTTTTTAGGTCCTTTTATTTTACTGGTTTTGGTTGGTATTCATATT
ATATTTCTTCATGATACAGGTTCGAGAAATCCCTTAGGAATTGAAAGAGATGCTGAGGCC
CTGCCTTTTCATAGATATTATTTATTAAAAGATC--
>AisF206_Iceland
ATATCTTTTTGAGGTGCTACTGTAATTACTAATTTGTTTAGTGCTGTGCCTTATGTTGGC
ACAGTATTGGTAGAGTGATTATGAGGGGGGTTTAGTGTGGGAGATGCTACCCTTAAACGT
TTCTTTGTTTTTCATTTTTTAGGTCCTTTTATTTTACTGGTTTTGGTTGGTATTCATATT
ATATTTCTTCATGATACAGGTTCGAGAAATCCCTTAGGAATTGAAAGAGATGCTGAGGCC
CTGCCTTTTCATAGATATTATTTATTAAAAGATC--
>AisF207_Iceland
ATATCTTTTTGAGGTGCTACTGTAATTACTAATTTGTTTAGTGCTGTGCCTTATGTTGGC
ACAGTATTGGTAGAGTGATTATGAGGGGGGTTTAGTGTGGGAGATGCTACCCTTAAACGT
TTCTTTGTTTTTCATTTTTTAGGTCCTTTTATTTTACTGGTTTTGGTTGGTATTCATATT
ATATTTCTTCATGATACAGGTTCGAGAAATCCCTTAGGAATTGAAAGAGATGCTGAGGCC
CTGCCTTTTCATAGATATTATTTATTAAAAGATC--
>AisF208_Iceland
ATATCTTTTTGAGGTGCTACTGTAATTACTAATTTGTTTAGTGCTGTGCCTTATGTTGGC
ACAGTATTGGTAGAGTGATTATGAGGGGGGTTTAGTGTGGGAGATGCTACCCTTAAACGT
TTCTTTGTTTTTCATTTTTTAGGTCCTTTTATTTTACTGGTTTTGGTTGGTATTCATATT
ATATTTCTTCATGATACAGGTTCGAGAAATCCCTTAGGAATTGAAAGAGATGCTGAGGCC
CTGCCTTTTCATAGATATTATTTATTAAAAGATC--
>AisF209_Iceland
ATATCTTTTTGAGGTGCTACTGTAATTACTAATTTGTTTAGTGCTGTGCCTTATGTTGGC
ACAGTATTGGTAGAGTGATTATGAGGGGGGTTTAGTGTGGGAGATGCTACCCTTAAGCGT
TTCTTTGTTTTTCATTTTTTAGGTCCTTTTATTTTACTGGTTTTGGTTGGTATTCATATT
ATATTTCTTCATGATACAGGTTCGAGAAATCCCTTAGGAATTGAAAGAGATGCTGAGGCC
CTGCCTTTTCATAGATATTATTTATTAAAAGATC--
>AisF210_Iceland
ATATCTTTTTGAGGTGCTACTGTAATTACTAATTTGTTTAGTGCTGTGCCTTATGTTGGC
ACAGTATTGGTAGAGTGATTATGAGGGGGGTTTAGTGTGGGAGATGCTACCCTTAAACGT
TTCTTTGTTTTTCATTTTTTAGGTCCTTTTATTTTACTGGTTTTGGTTGGTATTCATATT
ATATTTCTTCATGATACAGGTTCGAGAAATCCCTTAGGAATTGAAAGAGATGCTGAGGCC
CTGCCTTTTCATAGATATTATTTATTAAAAGATC--
>AisF211_Iceland
ATATCTTTTTGAGGTGCTACTGTAATTACTAATTTGTTTAGTGCTGTGCCTTATGTTGGC
ACAGTATTGGTAGAGTGATTATGAGGGGGGTTTAGTGTGGGAGATGCTACCCTTAAACGT
TTCTTTGTTTTTCATTTTTTAGGTCCTTTTATTTTACTGGTTTTGGTTGGTATTCATATT
ATATTTCTTCATGATACAGGTTCGAGAAATCCCTTAGGAATTGAAAGAGATGCTGAGGCC
CTGCCTTTTCATAGATATTATTTATTAAAAGATC--
>AisF212_Iceland
ATATCTTTTTGAGGTGCTACTGTAATTACTAATTTGTTTAGTGCTGTGCCTTATGTTGGC
ACAGTATTAGTAGAGTGATTATGAGGGGGGTTTAGTGTGGGAGATGCTACCCTTAAACGT
TTCTTTGTTTTTCATTTTTTAGGTCCTTTTATTTTACTGGTTTTGGTTGGTATTCATATT
ATATTTCTTCATGATACAGGTTCGAGAAATCCCTTAGGAATTGAAAGAGATGCTGAGGCC
CTGCCTTTTCATAGATATTATTTATTAAAAGATC--
>AisF213_Iceland
ATATCTTTTTGAGGTGCTACTGTAATTACTAATTTGTTTAGTGCTGTGCCTTATGTTGGC
ACAGTATTGGTAGAGTGATTATGAGGGGGGTTTAGTGTGGGAGATGCTACCCTTAAACGT
TTCTTTGTTTTTCATTTTTTAGGTCCTTTTATTTTACTGGTTTTGGTTGGTATTCATATT
ATATTTCTTCATGATACAGGTTCGAGAAATCCCTTAGGAATTGAAAGAGATGCTGAGGCC
CTGCCTTTTCATAGATATTATTTATTAAAAGATC--
>AisF216_Iceland
ATATCTTTTTGAGGTGCTACTGTAATTACTAATTTGTTTAGTGCTGTGCCTTATGTTGGC
ACAGTATTGGTAGAGTGATTATGAGGGGGGTTTAGTGTGGGAGATGCTACCCTTAAACGT
TTCTTTGTTTTTCATTTTTTAGGTCCTTTTATTTTACTGGTTTTGGTTGGTATTCATATT
ATATTTCTTCATGATACAGGTTCGAGAAATCCCTTAGGAATTGAAAGAGATGCTGAGGCC
CTGCCTTTTCATAGATATTATTTATTAAAAGATC--
>AisF217_Iceland
ATATCTTTTTGAGGTGCTACTGTAATTACTAATTTGTTTAGTGCTGTGCCTTATGTTGGC
ACAGTATTGGTAGAGTGATTATGAGGGGGGTTTAGTGTGGGAGATGCTACCCTTAAACGT
TTCTTTGTTTTTCATTTTTTAGGTCCTTTTATTTTACTGGTTTTGGTTGGTATTCATATT
ATATTTCTTCATGATACAGGTTCGAGAAATCCCTTAGGAATTGAAAGAGATGCTGAGGCC
CTGCCTTTTCATAGATATTATTTATTAAAAGATC--
>AisF218_Iceland
ATATCTTTTTGAGGTGCTACTGTAATTACTAATTTGTTTAGTGCTGTGCCTTATGTTGGC
ACAGTATTGGTAGAGTGATTATGAGGGGGGTTTAGTGTGGGAGATGCTACCCTTAAACGT
TTCTTTGTTTTTCATTTTTTAGGTCCTTTTATTTTACTGGTTTTGGTTGGTATTCATATT
ATATTTCTTCATGATACAGGTTCGAGAAATCCCTTAGGAATTGAAAGAGATGCTGAGGCC
CTGCCTTTTCATAGATATTATTTATTAAAAGATC--
>AisF219_Iceland
ATATCTTTTTGAGGTGCTACTGTAATTACTAATTTGTTTAGTGCTGTGCCTTATGTTGGC
ACAGTATTGGTAGAGTGATTATGAGGGGGGTTTAGTGTGGGAGATGCTACCCTTAAACGT
TTCTTTGTTTTTCATTTTTTAGGTCCTTTTATTTTACTGGTTTTGGTTGGTATTCATATT
ATATTTCTTCATGATACAGGTTCGAGAAATCCCTTAGGAATTGAAAGAGATGCTGAGGCC
CTGCCTTTTCATAGATATTATTTATTAAAAGATC--
>AisF220_Iceland
ATATCTTTTTGAGGTGCTACTGTAATTACTAACTTGTTTAGTGCTGTGCCTTATGTTGGC
ACAGTATTGGTAGAGTGATTATGAGGGGGGTTTAGTGTGGGAGATGCTACCCTTAAACGT
TTCTTTGTTTTTCATTTTTTAGGTCCTTTTATTTTATTGGTTTTAGTTGGTATTCATATT
ATATTTCTTCATGATACAGGCTCGAGAAATCCCTTAGGAATTGAAAGAGATGCTGAGGCC
CTGCCTTTTCATAGATATTATTTATTAAAAGATC--
>AisF221_Iceland
ATATCTTTTTGAGGTGCTACTGTAATTACTAATTTGTTTAGTGCTGTGCCTTATGTTGGC
ACAGTATTGGTAGAGTGATTATGAGGGGGGTTTAGTGTGGGAGATGCTACCCTTAAACGT
TTCTTTGTTTTTCATTTTTTAGGTCCTTTTATTTTACTGGTTTTGGTTGGTATTCATATT
ATATTTCTTCATGATACAGGTTCGAGAAATCCCTTAGGAATTGAAAGAGATGCTGAGGCC
CTGCCTTTTCATAGATATTATTTATTAAAAGATC--
>AisF223_WhiteSea
ATATCTTTTTGAGGTGCTACTGTAATTACTAATTTGTTTAGTGCTGTGCCTTATGTTGGC
ACAGTATTGGTAGAGTGATTATGAGGGGGGTTTAGTGTGGGAGATGCTACCCTTAAACGT
TTCTTTGTTTTTCATTTTTTAGGTCCTTTTATTTTATTGGTTTTAGTTGGTATTCATATT
ATATTTCTTCATGATACAGGCTCGAGAAATCCCTTAGGAATTGAAAGAGATGCTGAGGCC
CTGCCTTTTCATAGATATTATTTATTAAAAGATC--
>AisF224_WhiteSea
ATATCTTTTTGAGGTGCTACTGTAATTACTAATTTGTTTAGTGCTGTGCCTTATGTTGGC
ACAGTATTGGTAGAGTGATTATGAGGGGGGTTTAGTGTGGGAGATGCTACCCTTAAACGT
TTCTTTGTTTTTCATTTTTTAGGTCCTTTTATTTTACTGGTTTTGGTTGGTATTCATATT
ATATTTCTTCATGATACAGGTTCGAGAAATCCCTTAGGAATTGAAAGAGATGCTGAGGCC
CTGCCTTTTCATAGATATTATTTATTAAAAGATC--
>AisF225_WhiteSea
ATATCTTTTTGAGGTGCTACTGTAATTACTAATTTGTTTAGTGCTGTGCCTTATGTTGGC
ACAGTATTGGTAGAGTGATTATGAGGGGGGTTTAGTGTGGGAGATGCTACCCTTAAACGT
TTCTTTGTTTTTCATTTTTTAGGTCCTTTTATTTTACTGGTTTTGGTTGGTATTCATATT
ATATTTCTTCATGATACAGGTTCGAGAAATCCCTTAGGAATTGAAAGAGATGCTGAGGCC
CTGCCTTTTCATAGATATTATTTATTAAAAGATC--
>AisF226_WhiteSea
ATATCTTTTTGAGGTGCTACTGTAATTACTAATTTGTTTAGTGCTGTGCCTTATGTTGGC
ACAGTATTGGTAGAGTGATTATGAGGGGGGTTTAGTGTGGGAGATGCTACCCTTAAACGT
TTCTTTGTTTTTCATTTTTTAGGTCCTTTTATTTTACTGGTTTTGGTTGGTATTCATATT
ATATTTCTTCATGATACAGGTTCGAGAAATCCCTTAGGAATTGAAAGAGATGCTGAGGCC
CTGCCTTTTCATAGATATTATTTATTAAAAGATC--
>AisF227_WhiteSea
ATATCTTTTTGAGGTGCTACTGTAATTACTAATTTGTTTAGTGCTGTGCCTTATGTTGGC
ACAGTATTGGTAGAGTGATTATGAGGGGGGTTTAGTGTGGGAGATGCTACCCTTAAACGT
TTCTTTGTTTTTCATTTTTTAGGTCCTTTTATTTTACTGGTTTTGGTTGGTATTCATATT
ATATTTCTTCATGATACAGGTTCGAGAAATCCCTTAGGAATTGAAAGAGATGCTGAGGCC
CTGCCTTTTCATAGATATTATTTATTAAAAGATC--
>AisF228_WhiteSea
ATATCTTTTTGAGGTGCTACTGTAATTACTAATTTGTTTAGTGCTGTGCCTTATGTTGGC
ACAGTATTGGTAGAGTGATTATGAGGGGGGTTTAGTGTGGGAGATGCTACCCTTAAACGT
TTCTTTGTTTTTCATTTTTTAGGTCCTTTTATTTTACTGGTTTTGGTTGGTATTCATATT
ATATTTCTTCATGATACAGGTTCGAGAAATCCCTTAGGAATTGAAAGAGATGCTGAGGCC
CTGCCTTTTCATAGATATTATTTATTAAAAGATC--
>AisF229_WhiteSea
ATATCTTTTTGAGGTGCTACTGTAATTACTAATTTGTTTAGTGCTGTGCCTTATGTTGGC
ACAGTATTGGTAGAGTGATTATGAGGGGGGTTTAGTGTGGGAGATGCTACCCTTAAACGT
TTCTTTGTTTTTCATTTTTTAGGTCCTTTTATTTTACTGGTTTTGGTTGGTATTCATATT
ATATTTCTTCATGATACAGGTTCGAGAAATCCCTTAGGAATTGAAAGAGATGCTGAGGCC
CTGCCTTTTCATAGATATTATTTATTAAAAGATC--
>AisF230_WhiteSea
ATATCTTTTTGAGGTGCTACTGTAATTACTAATTTGTTTAGTGCTGTGCCTTATGTTGGC
ACAGTATTGGTAGAGTGATTATGAGGGGGGTTTAGTGTGGGAGATGCTACCCTTAAACGT
TTCTTTGTTTTTCATTTTTTAGGTCCTTTTATTTTACTGGTTTTGGTTGGTATTCATATT
ATATTTCTTCATGATACAGGTTCGAGAAATCCCTTAGGAATTGAAAGAGATGCTGAGGCC
CTGCCTTTTCATAGATATTATTTATTAAAAGATC--
>AisF231_WhiteSea
ATATCTTTTTGAGGTGCTACTGTAATTACTAATTTGTTTAGTGCTGTGCCTTATGTTGGC
ACAGTATTGGTAGAGTGATTATGAGGGGGGTTTAGTGTGGGAGATGCTACCCTTAAACGT
TTCTTTGTTTTTCATTTTTTAGGTCCTTTTATTTTACTGGTTTTGGTTGGTATTCATATT
ATATTTCTTCATGATACAGGTTCGAGAAATCCCTTAGGAATTGAAAGAGATGCTGAGGCC
CTGCCTTTTCATAGATATTATTTATTAAAAGATC--
>AisF232_WhiteSea
ATATCTTTTTGAGGTGCTACTGTAATTACTAATTTGTTTAGTGCTGTGCCTTATGTTGGC
ACAGTATTGGTAGAGTGATTATGAGGGGGGTTTAGTGTGGGAGATGCTACCCTTAAACGT
TTCTTTGTTTTTCATTTTTTAGGTCCTTTTATTTTACTGGTTTTGGTTGGTATTCATATT
ATATTTCTTCATGATACAGGTTCGAGAAATCCCTTAGGAATTGAAAGAGATGCTGAGGCC
CTGCCTTTTCATAGATATTATTTATTAAAAGATC--
>AisF233_WhiteSea
ATATCTTTTTGAGGTGCTACTGTAATTACTAACTTGTTTAGTGCTGTGCCTTATGTTGGC
ACAGTATTGGTAGAGTGATTATGAGGGGGGTTTAGTGTGGGAGATGCTACCCTTAAACGT
TTCTTTGTTTTTCATTTTTTAGGTCCTTTTATTTTATTGGTTTTAGTTGGTATTCATATT
ATATTTCTTCATGATACAGGCTCGAGAAATCCCTTAGGAATTGAAAGAGATGCTGAGGCC
CTGCCTTTTCATAGATATTATTTATTAAAAGATC--
>AisF234_WhiteSea
ATATCTTTTTGAGGTGCTACTGTAATTACTAATTTGTTTAGTGCTGTGCCTTATGTTGGC
ACAGTATTGGTAGAGTGATTATGAGGGGGGTTTAGTGTGGGAGATGCTACCCTTAAACGT
TTCTTTGTTTTTCATTTTTTAGGTCCTTTTATTTTACTGGTTTTGGTTGGTATTCATATT
ATATTTCTTCATGATACAGGTTCGAGAAATCCCTTAGGAATTGAAAGAGATGCTGAGGCC
CTGCCTTTTCATAGATATTATTTATTAAAAGATC--
>AisF235_WhiteSea
ATATCTTTTTGAGGTGCTACTGTAATTACTAACTTGTTTAGTGCTGTGCCTTATGTTGGC
ACAGTATTGGTAGAGTGATTATGAGGGGGGTTTAGTGTGGGAGATGCTACCCTTAAACGT
TTCTTTGTTTTTCATTTTTTAGGTCCTTTTATTTTACTGGTTTTAGTTGGTATTCATATT
ATATTTCTTCATGATACAGGTTCGAGAAATCCCTTAGGAATTGAAAGAGATGCTGAGGCC
CTGCCTTTTCATAGATATTATTTATTAAAAGATC--
>AisF236_WhiteSea
ATATCTTTTTGAGGTGCTACTGTAATTACTAATTTGTTTAGTGCTGTGCCTTATGTTGGC
ACAGTATTGGTAGAGTGATTATGAGGGGGGTTTAGTGTGGGAGATGCTACCCTTAAACGT
TTCTTTGTTTTTCATTTTTTAGGTCCTTTTATTTTACTGGTTTTGGTTGGTATTCATATT
ATATTTCTTCATGATACAGGTTCGAGAAATCCCTTAGGAATTGAAAGAGATGCTGAGGCC
CTGCCTTTTCATAGATATTATTTATTAAAAGATC--
>AisF237_WhiteSea
ATATCTTTTTGAGGTGCTACTGTAATTACTAATTTGTTTAGTGCTGTGCCTTATGTTGGC
ACAGTATTGGTAGAGTGATTATGAGGGGGGTTTAGTGTGGGAGATGCTACCCTTAAACGT
TTCTTTGTTTTTCATTTTTTAGGTCCTTTTATTTTACTGGTTTTGGTTGGTATTCATATT
ATATTTCTTCATGATACAGGTTCGAGAAATCCCTTAGGAATTGAAAGAGATGCTGAGGCC
CTGCCTTTTCATAGATATTATTTATTAAAAGATC--
>AisF239_WhiteSea
ATATCTTTTTGAGGTGCTACTGTAATTACTAATTTGTTTAGTGCTGTGCCTTATGTTGGC
ACAGTATTGGTAGAGTGATTATGAGGGGGGTTTAGTGTGGGAGATGCTACCCTTAAACGT
TTCTTTGTTTTTCATTTTTTAGGTCCTTTTATTTTACTGGTTTTGGTTGGTATTCATATT
ATATTTCTTCATGATACAGGTTCGAGAAATCCCTTAGGAATTGAAAGAGATGCTGAGGCC
CTGCCTTTTCATAGATATTATTTATTAAAAGATC--
>AisF240_WhiteSea
ATATCTTTTTGAGGTGCTACTGTAATTACTAATTTGTTTAGTGCTGTGCCTTATGTTGGC
ACAGTATTGGTAGAGTGATTATGAGGGGGGTTTAGTGTGGGAGATGCTACCCTTAAACGT
TTCTTTGTTTTTCATTTTTTAGGTCCTTTTATTTTACTGGTTTTGGTTGGTATTCATATT
ATATTTCTTCATGATACAGGTTCGAGAAATCCCTTAGGAATTGAAAGAGATGCTGAGGCC
CTGCCTTTTCATAGATATTATTTATTAAAAGATC--
>AisF241_WhiteSea
ATATCTTTTTGAGGTGCTACTGTAATTACTAATTTGTTTAGTGCTGTGCCTTATGTTGGC
ACAGTATTGGTAGAGTGATTATGAGGGGGGTTTAGTGTGGGAGATGCTACCCTTAAACGT
TTCTTTGTTTTTCATTTTTTAGGTCCTTTTATTTTATTGGTTTTAGTTGGTATTCATATT
ATATTTCTTCATGATACAGGCTCGAGAAATCCCTTAGGAATTGAAAGAGATGCTGAGGCC
CTGCCTTTTCATAGATATTATTTATTAAAAGATC--
>AisF243_WhiteSea
ATATCTTTTTGAGGTGCTACTGTAATTACTAATTTGTTTAGTGCTGTGCCTTATGTTGGC
ACAGTATTGGTAGAGTGATTATGAGGGGGGTTTAGTGTGGGAGATGCTACCCTTAAACGT
TTCTTTGTTTTTCATTTTTTAGGTCCTTTTATTTTACTGGTTTTAGTTGGTATTCATATT
ATATTTCTTCATGATACAGGTTCGAGAAATCCCTTAGGAATTGAAAGAGATGCTGAGGCC
CTGCCTTTTCATAGATATTATTTATTAAAAGATC--
>AisF244_WhiteSea
ATATCTTTTTGAGGTGCTACTGTAATTACTAACTTGTTTAGTGCTGTGCCTTATGTTGGC
ACAGTATTGGTAGAGTGATTATGAGGGGGGTTTAGTGTGGGAGATGCTACCCTTAAACGT
TTCTTTGTTTTTCATTTTTTAGGTCCTTTTATTTTACTGGTTTTAGTTGGTATTCATATT
ATATTTCTTCATGATACAGGTTCGAGAAATCCCTTAGGAATTGAAAGAGATGCTGAGGCC
CTGCCTTTTCATAGATATTATTTATTAAAAGATC--
>AisF245_WhiteSea
ATATCTTTTTGAGGTGCTACTGTAATTACTAATTTGTTTAGTGCTGTGCCTTATGTTGGC
ACAGTATTGGTAGAGTGATTATGAGGGGGGTTTAGTGTGGGAGATGCTACCCTTAAACGT
TTCTTTGTTTTTCATTTTTTAGGTCCTTTTATTTTACTGGTTTTAGTTGGTATTCATATT
ATATTTCTTCATGATACAGGTTCGAGAAATCCCTTAGGAATTGAAAGAGATGCTGAGGCC
CTGCCTTTTCATAGATATTATTTATTAAAAGATC--
>AisF246_WhiteSea
ATATCTTTTTGAGGTGCTACTGTAATTACTAATTTGTTTAGTGCTGTGCCTTATGTTGGC
ACAGTATTGGTAGAGTGATTATGAGGGGGGTTTAGTGTGGGAGATGCTACCCTTAAACGT
TTCTTTGTTTTTCATTTTTTAGGTCCTTTTATTTTACTGGTTTTGGTTGGTATTCATATT
ATATTTCTTCATGATACAGGTTCGAGAAATCCCTTAGGAATTGAAAGAGATGCTGAGGCC
CTGCCTTTTCATAGATATTATTTATTAAAAGATC--
>AisF247_WhiteSea
ATATCTTTTTGAGGTGCTACTGTAATTACTAATTTGTTTAGTGCTGTGCCTTATGTTGGC
ACAGTATTGGTAGAGTGATTATGAGGGGGGTTTAGTGTGGGAGATGCTACCCTTAAACGT
TTCTTTGTTTTTCATTTTTTAGGTCCTTTTATTTTACTGGTTTTGGTTGGTATTCATATT
ATATTTCTTCATGATACAGGTTCGAGAAATCCCTTAGGAATTGAAAGAGATGCTGAGGCC
CTGCCTTTTCATAGATATTATTTATTAAAAGATC--
>AisF822_US
ATATCTTTTTGAGGTGCTACTGTAATTACTAATTTGTTTAGTGCTGTGCCTTATGTTGGC
ACAGTATTGGTAGAGTGATTATGAGGGGGGTTTAGTGTGGGAGATGCTACCCTTAAACGT
TTCTTTGTTTTTCATTTTTTAGGTCCTTTTATTTTACTGGTTTTGGTTGGTATTCATATT
ATATTTCTTCATGATACAGGTTCGAGAAATCCCTTAGGAATTGAAAGAGATGCTGAGGCC
CTGCCTTTTCATAGATATTATTTATTAAAAGATC--
>AisF823_US
ATATCTTTTTGAGGTGCTACTGTAATTACTAATTTGTTTAGTGCTGTGCCTTATGTTGGC
ACAGTATTGGTAGAGTGATTATGAGGGGGGTTTAGTGTGGGAGATGCTACCCTTAAACGT
TTCTTTGTTTTTCATTTTTTAGGTCCTTTTATTTTACTGGTTTTGGTTGGTATTCATATT
ATATTTCTCCATGATACAGGTTCGAGAAATCCCTTAGGAATTGAAAGAGATGCTGAGGCC
CTGCCTTTTCATAGATATTATTTATTAAAAGATC--
>AisF825_US
ATATCTTTTTGAGGTGCTACTGTAATTACTAATTTGTTTAGTGCTGTGCCTTATGTTGGC
ACAGTATTGGTAGAGTGATTATGAGGGGGGTTTAGTGTGGGAGATGCTACCCTTAAACGT
TTCTTTGTTTTTCATTTTTTAGGTCCTTTTATTTTACTGGTTTTGGTTGGTATTCATATT
ATATTTCTTCATGATACAGGTTCGAGAAATCCCTTAGGAATTGAAAGAGATGCTGAGGCC
CTGCCTTTTCATAGATATTATTTATTAAAAGATC--
>AisF826_US
ATATCTTTTTGAGGTGCTACTGTAATTACTAATTTGTTTAGTGCTGTGCCTTATGTTGGC
ACAGTATTGGTAGAGTGATTATGAGGGGGGTTTAGTGTGGGAGATGCTACCCTTAAACGT
TTCTTTGTTTTTCATTTTTTAGGTCCTTTTATTTTACTGGTTTTGGTTGGTATTCATATT
ATATTTCTTCATGATACAGGTTCGAGAAATCCCTTAGGAATTGAAAGAGATGCTGAGGCC
CTGCCTTTTCATAGATATTATTTATTAAAAGATC--
>AisF827_US
ATATCTTTTTGAGGTGCTACTGTAATTACTAATTTGTTTAGTGCTGTGCCTTATGTTGGC
ACAGTATTGGTAGAGTGATTATGAGGGGGGTTTAGTGTGGGAGATGCTACCCTTAAACGT
TTCTTTGTTTTTCATTTTTTAGGTCCTTTTATTTTACTGGTTTTGGTTGGTATTCATATT
ATATTTCTTCATGATACAGGTTCGAGAAATCCCTTAGGAATTGAAAGAGATGCTGAGGCC
CTGCCTTTTCATAGATATTATTTATTAAAAGATC--
>AisF828_US
ATATCTTTTTGAGGTGCTACTGTAATTACTAATTTGTTTAGTGCTGTGCCTTATGTTGGC
ACAGTATTGGTAGAGTGATTATGAGGGGGGTTTAGTGTGGGAGATGCTACCCTTAAACGT
TTCTTTGTTTTTCATTTTTTAGGTCCTTTTATTTTACTGGTTTTGGTTGGTATTCATATT
ATATTTCTTCATGATACAGGTTCGAGAAATCCCTTAGGAATTGAAAGAGATGCTGAGGCC
CTGCCTTTTCATAGATATTATTTATTAAAAGATC--
>AisF829_US
ATATCTTTTTGAGGTGCTACTGTAATTACTAATTTGTTTAGTGCTGTGCCTTATGTTGGC
ACAGTATTGGTAGAGTGATTATGAGGGGGGTTTAGTGTGGGAGATGCTACCCTTAAACGT
TTCTTTGTTTTTCATTTTTTAGGTCCTTTTATTTTACTGGTTTTGGTTGGTATTCATATT
ATATTTCTTCATGATACAGGTTCGAGAAATCCCTTAGGAATTGAAAGAGATGCTGAGGCC
CTGCCTTTTCATAGATATTATTTATTAAAAGATC--
>AisF831_US
ATATCTTTTTGAGGTGCTACTGTAATTACTAATTTGTTTAGTGCTGTGCCTTATGTTGGC
ACAGTATTGGTAGAGTGATTATGAGGGGGGTTTAGTGTGGGAGATGCTACCCTTAAACGT
TTCTTTGTTTTTCATTTTTTAGGTCCTTTTATTTTACTGGTTTTGGTTGGTATTCATATT
ATATTTCTTCATGATACAGGTTCGAGAAATCCCTTAGGAATTGAAAGAGATGCTGAGGCC
CTGCCTTTTCATAGATATTATTTATTAAAAGATC--
>AisF832_US
ATATCTTTTTGAGGTGCTACTGTAATTACTAATTTGTTTAGTGCTGTGCCTTATGTTGGC
ACAGTATTGGTAGAGTGATTATGAGGGGGGTTTAGTGTGGGAGATGCTACCCTTAAACGT
TTCTTTGTTTTTCATTTTTTAGGTCCTTTTATTTTACTGGTTTTGGTTGGTATTCATATT
ATATTTCTTCATGATACAGGTTCGAGAAATCCCTTAGGAATTGAAAGAGATGCTGAGGCC
CTGCCTTTTCATAGATATTATTTATTAAAAGATC--
>AisF833_US
ATATCTTTTTGAGGTGCTACTGTAATTACTAATTTGTTTAGTGCTGTGCCTTATGTTGGC
ACAGTATTGGTAGAGTGATTATGAGGGGGGTTTAGTGTGGGAGATGCTACCCTTAAACGT
TTCTTTGTTTTTCATTTTTTAGGTCCTTTTATTTTACTGGTTTTGGTGGGTATTCATATT
ATATTTCTTCATGATACAGGTTCGAGAAATCCCTTAGGAATTGAAAGAGATGCTGAGGCC
CTGCCTTTTCATAGATATTATTTATTAAAAGATC--
>AisF834_US
ATATCTTTTTGAGGTGCTACTGTAATTACTAATTTGTTTAGTGCTGTGCCTTATGTTGGC
ACAGTATTGGTAGAGTGATTATGAGGGGGGTTTAGTGTGGGAGATGCTACCCTTAAACGT
TTCTTTGTTTTTCATTTTTTAGGTCCTTTTATTTTACTGGTTTTGGTTGGTATTCATATT
ATATTTCTTCATGATACAGGTTCGAGAAATCCCTTAGGAATTGAAAGAGATGCTGAGGCC
CTGCCTTTTCATAGATATTATTTATTAAAAGATC--
>AisF835_US
ATATCTTTTTGAGGTGCTACTGTAATTACTAATTTGTTTAGTGCTGTGCCTTATGTTGGC
ACAGTATTGGTAGAGTGATTATGAGGGGGGTTTAGTGTGGGAGATGCTACCCTTAAACGT
TTCTTTGTTTTTCATTTTTTAGGTCCTTTTATTTTACTGGTTTTGGTTGGTATTCATATT
ATATTTCTTCATGATACAGGTTCGAGAAATCCCTTAGGAATTGAAAGAGATGCTGAGGCC
CTGCCTTTTCATAGATATTATTTATTAAAAGATC--
>AisF838_US
ATATCTTTTTGAGGTGCTACTGTAATTACTAATTTGTTTAGTGCTGTGCCTTATGTTGGC
ACAGTATTGGTAGAGTGATTATGAGGGGGGTTTAGTGTGGGAGATGCTACCCTTAAACGT
TTCTTTGTTTTTCATTTTTTAGGTCCTTTTATTTTACTGGTTTTGGTTGGTATTCATATT
ATATTTCTTCATGATACAGGTTCGAGAAATCCCTTAGGAATTGAAAGAGATGCTGAGGCC
CTGCCTTTTCATAGATATTATTTATTAAAAGATC--
>AisF840_US
ATATCTTTTTGAGGTGCTACTGTAATTACTAATTTGTTTAGTGCTGTGCCTTATGTTGGC
ACAGTATTGGTAGAGTGATTATGAGGGGGGTTTAGTGTGGGAGATGCTACCCTTAAACGT
TTCTTTGTTTTTCATTTTTTAGGTCCTTTTATTTTACTGGTTTTGGTTGGTATTCATATT
ATATTTCTTCATGATACAGGTTCGAGAAATCCCTTAGGAATTGAAAGAGATGCTGAGGCC
CTGCCTTTTCATAGATATTATTTATTAAAAGATC--
>AisF841_US
ATATCTTTTTGAGGTGCTACTGTAATTACTAATTTGTTTAGTGCTGTGCCTTATGTTGGC
ACAGTATTGGTAGAGTGATTATGAGGGGGGTTTAGTGTGGGAGATGCTACCCTTAAACGT
TTCTTTGTTTTTCATTTTTTAGGTCCTTTTATTTTACTGGTTTTGGTTGGTATTCATATT
ATATTTCTTCATGATACAGGTTCGAGAAATCCCTTAGGAATTGAAAGAGATGCTGAGGCC
CTGCCTTTTCATAGATATTATTTATTAAAAGATC--
>AisF842_US
ATATCTTTTTGAGGTGCTACTGTAATTACTAATTTGTTTAGTGCTGTGCCTTATGTTGGC
ACAGTATTGGTAGAGTGATTATGAGGGGGGTTTAGTGTGGGAGATGCTACCCTTAAACGT
TTCTTTGTTTTTCATTTTTTAGGTCCTTTTATTTTACTGGTTTTGGTTGGTATTCATATT
ATATTTCTTCATGATACAGGTTCGAGAAATCCCTTAGGAATTGAAAGAGATGCTGAGGCC
CTGCCTTTTCATAGATATTATTTATTAAAAGATC--
>AisF843_US
ATATCTTTTTGAGGTGCTACTGTAATTACTAATTTGTTTAGTGCTGTGCCTTATGTTGGC
ACAGTATTGGTAGAGTGATTATGAGGGGGGTTTAGTGTGGGAGATGCTACCCTTAAACGT
TTCTTTGTTTTTCATTTTTTAGGTCCTTTTATTTTACTGGTTTTGGTTGGTATTCATATT
ATATTTCTTCATGATACAGGTTCGAGAAATCCCTTAGGAATTGAAAGAGATGCTGAGGCC
CTGCCTTTTCATAGATATTATTTATTAAAAGATC--
>AisF845_US
ATATCTTTTTGAGGTGCTACTGTAATTACTAATTTGTTTAGTGCTGTGCCTTATGTTGGC
ACAGTATTGGTAGAGTGATTATGAGGGGGGTTTAGTGTGGGAGATGCTACCCTTAAACGT
TTCTTTGTTTTTCATTTTTTAGGTCCTTTTATTTTACTGGTTTTGGTTGGTATTCATATT
ATATTTCTTCATGATACAGGTTCGAGAAATCCCTTAGGAATTGAAAGAGATGCTGAGGCC
CTGCCTTTTCATAGATATTATTTATTAAAAGATC--
>AisF846_US
ATATCTTTTTGAGGTGCTACTGTAATTACTAATTTGTTTAGTGCTGTGCCTTATGTTGGC
ACAGTATTGGTAGAGTGATTATGAGGGGGGTTTAGTGTGGGAGATGCTACCCTTAAACGT
TTCTTTGTTTTTCATTTTTTAGGTCCTTTTATTTTACTGGTTTTGGTTGGTATTCATATT
ATATTTCTTCATGATACAGGTTCGAGAAATCCCTTAGGAATTGAAAGAGATGCTGAGGCC
CTGCCTTTTCATAGATATTATTTATTAAAAGATC--
>AisF848_US
ATATCTTTTTGAGGTGCTACTGTAATTACTAATTTGTTTAGTGCTGTGCCTTATGTTGGC
ACAGTATTGGTAGAGTGATTATGAGGGGGGTTTAGTGTGGGAGATGCTACCCTTAAACGT
TTCTTTGTTTTTCATTTTTTAGGTCCTTTTATTTTACTGGTTTTGGTTGGTATTCATATT
ATATTTCTTCATGATACAGGTTCGAGAAATCCCTTAGGAATTGAAAGAGATGCTGAGGCC
CTGCCTTTTCATAGATATTATTTATTAAAAGATC--
>AisF849_US
ATATCTTTTTGAGGTGCTACTGTAATTACTAATTTGTTTAGTGCTGTGCCTTATGTTGGC
ACAGTATTGGTAGAGTGATTATGAGGGGGGTTTAGTGTGGGAGATGCTACCCTTAAACGT
TTCTTTGTTTTTCATTTTTTAGGTCCTTTTATTTTACTGGTTTTGGTTGGTATTCATATT
ATATTTCTTCATGATACAGGTTCGAGAAATCCCTTAGGAATTGAAAGAGATGCTGAGGCC
CTGCCTTTTCATAGATATTATTTATTAAAAGATC--
>AisF850_US
ATATCTTTTTGAGGTGCTACTGTAATTACTAATTTGTTTAGTGCTGTGCCTTATGTTGGC
ACAGTATTGGTAGAGTGATTATGAGGGGGGTTTAGTGTGGGAGATGCTACCCTTAAACGT
TTCTTTGTTTTTCATTTTTTAGGTCCTTTTATTTTACTGGTTTTGGTTGGTATTCATATT
ATATTTCTTCATGATACAGGTTCGAGAAATCCCTTAGGAATTGAAAGAGATGCTGAGGCC
CTGCCTTTTCATAGATATTATTTATTAAAAGATC--
>AisF853_US
ATATCTTTTTGAGGTGCTACTGTAATTACTAATTTGTTTAGTGCTGTGCCTTATGTTGGC
ACAGTATTGGTAGAGTGATTATGAGGGGGGTTTAGTGTGGGAGATGCTACCCTTAAACGT
TTCTTTGTTTTTCATTTTTTAGGTCCTTTTATTTTACTGGTTTTGGTTGGTATTCATATT
ATATTTCTTCATGATACAGGTTCGAGAAATCCCTTAGGAATTGAAAGAGATGCTGAGGCC
CTGCCTTTTCATAGATATTATTTATTAAAAGATC--
>AisF855_US
ATATCTTTTTGAGGTGCTACTGTAATTACTAATTTGTTTAGTGCTGTGCCTTATGTTGGC
ACAGTATTGGTAGAGTGATTATGAGGGGGGTTTAGTGTGGGAGATGCTACCCTTAAACGT
TTCTTTGTTTTTCATTTTTTAGGTCCTTTTATTTTACTGGTTTTGGTTGGTATTCATATT
ATATTTCTTCATGATACAGGTTCGAGAAATCCCTTAGGAATTGAAAGAGATGCTGAGGCC
CTGCCTTTTCATAGATATTATTTATTAAAAGATC--
>AisF856_US
ATATCTTTTTGAGGTGCTACTGTAATTACTAATTTGTTTAGTGCTGTGCCTTATGTTGGC
ACAGTATTGGTAGAGTGATTATGAGGGGGGTTTAGTGTGGGAGATGCTACCCTTAAACGT
TTCTTTGTTTTTCATTTTTTAGGTCCTTTTATTTTACTGGTTTTGGTTGGTATTCATATT
ATATTTCTTCATGATACAGGTTCGAGAAATCCCTTAGGAATTGAAAGAGATGCTGAGGCC
CTGCCTTTTCATAGATATTATTTATTAAAAGATC--
>AisF857_US
ATATCTTTTTGAGGTGCTACTGTAATTACTAATTTGTTTAGTGCTGTGCCTTATGTTGGC
ACAGTATTGGTAGAGTGATTATGAGGGGGGTTTAGTGTGGGAGATGCTACCCTTAAACGT
TTCTTTGTTTTTCATTTTTTAGGTCCTTTTATTTTACTGGTTTTGGTTGGTATTCATATT
ATATTTCTTCATGATACAGGTTCGAGAAATCCCTTAGGAATTGAAAGAGATGCTGAGGCC
CTGCCTTTTCATAGATATTATTTATTAAAAGATC--
>AisF859_US
ATATCTTTTTGAGGTGCTACTGTAATTACTAATTTGTTTAGTGCTGTGCCTTATGTTGGC
ACAGTATTGGTAGAGTGATTATGAGGGGGGTTTAGTGTGGGAGATGCTACCCTTAAACGT
TTCTTTGTTTTTCATTTTTTAGGTCCTTTTATTTTACTGGTTTTGGTTGGTATTCATATT
ATATTTCTTCATGATACAGGTTCGAGAAATCCCTTAGGAATTGAAAGAGATGCTGAGGCC
CTGCCTTTTCATAGATATTATTTATTAAAAGATC--
>AisF860_US
ATATCTTTTTGAGGTGCTACTGTAATTACTAATTTGTTTAGTGCTGTGCCTTATGTTGGC
ACAGTATTGGTAGAGTGATTATGAGGGGGGTTTAGTGTGGGAGATGCTACCCTTAAACGT
TTCTTTGTTTTTCATTTTTTAGGTCCTTTTATTTTACTGGTTTTGGTTGGTATTCATATT
ATATTTCTTCATGATACAGGTTCGAGAAATCCCTTAGGAATTGAAAGAGATGCTGAGGCC
CTGCCTTTTCATAGATATTATTTATTAAAAGATC--
>AisF861_US
ATATCTTTTTGAGGTGCTACTGTAATTACTAATTTGTTTAGTGCTGTGCCTTATGTTGGC
ACAGTATTGGTAGAGTGATTATGAGGGGGGTTTAGTGTGGGAGATGCTACCCTTAAACGT
TTCTTTGTTTTTCATTTTTTAGGTCCTTTTATTTTACTGGTTTTGGTTGGTATTCATATT
ATATTTCTTCATGATACAGGTTCGAGAAATCCCTTAGGAATTGAAAGAGATGCTGAGGCC
CTGCCTTTTCATAGATATTATTTATTAAAAGATC--
>AisF864_US
ATATCTTTTTGAGGTGCTACTGTAATTACTAATTTGTTTAGTGCTGTGCCTTATGTTGGC
ACAGTATTGGTAGAGTGATTATGAGGGGGGTTTAGTGTGGGAGATGCTACCCTTAAACGT
TTCTTTGTTTTTCATTTTTTAGGTCCTTTTATTTTACTGGTTTTGGTTGGTATTCATATT
ATATTTCTTCATGATACAGGTTCGAGAAATCCCTTAGGAATTGAAAGAGATGCTGAGGCC
CTGCCTTTTCATAGATATTATTTATTAAAAGATC--
>AisF865_US
ATATCTTTTTGAGGTGCTACTGTAATTACTAATTTGTTTAGTGCTGTGCCTTATGTTGGC
ACAGTATTGGTAGAGTGATTATGAGGGGGGTTTAGTGTGGGAGATGCTACCCTTAAACGT
TTCTTTGTTTTTCATTTTTTAGGTCCTTTTATTTTACTGGTTTTGGTTGGTATTCATATT
ATATTTCTTCATGATACAGGTTCGAGAAATCCCTTAGGAATTGAAAGAGATGCTGAGGCC
CTGCCTTTTCATAGATATTATTTATTAAAAGATC--
>AisF867_US
ATATCTTTTTGAGGTGCTACTGTAATTACTAATTTGTTTAGTGCTGTGCCTTATGTTGGC
ACAGTATTGGTAGAGTGATTATGAGGGGGGTTTAGTGTGGGAGATGCTACCCTTAAACGT
TTCTTTGTTTTTCATTTTTTAGGTCCTTTTATTTTACTGGTTTTGGTTGGTATTCATATT
ATATTTCTTCATGATACAGGTTCGAGAAATCCCTTAGGAATTGAAAGAGATGCTGAGGCC
CTGCCTTTTCATAGATATTATTTATTAAAAGATC--
>AisF868_US
ATATCTTTTTGAGGTGCTACTGTAATTACTAATTTGTTTAGTGCTGTGCCTTATGTTGGC
ACAGTATTGGTAGAGTGATTATGAGGGGGGTTTAGTGTGGGAGATGCTACCCTTAAACGT
TTCTTTGTTTTTCATTTTTTAGGTCCTTTTATTTTACTGGTTTTGGTTGGTATTCATATT
ATATTTCTTCATGATACAGGTTCGAGAAATCCCTTAGGAATTGAAAGAGATGCTGAGGCC
CTGCCTTTTCATAGATATTATTTATTAAAAGATC--
>AisF870_US
ATATCTTTTTGAGGTGCTACTGTAATTACTAATTTGTTTAGTGCTGTGCCTTATGTTGGC
ACAGTATTGGTAGAGTGATTATGAGGGGGGTTTAGTGTGGGAGATGCTACCCTTAAACGT
TTCTTTGTTTTTCATTTTTTAGGTCCTTTTATTTTACTGGTTTTGGTTGGTATTCATATT
ATATTTCTTCATGATACAGGTTCGAGAAATCCCTTAGGAATTGAAAGAGATGCTGAGGCC
CTGCCTTTTCATAGATATTATTTATTAAAAGATC--
>AisF871_US
ATATCTTTTTGAGGTGCTACTGTAATTACTAATTTGTTTAGTGCTGTGCCTTATGTTGGC
ACAGTATTGGTAGAGTGATTATGAGGGGGGTTTAGTGTGGGAGATGCTACCCTTAAACGT
TTCTTTGTTTTTCATTTTTTAGGTCCTTTTATTTTACTGGTTTTGGTTGGTATTCATATT
ATATTTCTTCATGATACAGGTTCGAGAAATCCCTTAGGAATTGAAAGAGATGCTGAGGCC
CTGCCTTTTCATAGATATTATTTATTAAAAGATC--
>AisF876_US
ATATCTTTTTGAGGTGCTACTGTAATTACTAATTTGTTTAGTGCTGTGCCTTATGTTGGC
ACAGTATTGGTAGAGTGATTATGAGGGGGGTTTAGTGTGGGAGATGCTACCCTTAAACGT
TTCTTTGTTTTTCATTTTTTAGGTCCTTTTATTTTACTGGTTTTGGTTGGTATTCATATT
ATATTTCTTCATGATACAGGTTCGAGAAATCCCTTAGGAATTGAAAGAGATGCTGAGGCC
CTGCCTTTTCATAGATATTATTTATTAAAAGATC--
>AisF879_US
ATATCTTTTTGAGGTGCTACTGTAATTACTAATTTGTTTAGTGCTGTGCCTTATGTTGGC
ACAGTATTGGTAGAGTGATTATGAGGGGGGTTTAGTGTGGGAGATGCTACCCTTAAACGT
TTCTTTGTTTTTCATTTTTTAGGTCCTTTTATTTTACTGGTTTTGGTTGGTATTCATATT
ATATTTCTTCATGATACAGGTTCGAGAAATCCCTTAGGAATTGAAAGAGATGCTGAGGCC
CTGCCTTTTCATAGATATTATTTATTAAAAGATC--
>AisF881_US
ATATCTTTTTGAGGTGCTACTGTAATTACTAATTTGTTTAGTGCTGTGCCTTATGTTGGC
ACAGTATTGGTAGAGTGATTATGAGGGGGGTTTAGTGTGGGAGATGCTACCCTTAAACGT
TTCTTTGTTTTTCATTTTTTAGGTCCTTTTATTTTACTGGTTTTGGTTGGTATTCATATT
ATATTTCTTCATGATACAGGTTCGAGAAATCCCTTAGGAATTGAAAGAGATGCTGAGGCC
CTGCCTTTTCATAGATATTATTTATTAAAAGATC--
>AisF882_US
ATATCTTTTTGAGGTGCTACTGTAATTACTAATTTGTTTAGTGCTGTGCCTTATGTTGGC
ACAGTATTGGTAGAGTGATTATGAGGGGGGTTTAGTGTGGGAGATGCTACCCTTAAACGT
TTCTTTGTTTTTCATTTTTTAGGTCCTTTTATTTTACTGGTTTTGGTTGGTATTCATATT
ATATTTCTTCATGATACAGGTTCGAGAAATCCCTTAGGAATTGAAAGAGATGCTGAGGCC
CTGCCTTTTCATAGATATTATTTATTAAAAGATC--
>AisF883_US
ATATCTTTTTGAGGTGCTACTGTAATTACTAATTTGTTTAGTGCTGTGCCTTATGTTGGC
ACAGTATTGGTAGAGTGATTATGAGGGGGGTTTAGTGTGGGAGATGCTACCCTTAAACGT
TTCTTTGTTTTTCATTTTTTAGGTCCTTTTATTTTACTGGTTTTGGTTGGTATTCATATT
ATATTTCTTCATGATACAGGTTCGAGAAATCCCTTAGGAATTGAAAGAGATGCTGAGGCC
CTGCCTTTTCATAGATATTATTTATTAAAAGATC--
>AisF884_US
ATATCTTTTTGAGGTGCTACTGTAATTACTAATTTGTTTAGTGCTGTGCCTTATGTTGGC
ACAGTATTGGTAGAGTGATTATGAGGGGGGTTTAGTGTGGGAGATGCTACCCTTAAACGT
TTCTTTGTTTTTCATTTTTTAGGTCCTTTTATTTTACTGGTTTTGGTTGGTATTCATATT
ATATTTCTTCATGATACAGGTTCGAGAAATCCCTTAGGAATTGAAAGAGATGCTGAGGCC
CTGCCTTTTCATAGATATTATTTATTAAAAGATC--
>AisF885_US
ATATCTTTTTGAGGTGCTACTGTAATTACTAATTTGTTTAGTGCTGTGCCTTATGTTGGC
ACAGTATTGGTAGAGTGATTATGAGGGGGGTTTAGTGTGGGAGATGCTACCCTTAAACGT
TTCTTTGTTTTTCATTTTTTAGGTCCTTTTATTTTACTGGTTTTGGTTGGTATTCATATT
ATATTTCTTCATGATACAGGTTCGAGAAATCCCTTAGGAATTGAAAGAGATGCTGAGGCC
CTGCCTTTTCATAGATATTATTTATTAAAAGATC--
>AisF886_US
ATATCTTTTTGAGGTGCTACTGTAATTACTAATTTGTTTAGTGCTGTGCCTTATGTTGGC
ACAGTATTGGTAGAGTGATTATGAGGGGGGTTTAGTGTGGGAGATGCTACCCTTAAACGT
TTCTTTGTTTTTCATTTTTTAGGTCCTTTTATTTTACTGGTTTTGGTTGGTATTCATATT
ATATTTCTTCATGATACAGGTTCGAGAAATCCCTTAGGAATTGAAAGAGATGCTGAGGCC
CTGCCTTTTCATAGATATTATTTATTAAAAGATC--
>AisF887_US
ATATCTTTTTGAGGTGCTACTGTAATTACTAATTTGTTTAGTGCTGTGCCTTATGTTGGC
ACAGTATTGGTAGAGTGATTATGAGGGGGGTTTAGTGTGGGAGATGCTACCCTTAAACGT
TTCTTTGTTTTTCATTTTTTAGGTCCTTTTATTTTACTGGTTTTGGTTGGTATTCATATT
ATATTTCTTCATGATACAGGTTCGAGAAATCCCTTAGGAATTGAAAGAGATGCTGAGGCC
CTGCCTTTTCATAGATATTATTTATTAAAAGATC--
>AisF889_US
ATATCTTTTTGAGGTGCTACTGTAATTACTAATTTGTTTAGTGCTGTGCCTTATGTTGGC
ACAGTATTGGTAGAGTGATTATGAGGGGGGTTTAGTGTGGGAGATGCTACCCTTAAACGT
TTCTTTGTTTTTCATTTTTTAGGTCCTTTTATTTTACTGGTTTTGGTTGGTATTCATATT
ATATTTCTTCATGATACAGGTTCGAGAAATCCCTTAGGAATTGAAAGAGATGCTGAGGCC
CTGCCTTTTCATAGATATTATTTATTAAAAGATC--
>AisF890_US
ATATCTTTTTGAGGTGCTACTGTAATTACTAATTTGTTTAGTGCTGTGCCTTATGTTGGC
ACAGTATTGGTAGAGTGATTATGAGGGGGGTTTAGTGTGGGAGATGCTACCCTTAAACGT
TTCTTTGTTTTTCATTTTTTAGGTCCTTTTATTTTACTGGTTTTGGTTGGTATTCATATT
ATATTTCTTCATGATACAGGTTCGAGAAATCCCTTAGGAATTGAAAGAGATGCTGAGGCC
CTGCCTTTTCATAGATATTATTTATTAAAAGATC--
>AisF894_US
ATATCTTTTTGAGGTGCTACTGTAATTACTAATTTGTTTAGTGCTGTGCCTTATGTTGGC
ACAGTATTGGTAGAGTGATTATGAGGGGGGTTTAGTGTGGGAGATGCTACCCTTAAACGT
TTCTTTGTTTTTCATTTTTTAGGTCCTTTTATTTTACTGGTTTTGGTTGGTATTCATATT
ATATTTCTTCATGATACAGGTTCGAGAAATCCCTTAGGAATTGAAAGAGATGCTGAGGCC
CTGCCTTTTCATAGATATTATTTATTAAAAGATC--
>AisF896_US
ATATCTTTTTGAGGTGCTACTGTAATTACTAATTTGTTTAGTGCTGTGCCTTATGTTGGC
ACAGTATTGGTAGAGTGATTATGAGGGGGGTTTAGTGTGGGAGATGCTACCCTTAAACGT
TTCTTTGTTTTTCATTTTTTAGGTCCTTTTATTTTACTGGTTTTGGTTGGTATTCATATT
ATATTTCTTCATGATACAGGTTCGAGAAATCCCTTAGGAATTGAAAGAGATGCTGAGGCC
CTGCCTTTTCATAGATATTATTTATTAAAAGATC--
>AisF897_US
ATATCTTTTTGAGGTGCTACTGTAATTACTAATTTGTTTAGTGCTGTGCCTTATGTTGGC
ACAGTATTGGTAGAGTGATTATGAGGGGGGTTTAGTGTGGGAGATGCTACCCTTAAACGT
TTCTTTGTTTTTCATTTTTTAGGTCCTTTTATTTTACTGGTTTTGGTTGGTATTCATATT
ATATTTCTTCATGATACAGGTTCGAGAAATCCCTTAGGAATTGAAAGAGATGCTGAGGCC
CTGCCTTTTCATAGATATTATTTATTAAAAGATC--
>AisF899_US
ATATCTTTTTGAGGTGCTACTGTAATTACTAATTTGTTTAGTGCTGTGCCTTATGTTGGC
ACAGTATTGGTAGAGTGATTATGAGGGGGGTTTAGTGTGGGAGATGCTACCCTTAAACGT
TTCTTTGTTTTTCATTTTTTAGGTCCTTTTATTTTACTGGTTTTGGTGGGTATTCATATT
ATATTTCTTCATGATACAGGTTCGAGAAATCCCTTAGGAATTGAAAGAGATGCTGAGGCC
CTGCCTTTTCATAGATATTATTTATTAAAAGATC--
>AisF900_US
ATATCTTTTTGAGGTGCTACTGTAATTACTAATTTGTTTAGTGCTGTGCCTTATGTTGGC
ACAGTATTGGTAGAGTGATTATGAGGGGGGTTTAGTGTGGGAGATGCTACCCTTAAACGT
TTCTTTGTTTTTCATTTTTTAGGTCCTTTTATTTTACTGGTTTTGGTTGGTATTCATATT
ATATTTCTTCATGATACAGGTTCGAGAAATCCCTTAGGAATTGAAAGAGATGCTGAGGCC
CTGCCTTTTCATAGATATTATTTATTAAAAGATC--
>AisF902_US
ATATCTTTTTGAGGTGCTACTGTAATTACTAATTTGTTTAGTGCTGTGCCTTATGTTGGC
ACAGTATTGGTAGAGTGATTATGAGGGGGGTTTAGTGTGGGAGATGCTACCCTTAAACGT
TTCTTTGTTTTTCATTTTTTAGGTCCTTTTATTTTACTGGTTTTGGTTGGTATTCATATT
ATATTTCTTCATGATACAGGTTCGAGAAATCCCTTAGGAATTGAAAGAGATGCTGAGGCC
CTGCCTTTTCATAGATATTATTTATTAAAAGATC--
>AisF903_US
ATATCTTTTTGAGGTGCTACTGTAATTACTAATTTGTTTAGTGCTGTGCCTTATGTTGGC
ACAGTATTGGTAGAGTGATTATGAGGGGGGTTTAGTGTGGGAGATGCTACCCTTAAACGT
TTCTTTGTTTTTCATTTTTTAGGTCCTTTTATTTTACTGGTTTTGGTTGGTATTCATATT
ATATTTCTTCATGATACAGGTTCGAGAAATCCCTTAGGAATTGAAAGAGATGCTGAGGCC
CTGCCTTTTCATAGATATTATTTATTAAAAGATC--
>AisF904_US
ATATCTTTTTGAGGTGCTACTGTAATTACTAATTTGTTTAGTGCTGTGCCTTATGTTGGC
ACAGTATTGGTAGAGTGATTATGAGGGGGGTTTAGTGTGGGAGATGCTACCCTTAAACGT
TTCTTTGTTTTTCATTTTTTAGGTCCTTTTATTTTACTGGTTTTGGTTGGTATTCATATT
ATATTTCTTCATGATACAGGTTCGAGAAATCCCTTAGGAATTGAAAGAGATGCTGAGGCC
CTGCCTTTTCATAGATATTATTTATTAAAAGATC--
>AisF905_US
ATATCTTTTTGAGGTGCTACTGTAATTACTAATTTGTTTAGTGCTGTGCCTTATGTTGGC
ACAGTATTGGTAGAGTGATTATGAGGGGGGTTTAGTGTGGGAGATGCTACCCTTAAACGT
TTCTTTGTTTTTCATTTTTTAGGTCCTTTTATTTTACTGGTTTTGGTTGGTATTCATATT
ATATTTCTTCATGATACAGGTTCGAGAAATCCCTTAGGAATTGAAAGAGATGCTGAGGCC
CTGCCTTTTCATAGATATTATTTATTAAAAGATC--
>AisF910_US
ATATCTTTTTGAGGTGCTACTGTAATTACTAATTTGTTTAGTGCTGTGCCTTATGTTGGC
ACAGTATTGGTAGAGTGATTATGAGGGGGGTTTAGTGTGGGAGATGCTACCCTTAAACGT
TTCTTTGTTTTTCATTTTTTAGGTCCTTTTATTTTACTGGTTTTGGTTGGTATTCATATT
ATATTTCTTCATGATACAGGTTCGAGAAATCCCTTAGGAATTGAAAGAGATGCTGAGGCC
CTGCCTTTTCATAGATATTATTTATTAAAAGATC--
>AisF91_Norway
ATATCTTTTTGAGGTGCTACTGTAATTACTAACTTGTTTAGTGCTGTGCCTTATGTTGGC
ACAGTATTGGTAGAGTGATTATGAGGGGGGTTTAGTGTGGGAGATGCTACTCTTAAACGT
TTCTTTGTTTTTCATTTTTTAGGCCCTTTTATTTTATTGGTTTTAGTTGGTATTCATATT
ATATTTCTTCATGATACAGGCTCGAGAAATCCCTTAGGAATTGAAAGAGATGCTGAGGCC
CTGCCTTTTCATAGATATTATTTATTAAAAGATC--
>AisF92_Norway
ATATCTTTTTGAGGTGCTACTGTAATTACTAACTTGTTTAGTGCTGTGCCTTATGTTGGC
ACAGTATTGGTAGAGTGATTATGAGGGGGGTTTAGTGTGGGAGATGCTACTCTTAAACGT
TTCTTTGTTTTTCATTTTTTAGGCCCTTTTATTTTATTGGTTTTAGTTGGTATTCATATT
ATATTTCTTCATGATACAGGCTCGAGAAATCCCTTAGGAATTGAAAGAGATGCTGAGGCC
CTGCCTTTTCATAGATATTATTTATTAAAAGATC--
>AisF93_Norway
ATATCTTTTTGAGGTGCTACTGTAATTACTAATTTGTTTAGTGCTGTGCCTTATGTTGGC
ACAGTATTGGTAGAGTGATTATGAGGGGGGTTTAGTGTGGGAGATGCTACCCTTAAACGT
TTCTTTGTTTTTCATTTTTTAGGTCCTTTTATTTTACTGGTTTTGGTTGGTATTCATATT
ATATTTCTTCATGATACAGGTTCGAGAAATCCCTTAGGAATTGAAAGAGATGCTGAGGCC
CTGCCTTTTCATAGATATTATTTATTAAAAGATC--
>AisF94_Norway
ATATCTTTTTGAGGTGCTACTGTAATTACTAATTTGTTTAGTGCTGTGCCTTATGTTGGC
ACAGTATTGGTAGAGTGATTATGAGGGGGGTTTAGTGTGGGAGATGCTACCCTTAAACGT
TTCTTTGTTTTTCATTTTTTAGGTCCTTTTATTTTACTGGTTTTGGTTGGTATTCATATT
ATATTTCTTCATGATACAGGTTCGAGAAATCCCTTAGGAATTGAAAGAGATGCTGAGGCC
CTGCCTTTTCATAGATATTATTTATTAAAAGATC--
>AisY2001_BalticSea
ATATCTTTTTGAGGTGCTACTGTAATTACTAATTTGTTTAGTGCTGTGCCTTATGTTGGC
ACAGTATTGGTAGAGTGATTATGAGGGGGGTTTAGTGTGGGAGATGCTACCCTTAAACGT
TTCTTTGTTTTTCATTTTTTAGGTCCTTTTATTTTACTGGTTTTGGTTGGTATTCATATT
ATATTTCTTCATGATACAGGTTCGAGAAATCCCTTAGGAATTGAAAGAGATGCTGAGGCC
CTGCCTTTTCATAGATATTATTTATTAAAAGATC--
>AisY2003_BalticSea
ATATCTTTTTGAGGTGCTACTGTAATTACTAATTTGTTTAGTGCTGTGCCTTATGTTGGC
ACAGTATTGGTAGAGTGATTATGAGGGGGGTTTAGTGTGGGAGATGCTACCCTTAAACGT
TTCTTTGTTTTTCATTTTTTAGGTCCTTTTATTTTACTGGTTTTGGTTGGTATTCATATT
ATATTTCTTCATGATACAGGTTCGAGAAATCCCTTAGGAATTGAAAGAGATGCTGAGGCC
CTGCCTTTTCATAGATATTATTTATTAAAAGATC--
>AisY2004_BalticSea
ATATCTTTTTGAGGTGCTACTGTAATTACTAATTTGTTTAGTGCTGTGCCTTATGTTGGC
ACAGTATTGGTAGAGTGATTATGAGGGGGGTTTAGTGTGGGAGATGCTACCCTTAAACGT
TTCTTTGTTTTTCATTTTTTAGGTCCTTTTATTTTACTGGTTTTGGTTGGTATTCATATT
ATATTTCTTCATGATACAGGTTCGAGAAATCCCTTAGGAATTGAAAGAGATGCTGAGGCC
CTGCCTTTTCATAGATATTATTTATTAAAAGATC--
>AisY2005_BalticSea
ATATCTTTTTGAGGTGCTACTGTAATTACTAATTTGTTTAGTGCTGTGCCTTATGTTGGC
ACAGTATTGGTAGAGTGATTATGAGGGGGGTTTAGTGTGGGAGATGCTACCCTTAAACGT
TTCTTTGTTTTTCATTTTTTAGGTCCTTTTATTTTACTGGTTTTGGTTGGTATTCATATT
ATATTTCTTCATGATACAGGTTCGAGAAATCCCTTAGGAATTGAAAGAGATGCTGAGGCC
CTGCCTTTTCATAGATATTATTTATTAAAAGATC--
>AisY2006_BalticSea
ATATCTTTTTGAGGTGCTACTGTAATTACTAATTTGTTTAGTGCTGTGCCTTATGTTGGC
ACAGTATTGGTAGAGTGATTATGAGGGGGGTTTAGTGTGGGAGATGCTACCCTTAAACGT
TTCTTTGTTTTTCATTTTTTAGGTCCTTTTATTTTACTGGTTTTGGTTGGTATTCATATT
ATATTTCTTCATGATACAGGTTCGAGAAATCCCTTAGGAATTGAAAGAGATGCTGAGGCC
CTGCCTTTTCATAGATATTATTTATTAAAAGATC--
>AisY2008_BalticSea
ATATCTTTTTGAGGTGCTACTGTAATTACTAACTTGTTTAGTGCTGTGCCTTATGTTGGC
ACAGTATTGGTAGAGTGATTATGAGGGGGGTTTAGTGTGGGAGATGCTACTCTTAAACGT
TTCTTTGTTTTTCATTTTTTAGGCCCTTTTATTTTATTGGTTTTAGTTGGTATTCATATT
ATATTTCTTCATGATACAGGCTCGAGAAATCCCTTAGGAATTGAAAGAGATGCTGAGGCC
CTGCCTTTTCATAGATATTATTTATTAAAAGATC--
>AisY2011_BalticSea
ATATCTTTTTGAGGTGCTACTGTAATTACTAACTTGTTTAGTGCTGTGCCTTATGTTGGC
ACAGTATTGGTAGAGTGATTATGAGGGGGGTTTAGTGTGGGAGATGCTACTCTTAAACGT
TTCTTTGTTTTTCATTTTTTAGGCCCTTTTATTTTATTGGTTTTAGTTGGTATTCATATT
ATATTTCTTCATGATACAGGCTCGAGAAATCCCTTAGGAATTGAAAGAGATGCTGAGGCC
CTGCCTTTTCATAGATATTATTTATTAAAAGATC--
>AisY2012_BalticSea
ATATCTTTTTGAGGTGCTACTGTAATTACTAATTTGTTTAGTGCTGTGCCTTATGTTGGC
ACAGTATTGGTAGAGTGATTATGAGGGGGGTTTAGTGTGGGAGATGCTACCCTTAAACGT
TTCTTTGTTTTTCATTTTTTAGGTCCTTTTATTTTACTGGTTTTGGTTGGTATTCATATT
ATATTTCTTCATGATACAGGTTCGAGAAATCCCTTAGGAATTGAAAGAGATGCTGAGGCC
CTGCCTTTTCATAGATATTATTTATTAAAAGATC--
>AisY2013_BalticSea
ATATCTTTTTGAGGTGCTACTGTAATTACTAATTTGTTTAGTGCTGTGCCTTATGTTGGC
ACAGTATTGGTAGAGTGATTATGAGGGGGGTTTAGTGTGGGAGATGCTACCCTTAAACGT
TTCTTTGTTTTTCATTTTTTAGGTCCTTTTATTTTACTGGTTTTGGTTGGTATTCATATT
ATATTTCTTCATGATACAGGTTCGAGAAATCCCTTAGGAATTGAAAGAGATGCTGAGGCC
CTGCCTTTTCATAGATATTATTTATTAAAAGATC--
>AisY2015_BalticSea
ATATCTTTTTGAGGTGCTACTGTAATTACTAACTTGTTTAGTGCTGTGCCTTATGTTGGC
ACAGTATTGGTAGAGTGATTATGAGGGGGGTTTAGTGTGGGAGATGCTACTCTTAAACGT
TTCTTTGTTTTTCATTTTTTAGGCCCTTTTATTTTATTGGTTTTAGTTGGTATTCATATT
ATATTTCTTCATGATACAGGCTCGAGAAATCCCTTAGGAATTGAAAGAGATGCTGAGGCC
CTGCCTTTTCATAGATATTATTTATTAAAAGATC--
>AisY2016_BalticSea
ATATCTTTTTGAGGTGCTACTGTAATTACTAACTTGTTTAGTGCTGTGCCTTATGTTGGC
ACAGTATTGGTAGAGTGATTATGAGGGGGGTTTAGTGTGGGAGATGCTACTCTTAAACGT
TTCTTTGTTTTTCATTTTTTAGGCCCTTTTATTTTATTGGTTTTAGTTGGTATTCATATT
ATATTTCTTCATGATACAGGCTCGAGAAATCCCTTAGGAATTGAAAGAGATGCTGAGGCC
CTGCCTTTTCATAGATATTATTTATTAAAAGATC--
>AisY2019_Helgoland
ATATCTTTTTGAGGTGCTACTGTAATTACTAATTTGTTTAGTGCTGTGCCTTATGTTGGC
ACAGTATTGGTAGAGTGATTATGAGGGGGGTTTAGTGTGGGAGATGCTACCCTTAAACGT
TTCTTTGTTTTTCATTTTTTAGGTCCTTTTATTTTACTGGTTTTGGTTGGTATTCATATT
ATATTTCTTCATGATACAGGTTCGAGAAATCCCTTAGGAATTGAAAGAGATGCTGAGGCC
CTGCCTTTTCATAGATATTATTTATTAAAAGATC--
>AisY2020_Helgoland
ATATCTTTTTGAGGTGCTACTGTAATTACTAACTTGTTTAGTGCTGTGCCTTATGTTGGC
ACAGTATTGGTAGAGTGATTATGAGGGGGGTTTAGTGTGGGAGATGCTACTCTTAAACGT
TTCTTTGTTTTTCATTTTTTAGGCCCTTTTATTTTATTGGTTTTAGTTGGTATTCATATT
ATATTTCTTCATGATACAGGCTCGAGAAATCCCTTAGGAATTGAAAGAGATGCTGAGGCC
CTGCCTTTTCATAGATATTATTTATTAAAAGATC--
>AisY2021_Helgoland
ATATCTTTTTGAGGTGCTACTGTAATTACTAATTTGTTTAGTGCTGTGCCTTATGTTGGC
ACAGTATTGGTAGAGTGATTATGAGGGGGGTTTAGTGTGGGAGATGCTACCCTTAAACGT
TTCTTTGTTTTTCATTTTTTAGGTCCTTTTATTTTACTGGTTTTGGTTGGTATTCATATT
ATATTTCTTCATGATACAGGTTCGAGAAATCCCTTAGGAATTGAAAGAGATGCTGAGGCC
CTGCCTTTTCATAGATATTATTTATTAAAAGATC--
>AisY2022_Helgoland
ATATCTTTTTGAGGTGCTACTGTAATTACTAATTTGTTTAGTGCTGTGCCTTATGTTGGC
ACAGTATTGGTAGAGTGATTATGAGGGGGGTTTAGTGTGGGAGATGCTACCCTTAAACGT
TTCTTTGTTTTTCATTTTTTAGGTCCTTTTATTTTACTGGTTTTGGTTGGTATTCATATT
ATATTTCTTCATGATACAGGTTCGAGAAATCCCTTAGGAATTGAAAGAGATGCTGAGGCC
CTGCCTTTTCATAGATATTATTTATTAAAAGATC--
>AisY2023_Helgoland
ATATCTTTTTGAGGTGCTACTGTAATTACTAACTTGTTTAGTGCTGTGCCTTATGTTGGC
ACAGTATTGGTAGAGTGATTATGAGGGGGGTTTAGTGTGGGAGATGCTACTCTTAAACGT
TTCTTTGTTTTTCATTTTTTAGGCCCTTTTATTTTATTGGTTTTAGTTGGTATTCATATT
ATATTTCTTCATGATACAGGCTCGAGAAATCCCTTAGGAATTGAAAGAGATGCTGAGGCC
CTGCCTTTTCATAGATATTATTTATTAAAAGATC--
>AisY2024_Helgoland
ATATCTTTTTGAGGTGCTACTGTAATTACTAACTTGTTTAGTGCTGTGCCTTATGTTGGC
ACAGTATTGGTAGAGTGATTATGAGGGGGGTTTAGTGTGGGAGATGCTACTCTTAAACGT
TTCTTTGTTTTTCATTTTTTAGGCCCTTTTATTTTATTGGTTTTAGTTGGTATTCATATT
ATATTTCTTCATGATACAGGTTCGAGAAATCCCTTAGGAATTGAAAGAGATGCTGAGGCC
CTGCCTTTTCATAGATATTATTTATTAAAAGATC--
>AisY2025_Helgoland
ATATCTTTTTGAGGTGCTACTGTAATTACTAACTTGTTTAGTGCTGTGCCTTATGTTGGC
ACAGTATTGGTAGAGTGATTATGAGGGGGGTTTAGTGTGGGAGATGCTACTCTTAAACGT
TTCTTTGTTTTTCATTTTTTAGGCCCTTTTATTTTATTGGTTTTAGTTGGTATTCATATT
ATATTTCTTCATGATACAGGCTCGAGAAATCCCTTAGGAATTGAAAGAGATGCTGAGGCC
CTGCCTTTTCATAGATATTATTTATTAAAAGATC--
>AisY2026_Helgoland
ATATCTTTTTGAGGTGCTACTGTAATTACTAACTTGTTTAGTGCTGTGCCTTATGTTGGC
ACAGTATTGGTAGAGTGATTATGAGGGGGGTTTAGTGTGGGAGATGCTACTCTTAAACGT
TTCTTTGTTTTTCATTTTTTAGGCCCTTTTATTTTATTGGTTTTAGTTGGTATTCATATT
ATATTTCTTCATGATACAGGCTCGAGAAATCCCTTAGGAATTGAAAGAGATGCTGAGGCC
CTGCCTTTTCATAGATATTATTTATTAAAAGATC--
>AisY2027_Helgoland
ATATCTTTTTGAGGTGCTACTGTAATTACTAACTTGTTTAGTGCTGTGCCTTATGTTGGC
ACAGTATTGGTAGAGTGATTATGAGGGGGGTTTAGTGTGGGAGATGCTACTCTTAAACGT
TTCTTTGTTTTTCATTTTTTAGGCCCTTTTATTTTATTGGTTTTAGTTGGTATTCATATT
ATATTTCTTCATGATACAGGCTCGAGAAATCCCTTAGGAATTGAAAGAGATGCTGAGGCC
CTGCCTTTTCATAGATATTATTTATTAAAAGATC--
>AisY2028_Helgoland
ATATCTTTTTGAGGTGCTACTGTAATTACTAACTTGTTTAGTGCTGTGCCTTATGTTGGC
ACAGTATTGGTAGAGTGATTATGAGGGGGGTTTAGTGTGGGAGATGCTACTCTTAAACGT
TTCTTTGTTTTTCATTTTTTAGGCCCTTTTATTTTATTGGTTTTAGTTGGTATTCATATT
ATATTTCTTCATGATACAGGCTCGAGAAATCCCTTAGGAATTGAAAGAGATGCTGAGGCC
CTGCCTTTTCATAGATATTATTTATTAAAAGATC--
>AisY2029_Helgoland
ATATCTTTTTGAGGTGCTACTGTAATTACTAACTTGTTTAGTGCTGTGCCTTATGTTGGC
ACAGTATTGGTAGAGTGATTATGAGGGGGGTTTAGTGTGGGAGATGCTACCCTTAAACGT
TTCTTTGTTTTTCATTTTTTAGGTCCTTTTATTTTATTGGTTTTAGTTGGTATTCATATT
ATATTTCTTCATGATACAGGCTCGAGAAATCCCTTAGGAATTGAAAGAGATGCTGAGGCC
CTGCCTTTTCATAGATATTATTTATTAAAAGATC--
>AisY2030_Helgoland
ATATCTTTTTGAGGTGCTACTGTAATTACTAATTTGTTTAGTGCTGTGCCTTATGTTGGC
ACAGTATTGGTAGAGTGATTATGAGGGGGGTTTAGTGTGGGAGATGCTACCCTTAAACGT
TTCTTTGTTTTTCATTTTTTAGGTCCTTTTATTTTACTGGTTTTGGTTGGTATTCATATT
ATATTTCTTCATGATACAGGTTCGAGAAATCCCTTAGGAATTGAAAGAGATGCTGAGGCC
CTGCCTTTTCATAGATATTATTTATTAAAAGATC--
>AisY2031_Helgoland
ATATCTTTTTGAGGTGCTACTGTAATTACTAACTTGTTTAGTGCTGTGCCTTATGTTGGC
ACAGTATTGGTAGAGTGATTATGAGGGGGGTTTAGTGTGGGAGATGCTACTCTTAAACGT
TTCTTTGTTTTTCATTTTTTAGGCCCTTTTATTTTATTGGTTTTAGTTGGTATTCATATT
ATATTTCTTCATGATACAGGCTCGAGAAATCCCTTAGGAATTGAAAGAGATGCTGAGGCC
CTGCCTTTTCATAGATATTATTTATTAAAAGATC--
>AisY2032_Helgoland
ATATCTTTTTGAGGTGCTACTGTAATTACTAACTTGTTTAGTGCTGTGCCTTATGTTGGC
ACAGTATTGGTAGAGTGATTATGAGGGGGGTTTAGTGTGGGAGATGCTACTCTTAAACGT
TTCTTTGTTTTTCATTTTTTAGGCCCTTTTATTTTATTGGTTTTAGTTGGTATTCATATT
ATATTTCTTCATGATACAGGCTCGAGAAATCCCTTAGGAATTGAAAGAGATGCTGAGGCC
CTGCCTTTTCATAGATATTATTTATTAAAAGATC--
>AisY2033_Helgoland
ATATCTTTTTGAGGTGCTACTGTAATTACTAACTTGTTTAGTGCTGTGCCTTATGTTGGC
ACAGTATTGGTAGAGTGATTATGAGGGGGGTTTAGTGTGGGAGATGCTACTCTTAAACGT
TTCTTTGTTTTTCATTTTTTAGGCCCTTTTATTTTATTGGTTTTAGTTGGTATTCATATT
ATATTTCTTCATGATACAGGCTCGAGAAATCCCTTAGGAATTGAAAGAGATGCTGAGGCC
CTGCCTTTTCATAGATATTATTTATTAAAAGATC--
>AisY2034_Helgoland
ATATCTTTTTGAGGTGCTACTGTAATTACTAACTTGTTTAGTGCTGTGCCTTATGTTGGC
ACAGTATTGGTAGAGTGATTATGAGGGGGGTTTAGTGTGGGAGATGCTACTCTTAAACGT
TTCTTTGTTTTTCATTTTTTAGGCCCTTTTATTTTATTGGTTTTAGTTGGTATTCATATT
ATATTTCTTCATGATACAGGCTCGAGAAATCCCTTAGGAATTGAAAGAGATGCTGAGGCC
CTGCCTTTTCATAGATATTATTTATTAAAAGATC--
>AisY2035_Helgoland
ATATCTTTTTGAGGTGCTACTGTAATTACTAATTTGTTTAGTGCTGTGCCTTATGTTGGC
ACAGTATTGGTAGAGTGATTATGAGGGGGGTTTAGTGTGGGAGATGCTACCCTTAAACGT
TTCTTTGTTTTTCATTTTTTAGGTCCTTTTATTTTACTGGTTTTGGTTGGTATTCATATT
ATATTTCTTCATGATACAGGTTCGAGAAATCCCTTAGGAATTGAAAGAGATGCTGAGGCC
CTGCCTTTTCATAGATATTATTTATTAAAAGATC--
>AisY2037_Helgoland
ATATCTTTTTGAGGTGCTACTGTAATTACTAACTTGTTTAGTGCTGTGCCTTATGTTGGC
ACAGTATTGGTAGAGTGATTATGAGGGGGGTTTAGTGTGGGAGATGCTACCCTTAAACGT
TTCTTTGTTTTTCATTTTTTAGGTCCTTTTATTTTACTGGTTTTAGTTGGTATTCATATT
ATATTTCTTCATGATACAGGTTCGAGAAATCCCTTAGGAATTGAAAGAGATGCTGAGGCC
CTACCTTTTCATAGATATTATTTATTAAAAGATC--
>AisY2038_Helgoland
ATATCTTTTTGAGGTGCTACTGTAATTACTAACTTGTTTAGTGCTGTGCCTTATGTTGGC
ACAGTATTGGTAGAGTGATTATGAGGGGGGTTTAGTGTGGGAGATGCTACTCTTAAACGT
TTCTTTGTTTTTCATTTTTTAGGCCCTTTTATTTTATTGGTTTTAGTTGGTATTCATATT
ATATTTCTTCATGATACAGGCTCGAGAAATCCCTTAGGAATTGAAAGAGATGCTGAGGCC
CTGCCTTTTCATAGATATTATTTATTAAAAGATC--
>AisY2039_BalticSea
ATATCTTTTTGAGGTGCTACTGTAATTACTAATTTGTTTAGTGCTGTGCCTTATGTTGGC
ACAGTATTGGTAGAGTGATTATGAGGGGGGTTTAGTGTGGGAGATGCTACCCTTAAACGT
TTCTTTGTTTTTCATTTTTTAGGTCCTTTTATTTTACTGGTTTTGGTTGGTATTCATATT
ATATTTCTTCATGATACAGGTTCGAGAAATCCCTTAGGAATTGAAAGAGATGCTGAGGCC
CTGCCTTTTCATAGATATTATTTATTAAAAGATC--
>AisY2040_Helgoland
ATATCTTTTTGAGGTGCTACTGTAATTACTAATTTGTTTAGTGCTGTGCCTTATGTTGGC
ACAGTATTGGTAGAGTGATTATGAGGGGGGTTTAGTGTGGGAGATGCTACCCTTAAACGT
TTCTTTGTTTTTCATTTTTTAGGTCCTTTTATTTTACTGGTTTTGGTTGGTATTCATATT
ATATTTCTTCATGATACAGGTTCGAGAAATCCCTTAGGAATTGAAAGAGATGCTGAGGCC
CTGCCTTTTCATAGATATTATTTATTAAAAGATC--
>AisY2042_Helgoland
ATATCTTTTTGAGGTGCTACTGTAATTACTAATTTGTTTAGTGCTGTGCCTTATGTTGGC
ACAGTATTGGTAGAGTGATTATGAGGGGGGTTTAGTGTGGGAGATGCTACCCTTAAACGT
TTCTTTGTTTTTCATTTTTTAGGTCCTTTTATTTTACTGGTTTTGGTTGGTATTCATATT
ATATTTCTTCATGATACAGGTTCGAGAAATCCCTTAGGAATTGAAAGAGATGCTGAGGCC
CTGCCTTTTCATAGATATTATTTATTAAAAGATC--
>AisY2043_Helgoland
ATATCTTTTTGAGGTGCTACTGTAATTACTAACTTGTTTAGTGCTGTGCCTTATGTTGGC
ACAGTATTGGTAGAGTGATTATGAGGGGGGTTTAGTGTGGGAGATGCTACTCTTAAACGT
TTCTTTGTTTTTCATTTTTTAGGCCCTTTTATTTTATTGGTTTTAGTTGGTATTCATATT
ATATTTCTTCATGATACAGGCTCGAGAAATCCCTTAGGAATTGAAAGAGATGCTGAGGCC
CTGCCTTTTCATAGATATTATTTATTAAAAGATC--
>AisY2045_Helgoland
ATATCTTTTTGAGGTGCTACTGTAATTACTAATTTGTTTAGTGCTGTGCCTTATGTTGGC
ACAGTATTGGTAGAGTGATTATGAGGGGGGTTTAGTGTGGGAGATGCTACCCTTAAACGT
TTCTTTGTTTTTCATTTTTTAGGTCCTTTTATTTTACTGGTTTTGGTTGGTATTCATATT
ATATTTCTTCATGATACAGGTTCGAGAAATCCCTTAGGAATTGAAAGAGATGCTGAGGCC
CTGCCTTTTCATAGGTATTATTTATTAAAAGATC--
>AisY2046_Helgoland
ATATCTTTTTGAGGTGCTACTGTAATTACTAATTTGTTTAGTGCTGTGCCTTATGTTGGC
ACAGTATTGGTAGAGTGATTATGAGGGGGGTTTAGTGTGGGAGATGCTACCCTTAAACGT
TTCTTTGTTTTTCATTTTTTAGGTCCTTTTATTTTATTGGTTTTAGTTGGAATTCATATT
ATATTTCTTCATGATACAGGCTCGAGAAATCCCTTAGGAATTGAAAGAGATGCTGAGGCC
CTGCCTTTTCATAGATATTATTTATTAAAAGATC--
>AisY2047_Helgoland
ATATCTTTTTGAGGTGCTACTGTAATTACTAATTTGTTTAGTGCTGTGCCTTATGTTGGC
ACAGTATTGGTAGAGTGATTATGAGGGGGGTTTAGTGTGGGAGATGCTACCCTTAAACGT
TTCTTTGTTTTTCATTTTTTAGGTCCTTTTATTTTACTGGTTTTGGTTGGTATTCATATT
ATATTTCTTCATGATACAGGTTCGAGAAATCCCTTAGGAATTGAAAGAGATGCTGAGGCC
CTGCCTTTTCATAGATATTATTTATTAAAAGATC--
>AisY2048_Helgoland
ATATCTTTTTGAGGTGCTACTGTAATTACTAACTTGTTTAGTGCTGTGCCTTATGTTGGC
ACAGTATTGGTAGAGTGATTATGAGGGGGGTTTAGTGTGGGAGATGCTACTCTTAAACGT
TTCTTTGTTTTTCATTTTTTAGGCCCTTTTATTTTATTGGTTTTAGTTGGTATTCATATT
ATATTTCTTCATGATACAGGCTCGAGAAATCCCTTAGGAATTGAAAGAGATGCTGAGGCC
CTGCCTTTTCATAGATATTATTTATTAAAAGATC--
