# Supplementary material for: Presence of male mitochondria in somatic tissues and their functional importance at the whole animal level in the marine bivalve Arctica islandica
Source: Commun Biol. 2021 Sep 20;4:1104. doi: 10.1038/s42003-021-02593-1 (PMC8452683; doi:10.1038/s42003-021-02593-1)
Supplement: Supplementary file 8 — Supplementary Data 5 [file 42003_2021_2593_MOESM8_ESM.txt]

>seq_16S_F
--CGCCTGTTTATCAAAAACAT--------------------------------------
------------------------------------------------------------
------------------------------------------------------------
------------------------------------------------------------
------------------------------------------------------------
------------------------------------------------------------
------------------------------------------------------------
------------------------------------------------------------
------------------------------------------------------------
------------------------------------------------------------
------------------------------------------------------------
----------------------
>C_seq_16S_R
------------------------------------------------------------
------------------------------------------------------------
------------------------------------------------------------
------------------------------------------------------------
------------------------------------------------------------
------------------------------------------------------------
------------------------------------------------------------
------------------------------------------------------------
------------------------------------------------------------
------------------------------------------------------------
-----------------------------------------------------------C
GTGATCTGAGTTCAGACCGG--
>multiplex_16S_F
------------------------------------------------------------
-----------------------------------------AAGGTAGCGTAATCAGTTG
T-----------------------------------------------------------
------------------------------------------------------------
------------------------------------------------------------
------------------------------------------------------------
------------------------------------------------------------
------------------------------------------------------------
------------------------------------------------------------
---------------
>C_multiplex_16S_R
------------------------------------------------------------
------------------------------------------------------------
------------------------------------------------------------
------------------------------------------------------------
------------------------------------------------------------
------------------------------------------------------------
------------------------------------------------------------
------------------------------------------------------------
------------------------------------------------------------
-------------------------------------------GACCTCGATGTTGGATT
AAAATT------------------------------------------------------
----------------------
>C_C_d_rrnL
TTCGCCTGTTTAACAAAAACATGGCCCTTTGAGATATAAAATAAAGGGTTGGGCCTGCCC
GGTGATCGACGGGTTAAACGGCTGCAGTGAATAACTGTACTAAGGTAGCGTAATCAGTTG
TCCTTTAATTGGGGAAAGGAATGAATGGTTTGACGAAAGGGTAGCTGTTTCAGAGGTAGA
TAAAGAAGTTTTCTTTCAGGTGAAAAGACCTGAATTTTTGTAAAAGACGAGAAGACCCCG
TCGAACTTAATTATAATTTTATATTAGGCAATTATATTGCAGGTTATTCTATAGATAAAA
AGTTTAATGTAAAAATTTAGGGCTTGTGTTGAATACTAATATTTAATTTGCCAATGGTAA
AAGATTTGATATAAAATCTAAAGTTTTATGTTAAATTTTATATTGAAAGTTAATGTGTAA
TAACTGCTTAGTATAA-GGTTTGAAATTTTATTGGGGCAATAGGAAGCAATGAAGATCGC
TTTTTTATAATATAAGGATCCATTATGATTGAAGAAAGCAAAAGTTACCGCGGGGATAAC
AGCGTTATTTTTTCTGAGAGTTCTAATTGAGGGAAAAGTTTGCGACCTCGATGTTGGATT
AAAATTTCTTTATGCTGCAGCAGGTATAATAGTAGGACTGTTCGTCCTTGAAAATTTTAC
ATGATTTGAGTTCAGACCGGCG
>C_C_n_rrnL
TTCGCCCGTTTAACAAAAACATGGCCCTTTGAAACATAAGATAAAGGGTTGGGCCTGCCC
TGTGACCGACGGGTTTAACGGCTGCAGTGAATAGCTGTGCTAAGGTAGCGTAATCAGTTG
TCCTTTAATTGGGGAAAGGAATGAATGGTTTGACGAAAGGGTAGCTGTTTCAGAGGTAGA
TAAGGAAGTTTTCTTTCAGGTGAAAAGACCTGAGTTTTTGTAAAAGACGAGAAGACCCCG
TCGAACTTAATTATAATTTTATATTAGG--------------------------------
------------------------------------------------------------
-----------------------------------TTCTATATTATAAGTTGATGTGTAA
TAGACTCCTAGTATAAAAATTTGAAATTTTATTGGGGCAATAGAAAGCAATGAGAATCGC
TTTTTTATAATATAAAGATCCATTATGATTGAAAAAAGCAAAAGTTACCGCGGGGATAAC
AGCGTTATTTTTTCTGAGAGTTCTGATTGAGGGAAAAGTTTGCGACCTCGATGTTGGATT
AAAATTTCTTTATGCTGCAGCAGGTATAATAGTAGGACTGTTCGTCCTTGAAAATTTTAC
ATGATCTGAGTTCAGACCGGCG
>C_AisF96_Norway
--------------------------------------------------GGGCCTGCCC
GGTGATCGACGGGTTAAACGGCTGCAGTGAATAACTGTACTAAGGTAGCGTAATCAGTTG
TCCTTTAATTGGGGAAAGGAATGAATGGTTTGACGAAAGGGTAGCTGTTTCAGAGGTAGA
TAAAGAAGTTTTCTTTCAGGTGAAAAGACCTGAATTTTTGTAAAAGACGAGAAGACCCCG
TCGAACTTAATTATAATTTTATATTAGGCAATTATATTGCAGGTTATTCTATAGATAAAA
AGTTTAATGTAAAAATTTAGGGCTTGTGTTGAATACTAATATTTAATTTGCCAATGGTAA
AAGATTTGATATAAAATCTAAAGTTTTATGTTAAATTTTATATTGAAAGTTAATGTGTAA
TAACTGCTCAGTATAA-GGTTTGAAATTTTATTGGGGCAATAGGAAGCAATGAAGATCGC
TTTTTTATAATATAAGGATCCATTATGATTGAAGAAAGCAAAAGTTACCGCGGGGATAAC
AGCGTTATTTTTTCTGAGAGTTCTAATTGAGGGAAAAGTTTGCGACCTCGATGTTGGATT
AAAATTTCTTTATGCTGCAGCAGGTATAATAGTAGGAC----------------------
----------------------
>C_AisF102_Norway
--------------------------------------------------GGGCCTGCCC
GGTGATCGACGGGTTAAACGGCTGCAGTGAATAACTGTACTAAGGTAGCGTAATCAGTTG
TCCTTTAATTGGGGAAAGGAATGAATGGTTTGACGAAAGGGTAACTGTTTCAGAGGTAGA
TAAAGAAGTTTTCTTTCAGGTGAAAAGACCTGAATTTTTGTAAAAGACGAGAAGACCCCG
TCGAACTTAATTATAATTTTATATTAGGCAATTATATTGCAGGTTATTCTATAGATAAAA
AGTTTAATGTAAAAATTTAGGGCTTGTGTTGAATACTAATATTTAATTTGCCAATGGTAA
AAGATTTGATATAAAATCTAAAGTTTTATGTTAAATTTTATATTGAAAGTTAATGTGTAA
TAACTGCTTAGTATAA-GGTTTGAAATTTTATTGGGGCAATAGGAAGCAATGAAGATCGC
TTTTTTATAATATAAGGATCCATTATGATTGAAGAAAGCAAAAGTTACCGCGGGGATAAC
AGCGTTATTTTTTCTGAGAGTTCTAATTGAGGGAAAAGTTTGCGACCTCGATGTTGGATT
AAAATTTCTTTATGCTGCAGCAGGTGTAATAGTAGGAC----------------------
----------------------
>C_AisF1253_Iceland
--------------------------------------------------GGGCCTGCCC
GGTGATCGACGGGTTAAACGGCTGCAGTGAATAACTGTACTAAGGTAGCGTAATCAGTTG
TCCTTTAATTGGGGAAAGGAATGAATGGTTTGACGAAAGGGTAACTGTTTCAGAGGTAGA
TAAAGAAGTTTTCTTTTAGGTGAAAAGACCTGAATTTTTGTAAAAGACGAGAAGACCCCG
TCGAACTTAATTATAATTTTATATTAGGCAATTATATTGCAGGTTATTCTATAGATAAAA
AGTTTAATGTAAAAATTTAGGGCTTGTGTTGAATACTAATATTTAATTTGCCAATGGTAA
AAGATTTGATATAAAATCTAAAGTTTTATGTTAAATTTTATATTGAAAGTTAATGTGTAA
TAACTGCTTAGTATAA-GGTTTGAAATTTTATTGGGGCAATAGGAAGCAATGAAGATCGC
TTTTTTATAATATAAGGATCCATTATGATTGAAGAAAGCAAAAGTTACCGCGGGGATAAC
AGCGTTATTTTTTCTGAGAGTTCTAATTGAGGGAAAAGTTTGCGACCTCGATGTTGGATT
AAAATTTCTTTATGCTGCAGCAGGTATAATAGTAGGAC----------------------
----------------------
>C_AisF1275_Iceland
--------------------------------------------------GGGCCTGCCC
GGTGATCGACGGGTTAAACGGCTGCAGTGAATAACTGTACTAAGGTAGCGTAATCAGTTG
TCCTTTAATTGGGGAAAGGAATGAATGGTTTGACGAAAGGGTAGCTGTTTCAGAGGTAGA
TAAAGAAGTTTTCTTTCAGGTGAAAAGACCTGAATTTTTGTAAAAGACGAGAAGACCCCG
TCGAACTTAATTATAATTTTATATTAGGCAATTATATTGCAGGTTATTCTATAGATAAAA
AGTTTAATGTAAAAATTTAGGGCTTGTGTTGAATACTAATATTTAATTTGCCAATGGTAA
AAGATTTGATATAAAATCTAAAGTTTTATGTTAAATTTTATATTTAAAGTTAATGTGTAA
TAACTGCTTAGTATAA-GGTTTGAAATTTTATTGGGGCAATAGGAAGCAATGAAGATCGC
TTTTTTATAATATAAGGATCCATTATGATTGAAGAAAGCAAAAGTTACCGCGGGGATAAC
AGCGTTATTTTTTCTGAGAGTTCTAATTGAGGGAAAAGTTTGCGACCTCGATGTTGGATT
AAAATTTCTTTATGCTGCAGCAGGTATAATAGTAGGAC----------------------
----------------------
>C_AisF1276_Iceland
--------------------------------------------------GGGCCTGCCC
GGTGATCGACGGGTTAAACGGCTGCAGTGAATAACTGTACTAAGGTAGCGTAATCAGTTG
TCCTTTAATTGGGGAAAGGAATGAATGGTTTGACGAAAGGGTAGCTGTTTCAGAGGTAGA
TAAAGAAGTTTTCTTTCAGGTGAAAAGACCTGAATTTTTGTAAAAGACGAGAAGACCCCG
TCGAACTTAATTATAATTTTATATTAGGCAATTATATTGCAGGTTATTCTATAGATAAAA
AGTTTAATGTAAAAATTTAGGGCTTGTGTTGAATACTAATATTTAATTTGCCAATGGTAA
AAGATTTGATATAAAATCTAAAGTTTTATGTTAAATTTTATATTGAAAGTTAATGTGTAA
TAACTGCTCAGTATAA-GGTTTGAAATTTTATTGGGGCAATAGGAAGCAATGAAGATCGC
TTTTTTATAATATAAGGATCCATTATGATTGAAGAAAGCAAAAGTTACCGCGGGGATAAC
AGCGTTATTTTTTCTGAGAGTTCTAATTGAGGGAAAAGTTTGCGACCTCGATGTTGGATT
AAAATTTCTTTATGCTGCAGCAGGTATAATAGTAGGAC----------------------
----------------------
>C_AisF1285_Iceland
--------------------------------------------------GGGCCTGCCC
GGTGATCGACGGGTTAAACGGCTGCAGTGAATAACTGTACTAAGGTAGCGTAATCAGTTG
TCCTTTAATTGGGGAAAGGAATGAATGGTTTGACGAAAGGGTAACTGTTTCAGAGGTAGA
TAAAGAAGTTTTCTTTCAGGTGAAAAGACCTGAATTTTTGTAAAAGACGAGAAGACCCCG
TCGAACTTAATTATAATTTTATATTAGGCAATTATATTGCAGGTTATTCTATAGATAAAA
AGTTTAATGTAAAAATTTAGGGCTTGTGTTGAATACTAATATTTAATTTGCCAATGGTAA
AAGATTTGATATAAAATCTAAAGTTTTATGTTAAATTTTATATTGAAAGTTAATGTGTAA
TAACTGCTTAGTATAA-GGTTTGAAATTTTATTGGGGCAATAGGAAGCAATGAAGATCGC
TTTTTTATAATATAAGGATCCATTATGATTGAAGAAAGCAAAAGTTACCGCGGGGATAAC
AGCGTTATTTTTTCTGAGAGTTCTAATTGAGGGAAAAGTTTGCGACCTCGATGTTGGATT
AAAATTTCTTTATGCTGCAGCAGGTATAATAGTAGGAC----------------------
----------------------
>C_AisF1288_Iceland
--------------------------------------------------GGGCCTGCCC
GGTGATCGACGGGTTAAACGGCTGCAGTGAATAACTGTACTAAGGTAGCGTAATCAGTTG
TCCTTTAATTGGGGAAAGGAATGAATGGTTTGACGAAAGGGTAGCTGTTTCAGAGGTAGA
TAAAGAAGTTTTCTTTCAGGTGAAAAGACCTGAATTTTTGTAAAAGACGAGAAGACCCCG
TCGAACTTAATTATAATTTTATATTAGGCAATTATATTGCAGGTTATTCTATAGATAAAA
AGTTTAATGTAAAAATTTAGGGCTTGTGTTGAATACTAATATTTAATTTGCCAATGGTAA
AAGATTTGATATAAAATCTAAAGTTTTATGTTAAATTTTATATTGAAAGTTAATGTGTAA
TAACTGCTTAGTATAA-GGTTTGAAATTTTATTGGGGCAATAGGAAGCAATGAAGATCGC
TTTTTTATAATATAAGGATCCATTATGATTGAAGAAAGCAAAAGTTACCGCGGGGATAAC
AGCGTTATTTTTTCTGAGAGTTCTAATTGAGGGAAAAGTTTGCGACCTCGATGTTGGATT
AAAATTTCTTTATGCTGCAGCAGGTATAATAGTAGGAC----------------------
----------------------
>C_AisF1327_Iceland
--------------------------------------------------GGGCCTGCCC
GGTGATCGACGGGTTAAACGGCTGCAGTGAATAACTGTACTAAGGTAGCGTAATCAGTTG
TCCTTTAATTGGGGAAAGGAATGAATGGTTTGACGAAAGGGTAGCTGTTTCAGAGGTAGA
TAAAGAAGTTTTCTTTCAGGTGAAAAGACCTGAATTTTTGTAAAAGACGAGAAGACCCCG
TCGAACTTAATTATAATTTTATATTAGGCAATTATATTGCAGGTTATTCTATAGATAAAA
AGTTTAATGTAAAAATTTAGGGCTTGTGTTGAATACTAATATTTAATTTGCCAATGGTAA
AAGATTTGATATAAAATCTAAAATTTTATGTTAAATTTTATATTGAAAGTTAATGTGTAA
TAACTGCTTAGTATAA-GGTTTGAAATTTTATTGGGGCAATAGGAAGCAATGAAGATCGC
TTTTTTATAATATAAGGATCCATTATGATTGAAGAAAGCAAAAGTTACCGCGGGGATAAC
AGCGTTATTTTTTCTGAGAGTTCTAATTGAGGGAAAAGTTTGCGACCTCGATGTTGGATT
AAAATTTCTTTATGCTGCAGCAGGTATAATAGTAGGAC----------------------
----------------------
>C_AisF1448_Iceland
--------------------------------------------------GGGCCTGCCC
GGTGATCGACGGGTTAAACGGCTGCAGTGAATAACTGTACTAAGGTAGCGTAATCAGTTG
TCCTTTAATTGGGGAAAGGAATGAATGGTTTGACGAAAGGGTAGCTGTTTCAGAGGTAGA
TAAAGAAGTTTTCTTTCAGGTGAAAAGACCTGAATTTTTGTAAAAGACGAGAAGACCCCG
TCGAACTTAATTATAATTTTATATTAGGCAATTATATTGCAGGTTATTCTATAGATAAAA
AGTTTAATGTAAAAATTTAGGGCTTGTGTTGAATACTAATATTTAATTTGCCAATGGTAA
AAGATTTGATATAAAATCTAAAGTTTTATGTTAAATTTTATATTTAAAGTTAATGTGTAA
TAACTGCTTAGTATAA-GGTTTGAAATTTTATTGGGGCAATAGGAAGCAATGAAGATCGC
TTTTTTATAATATAAGGATCCATTATGATTGAAGAAAGCAAAAGTTACCGCGGGGATAAC
AGCGTTATTTTTTCTGAGAGTTCTAATTGAGGGAAAAGTTTGCGACCTCGATGTTGGATT
AAAATTTCTTTATGCTGCAGCAGGTATAATAGTAGGAC----------------------
----------------------
>C_AisF1498_Iceland
--------------------------------------------------GGGCCTGCCC
GGTGATCGACGGGTTAAACGGCTGCAGTGAATAACTGTACTAAGGTAGCGTAATCAGTTG
TCCTTTAATTGGGGAAAGGAATGAATGGTTTGACGAAAGGGTAGCTGTTTCAGAGGTAGA
TAAAGAAGTTTTCTTTCAGGTGAAAAGACCTGAATTTTTGTAAAAGACGAGAAGACCCCG
TCGAACTTAATTATAATTTTATATTAGGCAATTATATTGCAGGTTATTCTATAGATAAAA
AGTTTAATGTAAAAATTTAGGGCTTGTGTTGAATACTAATATTTAATTTGCCAATGGTAA
AAGATTTGATATAAAATCTAAAGTTTTATGTTAAATTTTATATTGAAAGTTAATGTGTAA
TAACTGCTTAGTATAA-GGTTTGAAATTTTATTGGGGCAATAGGAAGCAATGAAGATCGC
TTTTTTATAATATAAGGATCCATTATGATTGAAGAAAGCAAAAGTTACCGCGGGGATAAC
AGCGTTATTTTTTCTGAGAGTTCTAATTGAGGGAAAAGTTTGCGACCTCGATGTTGGATT
AAAATTTCTTTATGCTGCAGCAGGTATAATAGTAGGAC----------------------
----------------------
>C_AisF1515_Iceland
--------------------------------------------------GGGCCTGCCC
GGTGATCGACGGGTTAAACGGCTGCAGCGAATAACTGTACTAAGGTAGCGTAATCAGTTG
TCCTTTAATTGGGGAAAGGAATGAATGGTTTGACGAAAGGGTAGCTGTTTCAGAGGTAGA
TAAAGAAGTTTTCTTTCAGGTGAAAAGACCTGAATTTTTGTAAAAGACGAGAAGACCCCG
TCGAACTTAATTATAATTTTATATTAGGCAATTATATTGCAGGTTATTCTATAGATAAAA
AGTTTAATGTAAAAATTTAGGGCTTGTGTTGAATACTAATATTTAATTTGCCAATGGTAA
AAGATTTGATATAAAATCTAAAGTTTTATGTTAAATTTTATATTGAAAGTTAATGTGTAA
TAACTGCTTAGTATAA-GGTTTGAAATTTTATTGGGGCAATAGGAAGCAATGAAGATCGC
TTTTTTATAATATAAGGATCCATTATGATTGAAGAAAGCAAAAGTTACCGCGGGGATAAC
AGCGTTATTTTTTCTGAGAGTTCTAATTGAGGGAAAAGTTTGCGACCTCGATGTTGGATT
AAAATTTCTTTATGCTGCAGCAGGTATAATAGTAGGAC----------------------
----------------------
>C_AisF222_Iceland
--------------------------------------------------GGGCCTGCCC
GGTGATCGACGGGTTAAACGGCTGCAGTGAATAACTGTACTAAGGTAGCGTAATCAGTTG
TCCTTTAATTGGGGAAAGGAATGAATGGTTTGACGAAAGGGTAGCTGTTTCAGAGGTAGA
TAAAGAAGTTTTCTTTCAGGTGAAAAGACCTGAATTTTTGTAAAAGACGAGAAGACCCCG
TCGAACTTAATTATAATTTTATATTAGGCAATTATATTGCAGGTTATTCTATAGATAAAA
AGTTTAATGTAAAAATTTAGGGCTTGTGTTGAATACTAATATTTAATTTGCCAATGGTAA
AAGATTTGATATAAAATCTAAAGTTTTATGTTAAATTTTATATTGAAAGTTAATGTGTAA
TAACTGCTTAGTATAA-GGTTTGAAATTTTATTGGGGCAATAGGAAGCAATGAAGATCGC
TTTTTTATAATATAAGGATCCATTATGATTGAAGAAAGCAAAAGTTACCGCGGGGATAAC
AGCGTTATTTTTTCTGAGAGTTCTAATTGAGGGAAAAGTTTGCGACCTCGATGTTGGATT
AAAATTTCTTTATGCTGCAGCAGGTATAATAGTAGGAC----------------------
----------------------
>C_AisF851_US
--------------------------------------------------GGGCCTGCCC
GGTGATCGACGGGTTAAACGGCTGCAGTGAATAACTGTACTAAGGTAGCGTAATCAGTTG
TCCTTTAATTGGGGAAAGGAATGAATGGTTTGACGAAAGGGTAGCTGTTTCAGAGGTAGA
TAAAGAAGTTTTCTTTCAGGTGAAAAGACCTGAATTTTTGTAAAAGACGAGAAGACCCCG
TCGAACTTAATTATAATTTTATATTAGGCAATTATATTGCAGGTTATTCTATAGATAAAA
AGTTTAATGTAAAAATTTAGGGCTTGTGTTGAATACTAATATTTAATTTGCCAATGGTAA
AAGATTTGATATAAAATCTAAAGTTTTATGTTAAATTTTATATTGAAAGTTAATGTGTAA
TAACTGCTTAGTATAA-GGTTTGAAATTTTATTGGGGCAATAGGAAGCAATGAAGATCGC
TTTTTTATAATATAAGGATCCATTATGATTGAAGAAAGCAAAAGTTACCGCGGGGATAAC
AGCGTTATTTTTTCTGAGAGTTCTAATTGAGGGAAAAGTTTGCGACCTCGATGTTGGATT
AAAATTTCTTTATGCTGCAGCAGGTATAATAGTAGGAC----------------------
----------------------
>C_AisF106_Norway
--------------------------------------------------GGGCCTGCCC
GGTGATCGACGGGTTAAACGGCTGCAGTGAATAACTGTACTAAGGTAGCGTAATCAGTTG
TCCTTTAATTGGGGAAAGGAATGAATGGTTTGACGAAAGGGTAACTGTTTCAGAGGTAGA
TAAAGAAGTTTTCTTTCAGGTGAAAAGACCTGAATTTTTGTAAAAGACGAGAAGACCCCG
TCGAACTTAATTATAATTTTATATTAGGCAATTATATTGCAGGTTATTCTATAGATAAAA
AGTTTAATGTAAAAATTTAGGGCTTGTGTTGAATACTAATATTTAATTTGCCAATGGTAA
AAGATTTGATATAAAATCTAAAGTTTTATGTTAAATTTTATATTGAAAGTTAATGTGTAA
TAACTGCTTAGTATAA-GGTTTGAAATTTTATTGGGGCAATAGGAAGCAATGAAGATCGC
TTTTTTATAATATAAGGATCCATTATGATTGAAGAAAGCAAAAGTTACCGCGGGGATAAC
AGCGTTATTTTTTCTGAGAGTTCTAATTGAGGGAAAAGTTTGCGACCTCGATGTTGGATT
AAAATTTCTTTATGCTGCAGCAGGTGTAATAGTAGGAC----------------------
----------------------
>C_AisF858_US
--------------------------------------------------GGGCCTGCCC
GGTGATCGACGGGTTAAACGGCTGCAGTGAATAACTGTACTAAGGTAGCGTAATCAGTTG
TCCTTTAATTGGGGAAAGGAATGAATGGTTTGACGAAAGGGTAGCTGTTTCAGAGGTAGA
TAAAGAAGTTTTCTTTCAGGTGAAAAGACCTGAATTTTTGTAAAAGACGAGAAGACCCCG
TCGAACTTAATTATAATTTTATATTAGGCAATTATATTGCAGGTTATTCTATAGATAAAA
AGTTTAATGTAAAAATTTAGGGCTTGTGTTGAATACTAATATTTAATTTGCCAATGGTAA
AAGATTTGATATAAAATCTAAAGTTTTATGTTAAATTTTATATTTAAAGTTAATGTGTAA
TAACTGCTTAGTATAA-GGTTTGAAATTTTATTGGGGCAATAGGAAGCAATGAAGATCGC
TTTTTTATAATATAAGGATCCATTATGATTGAAGAAAGCAAAAGTTACCGCGGGGATAAC
AGCGTTATTTTTTCTGAGAGTTCTAATTGAGGGAAAAGTTTGCGACCTCGATGTTGGATT
AAAATTTCTTTATGCTGCAGCAGGTATAATAGTAGGAC----------------------
----------------------
>-
>C_AisF101_Norway
--------------------------------------------------GGGCCTGCCC
TGTGACCGACGGGTTTAACGGCTGCAGTGAATAGCTGTGCTAAGGTAGCGTAATCAGTTG
TCCTTTAATTGGGGAAAGGAATGAATGGTTTGACGAAAGGGTAGCTGTTTCAGAGGTAGA
TAAGGAAGTTTTCTTTCAGGTGAAAAGACCTGAGTTTTTGTAAAAGACGAGAAGACCCCG
TCGAACTTAATTATAATTTTATATTAGG--------------------------------
------------------------------------------------------------
-----------------------------------TTCTATATTATAAGTTGATGTGTAA
TAGACTCCTAATATAAAAATTTGAAATTTTATTGGGGCAATAGAAAGCAATGAGAATCGC
TTTTTTATAATATAAAGATCCATTATGATTGAAAAAAGCAAAAGTTACCGCGGGGATAAC
AGCGTTATTTTTTTTGAGAGTTCTGATTGAGGGAAAAGTTTGCGACCTCGATGTTGGATT
AAAATTTCTTTATGCTGCAGCAGGTATAATAGTAGGAC----------------------
----------------------
>C_AisF105_Norway
--------------------------------------------------GGGCCTGCCC
TGTGACCGACGGGTTTAACGGCTGCAGTGAATAGCTGTGCTAAGGTAGCGTAATCAGTTG
TCCTTTAATTGGGGAAAGGAATGAATGGTTTGACGAAAGGGTAGCTGTTTCAGAGGTAGA
TAAGGAAGTTTTCTTTTAGGTGAAAAGACCTGAGTTTTTGTAAAAGACGAGAAGACCCCG
TCGAACTTAATTATAATTTTATATTAGG--------------------------------
------------------------------------------------------------
-----------------------------------TTCTATATTATAAGTTGATGTATAA
TAGACTCCTAATATAAAAATTTGAAATTTTATTGGGGCAATAGAAAGTAATGAGAATCGC
TTTTTTATAATATAAAGATCCATTATGATTGAAAAAAGCAAAAGTTACCGCGGGGATAAC
AGCGTTATTTTTTTTGAGAGTTCTGATTGAGGGAAAAGTTTGCGACCTCGATGTTGGATT
AAAATTTCTTTATGCTGCAGCAGGTATAATAGTAGGAC----------------------
----------------------
>C_AisF113_Norway
--------------------------------------------------GGGCCTGCCC
TGTGACCGACGGGTTTAACGGCTGCAGTGAATAGCTGTGCTAAGGTAGCGTAATCAGTTG
TCCTTTAATTGGGGAAAGGAATGAATGGTTTGACGAAAGGGTAGCTGTTTCAGAGGTAGA
TAAGGAAGTTTTCTTTCAGGTGAAAAGACCTGAGTTTTTGTAAAAGACGAGAAGACCCCG
TCGAACTTAATTATAATTTTATATTAGG--------------------------------
------------------------------------------------------------
-----------------------------------TTTTATATTATAAGTTGATGTGTAA
TAGACTCCTAGTATAAAAATTTGAAATTTTATTGGGGCAATAGAAAGCAATGAGAATCGC
TTTTTTATAATACAAAGATCCATTATGATTGAAAAAAGCAAAAGTTACCGCGGGGATAAC
AGCGTTATTTTTTCTGAGAGTTCTGATTGAGGGAAAAGTTTGCGACCTCGATGTTGGATT
AAAATTTCTTTATGCTGCAGCAGGTATAATAGTAGGAC----------------------
----------------------
>C_AisF1289_Iceland
--------------------------------------------------GGGCCTGCCC
TGTGACCGACGGGTTTAACGGCTGCAGTGAATAGCTGTGCTAAGGTAGCGTAATCAGTTG
TCCTTTAATTGGGGAAAGGAATGAATGGTTTGACGAAAGGGTAGCTGTTTCAGAGGTAGA
TAAGGAAGTTTTCTTTCAGGTGAAAAGACCTGAGTTTTTGTAAAAGACGAGAAGACCCCG
TCGAACTTAATTATAATTTTATATTAGG--------------------------------
------------------------------------------------------------
-----------------------------------TTCTATGTTATAAGTTGATGTGTAA
TAGACTCCTAGTATAAAAATTTGAAATTTTATTGGGGCAATAGAAAGCAATGAGAATCGC
TTTTTTATAATATAAAGATCCATTATGATTGAAAAAAGCAAAAGTTACCGCGGGGATAAC
AGCGTTATTTTTTCTGAGAGTTCTGATTGAGGGAAAAGTTTGCGACCTCGATGTTGGATT
AAAATTTCTTTATGCTGCAGCAGGTATAATAGTAGGAC----------------------
----------------------
>C_AisF1299_BalticSea
--------------------------------------------------GGGCCTGCCC
TGTGACCGACGGGTTTAACGGCTGCAGTGAATAGCTGTGCTAAGGTAGCGTAATCAGTTG
TCCTTTAATTGGGGAAAGGAATGAATGGTTTGACGAAAGGGTAGCTGTTTCAGAGGTAGA
TAAGGAAGTTTTCTTTCAGGTGAAAAGACCTGAGTTTTTGTAAAAGACGAGAAGACCCCG
TCGAACTTAATTATAATTTTATATTAGG--------------------------------
------------------------------------------------------------
-----------------------------------TTCTATATTATAAGTTGATGTGTAA
TAGACTCCTAATATAAAAATTTGAAATTTTATTGGGGCAATAGAAAGCAATGAGAATCGC
TTTTTTATAATATAAAGATCCATTATGATTGAAAAAAGCAAAAGTTACCGCGGGGATAAC
AGCGTTATTTTTTCTGAGAGTTCTGATTGAGGGAAAAGTTTGCGACCTCGATGTTGGATT
AAAATTTCTTTATGCTGCAGCAGGTATAATAGTAGGAC----------------------
----------------------
>C_AisF1301_BalticSea
--------------------------------------------------GGGCCTGCCC
TGTGACCGACGGGTTTAACGGCTGCAGTGAATAGCTGTGCTAAGGTAGCGTAATCAGTTG
TCCTTTAATTGGGGAAAGGAATGAATGGTTTGACGAAAGGGTAGCTGTTTCAGAGGTAGA
TAAGGAAGTTTTCTTTCAGGTGAAAAGACCTGAGTTTTTGTAAAAGACGAGAAGACCCCG
TCGAACTTAATTATAATTTTATATTAGG--------------------------------
------------------------------------------------------------
-----------------------------------TTCTATGTTATAAGTTGATGTGTAA
TAGACTCCTAATATAAAAATTTGAAATTTTATTGGGGCAATAGAAAGCAATGAGAATCGC
TTTTTTATAATATAAAGATCCATTATGATTGAAAAAAGCAAAAGTTACCGCGGGGATAAC
AGCGTTATTTTTTTTGAGAGTTCTGATTGAGGGAAAAGTTTGCGACCTCGATGTTGGATT
AAAATTTCTTTATGCTGCAGCAGGTATAATAGTAGGAC----------------------
----------------------
>C_AisF1320_Iceland
--------------------------------------------------GGGCCTGCCC
TGTGACCGACGGGTTTAACGGCTGCAGTGAATAGCTGTGCTAAGGTAGCGTAATCAGTTG
TCCTTTAATTGGGGAAAGGAATGAATGGTTTGACGAAAGGGTAGCTGTTTCAGAGGTAGA
TAAGGAAGTTTTCTTTCAGGTGAAAAGACCTGAGTTTTTGTAAAAGACGAGAAGACCCCG
TCGAACTTAATTATAATTTTATATTAGG--------------------------------
------------------------------------------------------------
-----------------------------------TTCTATATTATAAGTTGATGTGTAA
TAGACTCCTAGTATAAAAATTTGAAATTTTATTGGGGCAATAGAAAGCAATGAGAATCGC
TTTTTTATAATATAAAGATCCATTATGATTGAAAAAAGCAAAAGTTACCGCGGGGATAAC
AGCGTTATTTTTTCTGAGAGTTCTGATTGAGGGAAAAGTTTGCGACCTCGATGTTGGATT
AAAATTTCTTTATGCTGCAGCAGGTATAATAGTAGGAC----------------------
----------------------
>C_AisF151_Helgoland
--------------------------------------------------GGGCCTGCCC
TGTGACCGACGGGTTTAACGGCTGCAGTGAATAGCTGTGCTAAGGTAGCGTAATCAGTTG
TCCTTTAATTGGGGAAAGGAATGAATGGTTTGACGAAAGGGTAGCTGTTTCAGAGGTAGA
TAAGGAAGTTTTCTTTCAGGTGAAAAGACCTGAGTTTTTGTAAAAGACGAGAAGACCCCG
TCGAACTTAATTATAATTTTATATTAGG--------------------------------
------------------------------------------------------------
-----------------------------------TTCTATATTATAAGTTGATGTGTAA
TAGACTCCTAGTATAAAAATTTGAAATTTTATTGGGGCAATAGAAAGCAATGAGAATCGC
TTTTTTATAATATAAAGATCCATTATGATTGAAAAAAGCAAAAGTTACCGCGGGGATAAC
AGCGTTATTTTTTCTGAGAGTTCTGATTGAGGGAAAAGTTTGCGACCTCGATGTTGGATT
AAAATTTCTTTATGCTGCAGCAGGTATAATAGTAGGAC----------------------
----------------------
>C_AisF164_Helgoland
--------------------------------------------------GGGCCTGCCC
TGTGACCGACGGGTTTAACGGCTGCAGTGAATAGCTGTGCTAAGGTAGCGTAATCAGTTG
TCCTTTAATTGGGGAAAGGAATGAATGGTTTGACGAAAGGGTAGCTGTTTCAGAGGTAGA
TAAGGAAGTTTTCTTTCAGGTGAAAAGACCTGAGTTTTTGTAAAAGACGAGAAGACCCCG
TCGAACTTAATTATAATTTTATATTAGG--------------------------------
------------------------------------------------------------
-----------------------------------TTCTATATTATAAGTTGATGTGTAA
TAGACTCCTAGTATAAAAATTTGAAATTTTATTGGGGCAATAGAAAGCAATGAGAATCGC
TTTTTTATAATATAAAGATCCATTATGATTGAAAAAAGCAAAAGTTACCGCGGGGATAAC
AGCGTTATTTTTTCTGAGAGTTCTGATTGAGGGAAAAGTTTGCGACCTCGATGTTGGATT
AAAATTTCTTTATGCTGCAGCAGGTATAATAGTAGGAC----------------------
----------------------
>C_AisF174_BalticSea
--------------------------------------------------GGGCCTGCCC
TGTGACCGACGGGTTTAACGGCTGCAGTGAATAGCTGTGCTAAGGTAGCGTAATCAGTTG
TCCTTTAATTGGGGAAAGGAATGAATGGTTTGACGAAAGGGTAGCTGTTTCAGAGGTAGA
TAAGGAAGTTTTCTTTCAGGTGAAAAGACCTGAGTTTTTGTAAAAGACGAGAAGACCCCG
TCGAACTTAATTATAATTTTATATTAGG--------------------------------
------------------------------------------------------------
-----------------------------------TTCTATATTATAAGTTGATGTGTAA
TAGACTCCTAGTATAAAAATTTGAAATTTTATTGGGGCAATAGAAAGCAATGAGAATCGC
TTTTTTATAATATAAAGATCCATTATGATTGAAAAAAGCAAAAGTTACCGCGGGGATAAC
AGCGTTATTTTTTCTGAGAGTTCTGATTGAGGGAAAAGTTTGCGACCTCGATGTTGGATT
AAAATTTCTTTATGCTGCAGCAGGTATAATAGTAGGAC----------------------
----------------------
>C_AisF183_BalticSea
--------------------------------------------------GGGCCTGCCC
TGTGACCGACGGGTTTAACGGCTGCAGTGAATAGCTGTGCTAAGGTAGCGTAATCAGTTG
TCCTTTAATTGGGGAAAGGAATGAATGGTTTGACGAAAGGGTAGCTGTTTCAGAGGTAGA
TAAGGAAGTTTTCTTTCAGGTGAAAAGACCTGAGTTTTTGTAAAAGACGAGAAGACCCCG
TCGAACTTAATTATAATTTTATATTAGG--------------------------------
------------------------------------------------------------
-----------------------------------TTCTATATTATAAGTTGATGTGTAA
TAGACTCCTAGTATAAAAATTTGAAATTTTATTGGGGCAATAGAAAGCAATGAGAATCGC
TTTTTTATAATATAAAGATCCATTATGATTGAAAAAAGCAAAAGTTACCGCGGGGATAAC
AGCGTTATTTTTTCTGAGAGTTCTGATTGAGGGAAAAGTTTGCGACCTCGATGTTGGATT
AAAATTTCTTTATGCTGCAGCAGGTATAATAGTAGGAC----------------------
----------------------
>C_AisF190_BalticSea
--------------------------------------------------GGGCCTGCCC
TGTGACCGACGGGTTTAACGGCTGCAGTGAATAGCTGTGCTAAGGTAGCGTAATCAGTTG
TCCTTTAATTGGGGAAAGGAATGAATGGTTTGACGAAAGGGTAGCTGTTTCAGAGGTAGA
TAAGGAAGTTTTCTTTCAGGTGAAAAGACCTGAGTTTTTGTAAAAGACGAGAAGACCCCG
TCGAACTTAATTATAATTTTATATTAGG--------------------------------
------------------------------------------------------------
-----------------------------------TTCTATATTATAAGTTGATGTGTAA
TAGACTCCTAGTATAAAAATTTGAAATTTTATTGGGGCAATAGAAAGCAATGAGAATCGC
TTTTTTATAATATAAAGATCCATTATGATTGAAAAAAGCAAAAGTTACCGCGGGGATAAC
AGCGTTATTTTTTCTGAGAGTTCTGATTGAGGGAAAAGTTTGCGACCTCGATGTTGGATT
AAAATTTCTTTATGCTGCAGCAGGTATAATAGTAGGAC----------------------
----------------------
>C_AisF212_Iceland
--------------------------------------------------GGGCCTGCCC
TGTGACCGACGGGTTTAACGGCTGCAGTGAATAGCTGTGCTAAGGTAGCGTAATCAGTTG
TCCTTTAATTGGGGAAAGGAATGAATGGTTTGACGAAAGGGTAGCTGTTTCAGAGGTAGA
TAAGGAAGTTTTCTTTCAGGTGAAAAGACCTGAGTTTTTGTAAAAGACGAGAAGACCCCG
TCGAACTTAATTATAATTTTATATTAGG--------------------------------
------------------------------------------------------------
-----------------------------------TTCTATATTATAAGTTGATGTGTAA
TAGACTCCTAGTATAAAAATTTGAAATTTTATTGGGGCAATAGAAAGCAATGAGAATCGC
TTTTTTATAATATAAAGATCCATTATGATTGAAAAAAGCAAAAGTTACCGCGGGGATAAC
AGCGTTATTTTTTCTGAGAGTTCTGATTGAGGGAAAAGTTTGCGACCTCGATGTTGGATT
AAAATTTCTTTATGCTGCAGCAGGTATAATAGTAGGAC----------------------
----------------------
>C_AisF233_WhiteSea
--------------------------------------------------GGGCCTGCCC
TGTGACCGACGGGTTTAACGGCTGCAGTGAATAGCTGTGCTAAGGTAGCGTAATCAGTTG
TCCTTTAATTGGGGAAAGGAATGAATGGTTTGACGAAAGGGTAGCTGTTTCAGAGGTAGA
TAAGGAAGTTTTCTTTCAGGTGAAAAGACCTGAGTTTTTGTAAAAGACGAGAAGACCCCG
TCGAACTTAATTATAATTTTATATTAGG--------------------------------
------------------------------------------------------------
-----------------------------------TTCTATATTATAAGTTGATGTGTAA
TAGACTCCTAATATAAAAATTTGAAATTTTATTGGGGCAATAGAAAGCAATGAGAATCGC
TTTTTTATAATATAAAGATCCATTATGATTGAAAAAAGCAAAAGTTACCGCGGGGATAAC
AGCGTTATTTTTTTTGAGAGTTCTGATTGAGGGAAAAGTTTGCGACCTCGATGTTGGATT
AAAATTTCTTTATGCTGCAGCAGGTATAATAGTAGGAC----------------------
----------------------
>C_AisF235_WhiteSea
--------------------------------------------------GGGCCTGCCC
TGTGACCGACGGGTTTAACGGCTGCAGTGAATAGCTGTGCTAAGGTAGCGTAATCAGTTG
TCCTTTAATTGGGGAAAGGAATGAATGGTTTGACGAAAGGGTAGCTGTTTCAGAGGTAGA
TAAGGAAGTTTTCTTTCAGGTGAAAAGACCTGAGTTTTTGTAAAAGACGAGAAGACCCCG
TCGAACTTAATTATAATTTTATATTAGG--------------------------------
------------------------------------------------------------
-----------------------------------TTCTATATTATAAGTTGATGTGTAA
TAGACTCTTAATATAAAAATTTGAAATTTTATTGGGGCAATAGAAAGCAATGAGAATCGC
TTTTTTATAATATAAAGATCCATTATGATTGAAAAAAGCAAAAGTTACCGCGGGGATAAC
AGCGTTATTTTTTTTGAGAGTTCTGATTGAGGGAAAAGTTTGCGACCTCGATGTTGGATT
AAAATTTCTTTATGCTGCAGCAGGTATAATAGTAGGAC----------------------
----------------------
>C_AisF243_WhiteSea
--------------------------------------------------GGGCCTGCCC
TGTGACCGACGGGTTTAACGGCTGCAGTGAATAGCTGTGCTAAGGTAGCGTAATCAGTTG
TCCTTTAATTGGGGAAAGGAATGAATGGTTTGACGAAAGGGTAGCTGTTTCAGAGGTAGA
TAAGGAAGTTTTCTTTCAGGTGAAAAGACCTGAGTTTTTGTAAAAGACGAGAAGACCCCG
TCGAACTTAATTATAATTTTATATTAGG--------------------------------
------------------------------------------------------------
-----------------------------------TTCTATATTATAAGTTGATGTGTAA
TAGACTCCTAATATAAAAATTTGAAATTTTATTGGGGCAATAGAAAGCAATGAGAATCGC
TTTTTTATAATATAAAGATCCATTATGATTGAAAAAAGCAAAAGTTACCGCGGGGATAAC
AGCGTTATTTTTTCTGAGAGTTCTGATTGAGGGAAAAGTTTGCGACCTCGATGTTGGATT
AAAATTTCTTTATGCTGCAGCAGGTATAATAGTAGGAC----------------------
----------------------
>C_AisF245_WhiteSea
--------------------------------------------------GGGCCTGCCC
TGTGACCGACGGGTTTAACGGCTGCAGTGAATAGCTGTGCTAAGGTAGCGTAATCAGTTG
TCCTTTAATTGGGGAAAGGAATGAATGGTTTGACGAAAGGGTAGCTGTTTCAGAGGTAGA
TAAGGAAGTTTTCTTTCAGGTGAAAAGACCTGAGTTTTTGTAAAAGACGAGAAGACCCCG
TCGAACTTAATTATAATTTTATATTAGG--------------------------------
------------------------------------------------------------
-----------------------------------TTCTATATTATAAGTTGATGTGTAA
TAGACTCCTAATATAAAAATTTGAAATTTTATTGGGGCAATAGAAAGCAATGAGAATCGC
TTTTTTATAATATAAAGATCCATTATGATTGAAAAAAGCAAAAGTTACCGCGGGGATAAC
AGCGTTATTTTTTCTGAGAGTTCTGATTGAGGGAAAAGTTTGCGACCTCGATGTTGGATT
AAAATTTCTTTATGCTGCAGCAGGTATAATAGTAGGAC----------------------
----------------------
