# Supplementary material for: Presence of male mitochondria in somatic tissues and their functional importance at the whole animal level in the marine bivalve Arctica islandica
Source: Commun Biol. 2021 Sep 20;4:1104. doi: 10.1038/s42003-021-02593-1 (PMC8452683; doi:10.1038/s42003-021-02593-1)
Supplement: Supplementary file 9 — Supplementary Data 6 [file 42003_2021_2593_MOESM9_ESM.txt]

>seq_cytb_F
TAATAATTGCTTTCACTGG-----------------------------------------
------------------------------------------------------------
------------------------------------------------------------
------------------------------------------------------------
------------------------------------------------------------
--------------------------------------
>C_seq_cytb_R
------------------------------------------------------------
------------------------------------------------------------
------------------------------------------------------------
------------------------------------------------------------
------------------------------------------------------------
---------------TAGTTGGAATTTTTATTATAATAG
>C_multiplex_cytb_div_R
------------------------------------------------------------
------------------------------------------------------------
------------------------------------------------------------
--------------CTAGTAATTTTGGTTGGTG---------------------------
------------------------------------------------------------
--------------------------------------
>C_qPCR_cytb_div_R 
------------------------------------------------------------
------------------------------------------------------------
------------------------------------------------------------
--------------CTAGTAATTTTGGTTGGTG---------------------------
------------------------------------------------------------
--------------------------------------
>qPCR_cytb_F 
TAATAATTGCTTTCACTGG-----------------------------------------
------------------------------------------------------------
------------------------------------------------------------
------------------------------------------------------------
------------------------------------------------------------
--------------------------------------
>d_cytb 
TAATAATTGCTTTCACTGGTTATGTTTTGCCTTGAGGGCAAATGTCTTTTTGAGGTGCTA
CTGTAATTACTAATTTGTTTAGCGCTGTACCTTATGTCGGCACAATATTAGTAGAATGAT
TATGAGGGGGTTTTAGTGTGGGAGATGCTACCCTTAAACGTTTTTTTGTTTTCCATTTTT
TAGGCCCTTTTATTCTAGTAATTTTGGTTGGTGTTCATATTATATTTCTTCATGATACGG
GTTCAAGAAATCCCTTAGGAATTGAAAGAGATGCTGAGGCTTTGCCTTTTCATAGATATT
ATTTATTAAAAGACTTAGTTGGAATTTTTATTATAATAG
>AisF96_Norway 
-----------------------------------------ATGTCTTTTTGAGGTGCTA
CTGTAATTACTAATTTGTTTAGCGCTGTACCTTATGTCGGCACAATATTAGTAGAATGAT
TATGAGGGGGTTTTAGTGTGGGAGATGCTACCCTTAAACGTTTTTTTGTTTTCCATTTTT
TAGGCCCTTTTATTCTAGTAATTTTGGTTGGTGTTCATATTATATTTCTTCATGATACGG
GTTCGAGAAATCCCTTAGGAATTGAAAGAGATGCTGAGGCTTTGCCTTTTCATAGATATT
ATTTATTAAAAGAC------------------------
>AisF102_Norway 
-----------------------------------------ATGTCTTTTTGAGGTGCTA
CTGTAATTACTAATTTGTTTAGCGCTGTACCTTATGTCGGTACAATATTAGTAGAATGAT
TATGAGGGGGTTTTAGTGTGGGAGATGCTACCCTTAAACGTTTTTTTGTTTTCCATTTTT
TAGGCCCTTTTATTCTAGTAATTTTGGTTGGTGTTCATATTATATTTCTTCATGATACGG
GTTCGAGAAATCCCTTAGGAATTGAAAGAGATGCTGAGGCTTTGCCTTTTCATAGATATT
ATTTATTAAAAGAC------------------------
>AisF851_US 
-----------------------------------------ATGTCTTTTTGAGGTGCTA
CTGTAATTACTAATTTGTTTAGCGCTGTACCTTATGTCGGCACAATATTAGTAGAATGAT
TATGAGGGGGTTTTAGTGTGGGAGATGCTACCCTTAAACGTTTTTTTGTTTTCCATTTTT
TAGGCCCTTTTATTCTAGTAATTTTGGTTGGTGTTCATATTATATTTCTTCATGATACGG
GTTCAAGAAATCCCTTAGGAATTGAAAGAGATGCTGAGGCTTTGCCTTTTCATAGATATT
ATTTATTAAAAGAC------------------------
>AisF858_US 
-----------------------------------------ATGTCTTTTTGAGGTGCTA
CTGTAATTACTAATTTGTTTAGCGCTGTACCTTATGTCGGCACAATATTAGTAGAATGAT
TATGAGGGGGTTTTAGTGTGGGAGATGCTACCCTTAAACGTTTTTTTGTTTTCCATTTTT
TAGGCCCTTTTATTCTAGTTATTTTGGTTGGTGTTCATATTATATTTCTTCATGATACGG
GTTCGAGAAATCCCTTAGGAATTGAAAGAGATGCTGAGGCTTTGCCTTTTCATAGATATT
ATTTATTAAAAGAC------------------------
>AisF1285_Iceland 
-----------------------------------------ATGTCTTTTTGAGGTGCTA
CTGTAATTACTAATTTGTTTAGCGCTGTACCTTATGTCGGCACAATATTAGTAGAATGAT
TATGAGGGGGTTTTAGTGTGGGAGATGCTACCCTTAAACGTTTTTTTGTTTTCCATTTTT
TAGGCCCTTTTATTCTAGTAATTTTGGTTGGTGTTCATATTATATTTCTTCATGATACGG
GTTCGAGAAATCCCTTAGGAATTGAAAGAGATGCTGAGGCTTTGCCTTTTCATAGATATT
ATTTATTAAAAGAC------------------------
>AisF1288_Iceland 
-----------------------------------------ATGTCTTTTTGAGGTGCTA
CTGTAATTACTAATTTGTTTAGCGCTGTACCTTATGTCGGCACAATATTAGTAGAATGAT
TATGAGGGGGTTTTAGTGTGGGAGATGCTACCCTTAAACGTTTTTTTGTTTTCCATTTTT
TAGGCCCTTTTATTCTAGTAATTTTGGTTGGTGTTCATATTATATTTCTTCATGATACGG
GTTCGAGAAATCCCTTAGGAATTGAAAGAGATGCTGAGGCTTTGCCTTTTCATAGATATT
ATTTATTAAAAGAC------------------------
>AisF1327_Iceland 
-----------------------------------------ATGTCTTTTTGAGGTGCTA
CTGTAATTACTAATTTGTTTAGCGCTGTACCTTATGTCGGCACAATATTAGTAGAATGAT
TATGAGGGGGTTTTAGTGTAGGAGATGCTACCCTTAAACGTTTTTTTGTTTTCCATTTTT
TAGGCCCTTTTATTCTAGTAATTTTGGTTGGTGTTCATATTATATTTCTTCATGATACGG
GTTCGAGAAATCCCTTAGGAATTGAAAGAGATGCTGAGGCTTTGCCTTTTCATAGATATT
ATTTATTAAAAGAC------------------------
>AisF1448_Iceland 
-----------------------------------------ATGTCTTTTTGAGGTGCTA
CTGTAATTACTAATTTGTTTAGCGCTGTACCTTATGTCGGCACAATATTAGTAGAATGAT
TATGAGGGGGTTTTAGTGTGGGAGATGCTACCCTTAAACGTTTTTTTGTTTTCCATTTTT
TAGGCCCTTTTATTCTAGTAATTTTGGTTGGTGTTCATATTATATTTCTTCATGATACGG
GTTCGAGAAATCCCTTAGGAATTGAAAGAGATGCTGAGGCTTTGCCTTTTCATAGATATT
ATTTATTAAAAGAC------------------------
>AisF1498_Iceland 
-----------------------------------------ATGTCTTTTTGAGGTGCTA
CTGTAATTACTAATTTGTTTAGCGCTGTACCTTATGTCGGCACAATATTAGTAGAATGAT
TATGAGGGGGTTTTAGTGTGGGAGATGCTACCCTTAAACGCTTTTTTGTTTTCCATTTTT
TAGGCCCTTTTATTCTAGTAATTTTGGTTGGTGTTCATATTATATTTCTTCATGATACGG
GTTCGAGAAATCCCTTAGGAATTGAAAGAGATGCTGAGGCTTTGCCTTTTCATAGATATT
ATTTATTAAAAGAC------------------------
>AisF1515_Iceland 
-----------------------------------------ATGTCTTTTTGAGGTGCTA
CTGTAATTACTAATTTGTTTAGCGCTGTACCTTATGTCGGCACAATATTAGTAGAATGAT
TATGAGGGGGTTTTAGTGTGGGAGATGCTACCCTTAAACGTTTTTTTGTTTTCCATTTTT
TAGGCCCTTTTATTCTAGTAATTTTGGTTGGTGTTCATATTATATTTCTTCATGATACGG
GTTCGAGAAATCCCTTAGGAATTGAAAGAGATGCTGAGGCTTTGCCTTTTCATAGATATT
ATTTATTAAAAGAC------------------------
>AisF106_Norway 
-----------------------------------------ATGTCTTTTTGAGGTGCTA
CTGTAATTACTAATTTGTTTAGCGCTGTACCTTATGTCGGTACAATATTAGTAGAATGAT
TATGAGGGGGTTTTAGTGTGGGAGATGCTACCCTTAAACGTTTTTTTGTTTTCCATTTTT
TAGGCCCTTTTATTCTAGTAATTTTGGTTGGTGTTCATATTATATTTCTTCATGATACGG
GTTCGAGAAATCCCTTAGGAATTGAAAGAGATGCTGAGGCTTTGCCTTTTCATAGATATT
ATTTATTAAAAGAC------------------------
>AisF222_Iceland 
-----------------------------------------ATGTCCTTTTGAGGTGCTA
CTGTAATTACTAATTTGTTTAGCGCTGTACCTTATGTCGGCACAATATTAGTAGAATGAT
TATGAGGGGGTTTTAGTGTGGGAGATGCTACCCTTAAACGTTTTTTTGTTTTCCATTTTT
TAGGCCCCTTTATTCTAGTAATTTTGGTTGGTGTTCATATTATATTTCTTCATGATACGG
GTTCGAGAAATCCCTTAGGAATTGAAAGAGATGCTGAGGCTTTGCCTTTTCATAGATATT
ATTTATTAAAAGAC------------------------
>AisF1253_Iceland 
-----------------------------------------ATGTCTTTTTGAGGTGCTA
CTGTAATTACTAATTTGTTTAGCGCTGTACCTTATGTCGGCACAATATTAGTAGAATGAT
TATGAGGGGGTTTTAGTGTGGGAGATGCTACCCTTAAACGTTTTTTTGTTTTCCATTTTT
TAGGCCCTTTTATTCTAGTAATTTTGGTTGGTGTTCATATTATATTTCTTCATGATACGG
GTTCGAGAAATCCCTTAGGAATTGAAAGAGATGCTGAGGCTTTGCCTTTTCATAGATATT
ATTTATTAAAAGAC------------------------
>AisF1275_Iceland 
-----------------------------------------ATGTCTTTTTGAGGTGCTA
CTGTAATTACTAATTTGTTTAGCGCTGTACCTTATGTCGGCACAATATTAGTAGAATGAT
TATGAGGGGGTTTTAGTGTGGGAGATGCTACCCTTAAACGTTTTTTTGTTTTCCATTTTT
TAGGCCCTTTTATTCTAGTAATTTTGGTTGGTGTTCATATTATATTTCTTCATGATACGG
GTTCGAGAAATCCCTTAGGAATTGAAAGAGATGCTGAGGCTTTGCCTTTTCATAGATATT
ATTTATTAAAAGAC------------------------
>AisF1276_Iceland 
-----------------------------------------ATGTCTTTTTGAGGTGCTA
CTGTAATTACTAATTTGTTTAGCGCTGTACCTTATGTCGGCACAATATTAGTAGAATGAT
TATGAGGGGGTTTTAGTGTGGGAGATGCTACCCTTAAACGTTTTTTTGTTTTCCATTTTT
TAGGCCCTTTTATTCTAGTAATTTTGGTTGGTGTTCATATTATATTTCTTCATGATACGG
GTTCGAGAAATCCCTTAGGAATTGAAAGAGATGCTGAGGCTTTGCCTTTTCATAGATATT
ATTTATTAAAAGAC------------------------
>201_foot_DNA_male_cytb
TAATAATTGCTTTCACTGGTTATGTTTTGCCTTGAGGGCAAATGTCTTTTTGAGGTGCTA
CTGTAATTACTAATTTGTTTAGCGCTGTACCTTATGTCGGTACAATATTAGTAGAATGAT
TATGAGGGGGTTTTAGTGTGGGAGATGCTACCCTTAAACGTTTTTTTGTTTTCCATTTTT
TAGGCCCTTTTATTCTAGTAATTTTGGTTGGTG
>201_gills_DNA_male_cytb
TAATAATTGCTTTCACTGGTTATGTTTTGCCTTGAGGGCAAATGTCTTTTTGAGGTGCTA
CTGTAATTACTAATTTGTTTAGCGCTGTACCTTATGTCGGTACAATATTAGTAGAATGAT
TATGAGGGGGTTTTAGTGTGGGAGATGCTACCCTTAAACGTTTTTTTGTTTTCCATTTTT
TAGGCCCTTTTATTCTAGTAATTTTGGTTGGTG---------------------------
------------------------------------------------------------
--------------------------------------
>201_mantle_male_cytb
TAATAATTGCTTTCACTGGTTATGTTTTGCCTTGAGGGCAAATGTCTTTTTGAGGTGCTA
CTGTAATTACTAATTTGTTTAGCGCTGTACCTTATGTCGGTACAATATTAGTAGAATGAT
TATGAGGGGGTTTTAGTGTGGGAGATGCTACCCTTAAACGTTTTTTTGTTTTCCATTTTT
TAGGCCCTTTTATTCTAGTAATTTTGGTTGGTG
>215_foot_DNA_male_cytb
-AATAATTGCTTTCACTGGTTATGTTTTGCCTTGAGGGCAAATGTCTTTTTGAGGTGCTA
CTGTAATTACTAATTTGTTTAGTGCTGTACCTTATGTCGGCACAGTATTAGTAGAATGAT
TATGAGGGGGTTTTAGTGTGGGAGATGCTACCCTTAAACGTTTTTTTGTTTTCCATTTTT
TAGGCCCTTTTATTCTAGTAATTTTGGTTGGTG---------------------------
------------------------------------------------------------
--------------------------------------
>215_gills_DNA_male_cytb
-AATAATTGCTTTCACTGGTTATGTTTTGCCTTGAGGGCAAATGTCTTTTTGAGGTGCTA
CTGTAATTACTAATTTGTTTAGTGCTGTACCTTATGTCGGCACAGTATTAGTAGAATGAT
TATGAGGGGGTTTTAGTGTGGGAGATGCTACCCTTAAACGTTTTTTTGTTTTCCATTTTT
TAGGCCCTTTTATTCTAGTAATTTTGGTTGGTG---------------------------
------------------------------------------------------------
--------------------------------------
>246_gills_RNA_male_cytb
-AATAATTGCTTTCACTGGTTATGTTTTGCCTTGAGGGCAAATGTCTTTTTGAGGTGCTA
CTGTAATTACTAATTTGTTTAGCGCTGTACCTTATGTCGGCACAATATTAGTAGAATGAT
TATGAGGGGGTTTTAGTGTGGGAGATGCTACCCTTAAACGTTTTTTTGTTTTCCATTTTT
TAGGCCCTTTTATTCTAGTAATTTTGGTTGGTG
>290_foot_DNA_male_cytb
----------TTTCACTGGTTATGTTTTGCCTTGAGGGCAAATGTCTTTTTGAGGTGCTA
CTGTAATTACTAATTTGTTTAGCGCTGTACCTTATGTCGGTACAATATTAGTAGAATGAT
TATGAGGGGGTTTTAGTGTGGGAGATGCTACCCTTAAACGTTTTTTTGTTTTCCATTTTT
TAGGCCCTTTTATTCTAGTAATTTTGGTTGGTG---------------------------
------------------------------------------------------------
--------------------------------------
>290_gills_RNA_male_cytb
TAATAATTGCTTTCACTGGTTATGTTTTGCCTTGAGGGCAAATGTCTTTTTGAGGTGCTA
CTGTAATTACTAATTTGTTTAGCGCTGTACCTTATGTCGGTACAATATTAGTAGAATGAT
TATGAGGGGGTTTTAGTGTGGGAGATGCTACCCTTAAACGTTTTTTTGTTTTCCATTTTT
TAGGCCCTTTTATTCTAGTAATTTTGGTTGGTG---------------------------
------------------------------------------------------------
--------------------------------------
>290_mantle_DNA_male_cytb
-AATAATTGCTTTCACTGGTTATGTTTTGCCTTGAGGGCAAATGTCTTTTTGAGGTGCTA
CTGTAATTACTAATTTGTTTAGCGCTGTACCTTATGTCGGTACAATATTAGTAGAATGAT
TATGAGGGGGTTTTAGTGTGGGAGATGCTACCCTTAAACGTTTTTTTGTTTTCCATTTTT
TAGGCCCTTTTATTCTAGTAATTTTGGTTGGTG---------------------------
------------------------------------------------------------
--------------------------------------
>323_gills_RNA_male_cytb
-AATAATTGCTTTCACTGGTTATGTTTTGCCTTGAGGGCAAATGTCTTTTTGAGGTGCTA
CTGTAATTACTAATTTGTTTAGCGCTGTACCTTATGTCGGCACAATATTAGTAGAATGAT
TATGAGGGGGTTTTAGTGTGGGAGATGCTACCCTTAAACGTTTTTTTGTTTTCCATTTTT
TAGGCCCTTTTATTCTAGTAATTTTGGTTGGTG---------------------------
------------------------------------------------------------
--------------------------------------
>328_mantle_DNA_male_cytb
TAATAATTGCTTTCACTGGTTATGTTTTGCCTTGAGGGCAAATGTCTTTTTGAGGTGCTA
CTGTAATTACTAATTTGTTTAGCGCTGTACCTTATGTCGGCACAATATTAGTAGAATGAT
TATGAGGGGGTTTTAGTGTGGGAGATGCTACCCTTAAACGCTTTTTTGTTTTCCATTTTT
TAGGCCCTTTTATTCTAGTAATTTTGGTTGGTG---------------------------
------------------------------------------------------------
--------------------------------------
>328_foot_DNA_male_cytb
TAATAATTGCTTTCACTGGTTATGTTTTGCCTTGAGGGCAAATGTCTTTTTGAGGTGCTA
CTGTAATTACTAATTTGTTTAGCGCTGTACCTTATGTCGGCACAATATTAGTAGAATGAT
TATGAGGGGGTTTTAGTGTGGGAGATGCTACCCTTAAACGCTTTTTTGTTTTCCATTTTT
TAGGCCCTTTTATTCTAGTAATTTTGGTTGGTG
>332_foot_DNA_male_cytb
-AATAATTGCTTTCACTGGTTATGTTTTGCCTTGAGGGCAAATGTCTTTTTGAGGTGCTA
CTGTAATTACTAATTTGTTTAGCGCTGTACCTTATGTCGGCACAATATTAGTAGAATGAT
TATGAGGGGGTTTTAGTGTGGGAGATGCTACTCTTAAACGTTTTTTTGTTTTCCATTTTT
TAGGCCCTTTTATTCTAGTAATTTTGGTTGGTG---------------------------
------------------------------------------------------------
--------------------------------------
>332_gills_DNA_male_cytb
TAATAATTGCTTTCACTGGTTATGTTTTGCCTTGAGGGCAAATGTCTTTTTGAGGTGCTA
CTGTAATTACTAATTTGTTTAGCGCTGTACCTTATGTCGGCACAATATTAGTAGAATGAT
TATGAGGGGGTTTTAGTGTGGGAGATGCTACTCTTAAACGTTTTTTTGTTTTCCATTTTT
TAGGCCCTTTTATTCTAGTAATTTTGGTTGGTG---------------------------
------------------------------------------------------------
--------------------------------------
>332_gills_RNA_male_cytb
-AATAATTGCTTTCACTGGTTATGTTTTGCCTTGAGGGCAAATGTCTTTTTGAGGTGCTA
CTGTAATTACTAATTTGTTTAGCGCTGTACCTTATGTCGGCACAATATTAGTAGAATGAT
TATGAGGGGGTTTTAGTGTGGGAGATGCTACTCTTAAACGTTTTTTTGTTTTCCATTTTT
TAGGCCCTTTTATTCTAGTAATTTTGGTTGGTG---------------------------
------------------------------------------------------------
--------------------------------------
>332_mantle_DNA_male_cytb
TAATAATTGCTTTCACTGGTTATGTTTTGCCTTGAGGGCAAATGTCTTTTTGAGGTGCTA
CTGTAATTACTAATTTGTTTAGCGCTGTACCTTATGTCGGCACAATATTAGTAGAATGAT
TATGAGGGGGTTTTAGTGTGGGAGATGCTACTCTTAAACGTTTTTTTGTTTTCCATTTTT
TAGGCCCTTTTATTCTAGTAATTTTGGTTGGTG---------------------------
------------------------------------------------------------
--------------------------------------
>380_foot_DNA_male_cytb
TAATAATTGCTTTCACTGGTTATGTTTTGCCTTGAGGGCAAATGTCTTTTTGAGGTGCTA
CTGTAATTACTAATTTGTTTAGCGCTGTACCTTATGTCGGCACAATATTAGTAGAATGAT
TATGAGGGGGTTTTAGTGTAGGAGATGCTACCCTTAAACGTTTTTTTGTTTTCCATTTTT
TAGGCCCTTTTATTCTAGTAATTTTGGTTGGTG---------------------------
------------------------------------------------------------
--------------------------------------
>380_gills_DNA_male_cytb
TAATAATTGCTTTCACTGGTTATGTTTTGCCTTGAGGGCAAATGTCTTTTTGAGGTGCTA
CTGTAATTACTAATTTGTTTAGCGCTGTACCTTATGTCGGCACAATATTAGTAGAATGAT
TATGAGGGGGTTTTAGTGTAGGAGATGCTACCCTTAAACGTTTTTTTGTTNTCCATTTTT
TAGGCCCTTTTATTCTAGTAATTTTGGTTGGTG---------------------------
------------------------------------------------------------
--------------------------------------
>380_mantle_DNA_male_cytb
TAATAATTGCTTTCACTGGTTATGTTTTGCCTTGAGGGCAAATGTCTTTTTGAGGTGCTA
CTGTAATTACTAATTTGTTTAGCGCTGTACCTTATGTCGGCACAATATTAGTAGAATGAT
TATGAGGGGGTTTTAGTGTAGGAGATGCTACCCTTAAACGTTTTTTTGTTNTCCATTTTT
TAGGCCCTTTTATTCTAGTAATTTTGGTTGGTG---------------------------
------------------------------------------------------------
--------------------------------------
>_
-
>multiplex_cytb_F 
TAATAATTGCTTTCACTGG-----------------------------------------
------------------------------------------------------------
------------------------------------------------------------
------------------------------------------------------------
------------------------------------------------------------
--------------------------------------
>C_multiplex_cytb_com_R
------------------------------------------------------------
------------------------------------------------------------
------------------------------------------------------------
------------------------------------------------------------
-----------------------------------------CTGCCTTTTCATAGATATT
AT------------------------------------
>qPCR_cytb_F 
TAATAATTGCTTTCACTGG-----------------------------------------
------------------------------------------------------------
------------------------------------------------------------
------------------------------------------------------------
------------------------------------------------------------
--------------------------------------
>C_qPCR_cytb_com_R
------------------------------------------------------------
------------------------------------------------------------
------------------------------------------------------------
--------------TTAYTGGTTTTRGTTGGTA---------------------------
------------------------------------------------------------
--------------------------------------
>n_full_201_cytb 
TAATAATTGCTTTCACTGGTTATGTTTTGCCTTGAGGGCAAATATCTTTTTGAGGTGCTA
CTGTAATTACTAATTTGTTTAGTGCTGTGCCTTATGTTGGCACAGTATTGGTAGAGTGAT
TATGAGGGGGGTTTAGTGTGGGAGATGCTACCCTTAAACGTTTCTTTGTTTTTCATTTTT
TAGGTCCTTTTATTTTACTGGTTTTGGTTGGTATTCATATTATATTTCTTCATGATACAG
GTTCGAGAAATCCCTTAGGAATTGAAAGAGATGCTGAGGCCCTGCCTTTTCATAGATATT
ATTTATTAAAAGATCTAGTTGGAATTTTTATTATAATAG
>AisF1320_Iceland 
-----------------------------------------ATATCTTTTTGAGGTGCTA
CTGTAATTACTAATTTGTTTAGTGCTGTGCCTTATGTTGGCACAGTATTGGTAGAGTGAT
TATGAGGGGGGTTTAGTGTGGGAGATGCTACCCTTAAACGTTTCTTTGTTTTTCATTTTT
TAGGTCCTTTTATTTTACTGGTTTTGGTTGGAATTCATATTATATTTCTTCATGATACAG
GTTCGAGAAATCCCTTAGGAATTGAAAGAGATGCTGAGGCCCTGCCTTTTCATAGATATT
ATTTATTAAAAGAT------------------------
>AisF1299_BalticSea 
-----------------------------------------ATATCTTTTTGAGGTGCTA
CTGTAATTACTAACTTGTTTAGTGCTGTGCCTTATGTTGGCACAGTATTGGTAGAGTGAT
TATGAGGGGGGTTTAGTGTGGGAGATGCTACCCTCAAACGTTTCTTTGTTTTTCATTTTT
TAGGTCCTTTTATTTTACTGGTTTTAGTTGGTATTCATATTATATTTCTTCATGATACAG
GTTCGAGAAATCCCTTAGGAATTGAAAGAGATGCTGAGGCCCTGCCTTTTCATAGATATT
ATTTATTAAAAGAT------------------------
>AisF101_Norway 
-----------------------------------------ATATCTTTTTGAGGTGCTA
CTGTAATTACTAACTTGTTTAGTGCTGTGCCTTATGTTGGCACAGTATTGGTAGAGTGAT
TATGAGGGGGGTTTAGTGTGGGAGATGCTACCCTCAAACGTTTCTTTGTTTTTCATTTTT
TAGGTCCTTTTATTTTACTGGTTTTAGTTGGTATTCATATTATATTTCTTCATGATACAG
GTTCGAGAAATCCCTTAGGAATTGAAAGAGATGCTGAGGCCCTGCCTTTTCATAGATATT
ATTTATTAAAAGAT------------------------
>AisF105_Norway 
-----------------------------------------ATATCTTTTTGAGGTGCTA
CTGTAATTACTAACTTGTTTAGTGCTGTGCCTTATGTTGGCACAGTATTGGTAGAGTGAT
TATGAGGGGGGTTTAGTGTGGGAGATGCTACCCTCAAACGTTTCTTTGTTTTTCATTTTT
TAGGTCCTTTTATTTTACTGGTTTTAGTTGGTATTCATATTATATTTCTTCATGATACAG
GTTCGAGAAATCCCTTAGGAATTGAAAGAGATGCTGAGGCCCTGCCTTTTCATAGATATT
ATTTATTAAAAGAT------------------------
>AisF183_BalticSea 
-----------------------------------------ATATCTTTTTGAGGTGCTA
CTGTAATTACTAACTTGTTTAGTGCTGTGCCTTATGTTGGCACAGTATTGGTAGAGTGAT
TATGAGGGGGGTTTAGTGTGGGAGATGCTACCCTTAAACGTTTCTTTGTTTTTCATTTTT
TAGGTCCTTTTATTTTACTGGTTTTAGTTGGTATTCATATTATATTTCTTCATGATACAG
GTTCGAGAAATCCTTTAGGAATTGAAAGAGATGCTGAGGCCCTGCCTTTTCATAGATATT
ATTTATTAAAAGAT------------------------
>AisF1301_BalticSea 
-----------------------------------------ATATCTTTTTGAGGTGCTA
CTGTAATTACTAACTTGTTTAGTGCTGTGCCTTATGTTGGCACAGTATTGGTAGAGTGAT
TATGAGGGGGGTTTAGTGTGGGAGATGCTACCCTTAAACGTTTCTTTGTTTTTCATTTTT
TAGGTCCTTTTATTTTACTGGTTTTAGTTGGTATTCATATTATATTTCTTCATGATACAG
GTTCGAGAAATCCCTTAGGAATTGAAAGAGATGCTGAGGCCCTGCCTTTTCATAGATATT
ATTTATTAAAAGAT------------------------
>AisF245_WhiteSea 
-----------------------------------------ATATCTTTTTGAGGTGCTA
CTGTAATTACTAATTTGTTTAGTGCTGTGCCTTATGTTGGCACAGTATTGGTAGAGTGAT
TATGAGGGGGGTTTAGTGTGGGAGATGCTACCCTTAAACGTTTCTTTGTTTTTCATTTTT
TAGGTCCTTTTATTTTACTGGTTTTAGTTGGTATTCATATTATATTTCTTCATGATACAG
GTTCGAGAAATCCCTTAGGAATTGAAAGAGATGCTGAGGCCCTGCCTTTTCATAGATATT
ATTTATTAAAAGAT------------------------
>AisF243_WhiteSea 
-----------------------------------------ATATCTTTTTGAGGTGCTA
CTGTAATTACTAATTTGTTTAGTGCTGTGCCTTATGTTGGCACAGTATTGGTAGAGTGAT
TATGAGGGGGGTTTAGTGTGGGAGATGCTACCCTTAAACGTTTCTTTGTTTTTCATTTTT
TAGGTCCTTTTATTTTACTGGTTTTAGTTGGTATTCATATTATATTTCTTCATGATACAG
GTTCGAGAAATCCCTTAGGAATTGAAAGAGATGCTGAGGCCCTGCCTTTTCATAGATATT
ATTTATTAAAAGAT------------------------
>AisF113_Norway 
-----------------------------------------ATATCTTTTTGAGGTGCTA
CTGTAATTACTAACTTGTTTAGTGCTGTGCCTTATGTTGGCACAGTATTGGTAGAGTGAT
TATGAGGGGGGTTTAGTGTGGGAGATGCTACCCTTAAACGTTTCTTTGTTTTTCATTTTT
TAGGTCCTTTTATTTTACTGGTTTTAGTTGGTATTCATATTATATTTCTTCATGATACAG
GTTCGAGAAATCCCTTAGGAATTGAAAGAGATGCTGAGGCCCTGCCTTTTCATAGATATT
ATTTATTAAAAGAT------------------------
>AisF235_WhiteSea 
-----------------------------------------ATATCTTTTTGAGGTGCTA
CTGTAATTACTAACTTGTTTAGTGCTGTGCCTTATGTTGGCACAGTATTGGTAGAGTGAT
TATGAGGGGGGTTTAGTGTGGGAGATGCTACCCTTAAACGTTTCTTTGTTTTTCATTTTT
TAGGTCCTTTTATTTTACTGGTTTTAGTTGGTATTCATATTATATTTCTTCATGATACAG
GTTCGAGAAATCCCTTAGGAATTGAAAGAGATGCTGAGGCCCTGCCTTTTCATAGATATT
ATTTATTAAAAGAT------------------------
>AisF233_WhiteSea 
-----------------------------------------ATATCTTTTTGAGGTGCTA
CTGTAATTACTAACTTGTTTAGTGCTGTGCCTTATGTTGGCACAGTATTGGTAGAGTGAT
TATGAGGGGGGTTTAGTGTGGGAGATGCTACCCTTAAACGTTTCTTTGTTTTTCATTTTT
TAGGTCCTTTTATTTTATTGGTTTTAGTTGGTATTCATATTATATTTCTTCATGATACAG
GCTCGAGAAATCCCTTAGGAATTGAAAGAGATGCTGAGGCCCTGCCTTTTCATAGATATT
ATTTATTAAAAGAT------------------------
>AisF1289_Iceland 
-----------------------------------------ATATCTTTTTGAGGTGCTA
CTGTAATTACTAATTTGTTTAGTGCTGTGCCTTATGTTGGCACAGTATTGGTAGAGTGAT
TATGAGGGGGGTTTAGTGTGGGAGATGCTACCCTTAAACGTTTCTTTGTTTTTCATTTTT
TAGGTCCTTTTATTTTACTGGTTTTGGTTGGTATTCATATTATATTTCTTCATGATACAG
GTTCGAGAAATCCCTTAGGAATTGAAAGAGATGCTGAGGCCTTGCCTTTTCATAGATATT
ATTTATTAAAAGAT------------------------
>AisF212_Iceland 
-----------------------------------------ATATCTTTTTGAGGTGCTA
CTGTAATTACTAATTTGTTTAGTGCTGTGCCTTATGTTGGCACAGTATTAGTAGAGTGAT
TATGAGGGGGGTTTAGTGTGGGAGATGCTACCCTTAAACGTTTCTTTGTTTTTCATTTTT
TAGGTCCTTTTATTTTACTGGTTTTGGTTGGTATTCATATTATATTTCTTCATGATACAG
GTTCGAGAAATCCCTTAGGAATTGAAAGAGATGCTGAGGCCCTGCCTTTTCATAGATATT
ATTTATTAAAAGAT------------------------
>AisF190_BalticSea 
-----------------------------------------ATATCTTTTTGAGGTGCTA
CTGTAATTACTAACTTGTTTAGTGCTGTGCCTTATGTTGGCACAGTATTGGTAGAGTGAT
TATGAGGGGGGTTTAGTGTGGGAGATGCTACTCTTAAACGTTTCTTTGTTTTTCATTTTT
TAGGCCCTTTTATTTTATTGGTTTTAGTTGGTATTCATATTATATTTCTTCATGATACAG
GCTCGAGAAATCCCTTAGGAATTGAAAGAGATGCTGAGGCCCTGCCTTTTCATAGATATT
ATTTATTAAAAGAT------------------------
>AisF174_BalticSea 
-----------------------------------------ATATCTTTTTGAGGTGCTA
CTGTAATTACTAACTTGTTTAGTGCTGTGCCTTATGTTGGCACAGTATTGGTAGAGTGAT
TATGAGGGGGGTTTAGTGTGGGAGATGCTACTCTTAAACGTTTCTTTGTTTTTCATTTTT
TAGGCCCTTTTATTTTATTGGTTTTAGTTGGTATTCATATTATATTTCTTCATGATACAG
GCTCGAGAAATCCCTTAGGAATTGAAAGAGATGCTGAGGCCCTGCCTTTTCATAGATATT
ATTTATTAAAAGAT------------------------
>AisF164_Helgoland 
-----------------------------------------ATATCTTTTTGAGGTGCTA
CTGTAATTACTAACTTGTTTAGTGCTGTGCCTTATGTTGGCACAGTATTGGTAGAGTGAT
TATGAGGGGGGTTTAGTGTGGGAGATGCTACTCTTAAACGTTTCTTTGTTTTTCATTTTT
TAGGCCCTTTTATTTTATTGGTTTTAGTTGGTATTCATATTATATTTCTTCATGATACAG
GCTCGAGAAATCCCTTAGGAATTGAAAGAGATGCTGAGGCCCTGCCTTTTCATAGATATT
ATTTATTAAAAGAT------------------------
>AisF151_Helgoland 
-----------------------------------------ATATCTTTTTGAGGTGCTA
CTGTAATTACTAACTTGTTTAGTGCTGTGCCTTATGTTGGCACAGTATTGGTAGAGTGAT
TATGAGGGGGGTTTAGTGTGGGAGATGCTACTCTTAAACGTTTCTTTGTTTTTCATTTTT
TAGGCCCTTTTATTTTATTGGTTTTAGTTGGTATTCATATTATATTTCTTCATGATACAG
GCTCGAGAAATCCCTTAGGAATTGAAAGAGATGCTGAGGCCCTGCCTTTTCATAGATATT
ATTTATTAAAAGAT------------------------
>201_gills_DNA_female_cytb
TAATAATTGCTTTCACTGGTTATGTTTTGCCTTGAGGGCAAATATCTTTTTGAGGTGCTA
CTGTAATTACTAATTTGTTTAGTGCTGTGCCTTATGTTGGCACAGTATTGGTAGAGTGAT
TATGAGGGGGGTTTAGTGTGGGAGATGCTACCCTTAAACGTTTCTTTGTTTTTCATTTTT
TAGGTCCTTTTATTTTACTGGTTTTGGTTGGTA
>217_mantle_DNA_female_cytb
TAATAATTGCTTTCACTGGTTATGTTTTGCCTTGAGGGCAAATATCTTTTTGAGGTGCTA
CTGTAATTACTAATTTGTTTAGTGCTGTGCCTTATGTTGGCACAGTATTGGTAGAGTGAT
TATGAGGGGGGTTTAGTGTGGGAGATGCTACCCTTAAACGTTTCTTTGTTTTTCATTTTT
TAGGTCCTTTTATTTTACTGGTTTTGGTTGGTA---------------------------
------------------------------------------------------------
--------------------------------------
>257_gills_DNA_female_cytb
TAATAATTGCTTTCACTGGTTATGTTTTGCCTTGAGGGCAAATATCTTTTTGAGGTGCTA
CTGTAATTACTAATTTGTTTAGTGCTGTGCCTTATGTTGGCACAGTATTGGTAGAGTGAT
TATGAGGGGGGTTTAGTGTGGGAGATGCTACCCTTAAACGTTTCTTTGTTTTTCATTTTT
TAGGTCCTTTTATTTTACTGGTTTTGGTTGGTA---------------------------
------------------------------------------------------------
--------------------------------------
>274_gills_DNA_female_cytb
TAATAATTGCTTTCACTGGTTATGTTTTGCCTTGAGGGCAAATATCTTTTTGAGGTGCTA
CTGTAATTACTAACTTGTTTAGTGCTGTGCCTTATGTTGGCACAGTATTGGTAGAGTGAT
TATGAGGGGGGTTTAGTGTGGGAGATGCTACCCTTAAACGTTTCTTTGTTTTTCATTTTT
TAGGTCCTTTTATTTTACTGGTTTTAGTTGGTA---------------------------
------------------------------------------------------------
--------------------------------------
>327_foot_DNA_female_cytb
TAATAATTGCTTTCACTGGTTATGTTTTGCCTTGAGGGCAAATATCTTTTTGAGGTGCTA
CTGTAATTACTAATTTGTTTAGTGCTGTGCCTTATGTTGGCACAGTATTGGTAGAGTGAT
TATGAGGGGGGTTTAGTGTGGGAGATGCTACCCTTAAACGTTTCTTTGTTTTTCATTTTT
TAGGTCCTTTTATTTTACTGGTTTTGGTTGGTA---------------------------
------------------------------------------------------------
--------------------------------------
>327_gills_DNA_female_cytb
TAATAATTGCTTTCACTGGTTATGTTTTGCCTTGAGGGCAAATATCTTTTTGAGGTGCTA
CTGTAATTACTAATTTGTTTAGTGCTGTGCCTTATGTTGGCACAGTATTGGTAGAGTGAT
TATGAGGGGGGTTTAGTGTGGGAGATGCTACCCTTAAACGTTTCTTTGTTTTTCATTTTT
TAGGTCCTTTTATTTTACTGGTTTTGGTTGGTA---------------------------
------------------------------------------------------------
--------------------------------------
>327_mantle_DNA_female_cytb
TAATAATTGCTTTCACTGGTTATGTTTTGCCTTGAGGGCAAATATCTTTTTGAGGTGCTA
CTGTAATTACTAATTTGTTTAGTGCTGTGCCTTATGTTGGCACAGTATTGGTAGAGTGAT
TATGAGGGGGGTTTAGTGTGGGAGATGCTACCCTTAAACGTTTCTTTGTTTTTCATTTTT
TAGGTCCTTTTATTTTACTGGTTTTGGTTGGTA---------------------------
------------------------------------------------------------
--------------------------------------
>358_gills_RNA_female_cytb
TAATAATTGCTTTCACTGGTTATGTTTTGCCTTGAGGGCAAATATCTTTTTGAGGTGCTA
CTGTAATTACTAATTTGTTTAGTGCTGTGCCTTATGTTGGCACAGTATTGGTAGAGTGAT
TATGAGGGGGGTTTAGTGTGGGAGATGCTACCCTTAAACGTTTCTTTGTTTTTCATTTTT
TAGGTCCTTTTATTTTACTGGTTTTGGTTGGTA
>366_foot_DNA_female_cytb
TAATAATTGCTTTCACTGGTTATGTTTTGCCTTGAGGGCAAATATCTTTTTGAGGTGCTA
CTGTAATTACTAATTTGTTTAGTGCTGTGCCTTATGTTGGCACAGTATTGGTAGAGTGAT
TATGAGGGGGGTTTAGTGTGGGAGATGCTACCCTTAAACGTTTCTTTGTTTTTCATTTTT
TAGGTCCTTTTATTTTACTGGTTTTGGTTGGTA---------------------------
------------------------------------------------------------
--------------------------------------
>376_gills_RNA_female_cytb
TAATAATTGCTTTCACTGGTTATGTTTTGCCTTGAGGGCAAATATCTTTTTGAGGTGCTA
CTGTAATTACTAATTTGTTTAGTGCTGTGCCTTATGTTGGCACAGTATTGGTAGAGTGAT
TATGAGGGGGGTTTAGTGTGGGAGATGCTACCCTTAAACGTTTCTTTGTTTTTCATTTTT
TAGGTCCTTTTATTTTACTGGTTTTGGTTGGTA-----
